# Supplementary material for: Molecular mechanism of GylR-mediated regulation of glycerol metabolism in Streptomyces clavuligerus NRRL 3585
Source: Front Microbiol. 2022 Nov 25;13:1078293. doi: 10.3389/fmicb.2022.1078293 (PMC9732521; doi:10.3389/fmicb.2022.1078293)
Supplement: Supplementary file 2 [file Table_1.xlsx]

## Sheet: Table-S1
assembly file	organism	protein accession	locus tag	homolog	location	sequence
GCA_000006605.1_ASM660v1_genomic.gbff.gz	Corynebacterium jeikeium K411	CAI37848.1	jk1671	GlpK2	1949403 -> 1950990	MVENFTNQLTGTLAKWKSSKRGYVLALDQGTTSTRCIIFDAHGKIISSSHMEHRQIFPRPGWVEHDPEEIRRNTRRVMADAAASRDIPVEEFAAVGITNQRETTVVWDRATGKPIYNAIVWQDTRTDKIVSSLSEEQKTMIFERTGLNASTYFAGPKIQWILDNVEGAREKAERGELAFGTIDTWLIWELTRRSRKKSKASRSDHARHVTDVTNASRTMLMDLRTQTWDPELCELFGVPESMLPEIVSSSEVVGKVRRSGPVQGVPIAGFLGDQQAAAFGQVCFNQGEAKNTYGTGNFLLMNTGTEPQWSEHGLITTVAYRLGNQPAVYALEGSIAVTGSLVQWLRDNLGFFDTADDIEPLARSVDDNGGCYIVPAFSGLLAPHWRPEARGIIAGLTRY…
GCA_000007525.1_ASM752v1_genomic.gbff.gz	Bifidobacterium longum NCC2705	AAN24247.1	BL0410	GlpF1	1346979 <- 1347714	MDYPLFTKLAAEFFGTAILMIFGNGSVANVELKNTKGHHAGWLNIAMGYGFGVMFPVLMFGSVSGAHINPAMTIAQAVNGLFPWSDVLPYIVAQLLGALLGQLIVYITYYPHYKETEDAEAILGTFCTTDADNQKVNYFLNEMFGTLVLVFGALCCLSLAWGKQDYAAASIVVGFIVWGLVTSMGGPTGPGLNPARDLMPRLLHAILPIPHKGSSRWGEAWIPVVAPIVGAIIGAWLFVFFFAS
GCA_000007665.1_ASM766v1_genomic.gbff.gz	Leifsonia xyli subsp. xyli str. CTCB07	AAT88434.1	Lxx04410	GlpF1	442840 -> 443617	MDNIGVDFLSELVGTAMLVLLGTGVVANVALIKNKGFNGGFLMVNIGWGIAVFSGVVVAYNSGAHLNPAVTLGLVANGATEFGNKDAHTLVDVSFATIALFILAQLIGAFIGAVFTWLAYKKHFDEEPEPANKLGVFSTGPAIRSYAWNLITEIIGTFVLVFVVIAFGHQPGNNVGLAALGALPVALLVIGIGASLGGPTGYAINPARDLGPRLAHAVLPIKGKGSSDWSYSWIPVVGPIVGGLLAGWLAIVLLPILM
GCA_000007665.1_ASM766v1_genomic.gbff.gz	Leifsonia xyli subsp. xyli str. CTCB07	AAT88435.1	Lxx04420	GlpK1	443701 -> 445222	MAEYIVAIDQGTTSTRAIIFDKSGSIVSTGQLEHEQIFPKPGWVEHNPVEIWNNTREVIGQALSKADLTRHDIAAVGITNQRETAVVWDKNTGEPVYNAIVWQDTRTQPIVDRLAAEGGVERFKPIVGLPLATYFSGTKIVWILENVEGVRERAERGDLLFGTTESWVLWNLTGGTDGGVHATDVTNASRTLFMDLETLSWRDDILDVFGVPKSMLPEIKSSSEVYGAVESSSLLREVPVAGILGDQQAATFGQAAFDPGESKNTYGTGNFLIFNTGEEIVHSKNGLLTTLGYKLGDGKPHYALEGSIAVTGSLVQWLRDNLGVISSAPEIEELAQTVEDNGGAYFVPALSGLFAPYWRADARGALVGLTRYVNKGHIARAALEATAFQTREVLDAVNA…
GCA_000007665.1_ASM766v1_genomic.gbff.gz	Leifsonia xyli subsp. xyli str. CTCB07	AAT89698.1	Lxx19830	GlpD2	2045454 <- 2047296	MATTALSNSAQSSAASAPSRLGPAERAAAIAALKESELDILVVGGGIVGAGSAVDAVTRGLSVGLVEARDFASGTSSRSSKLVHGGIRYLEQLDFGLVREALIERGLLLQRIAPHLVKPVRFLYPLHKRVWERLYIGAGMMLYDIFSYTGLRPPGVPHHRHLSRRQVLKAIPSLAPNALVGGITYYDAQVDDARYVATLARTAAHYGAQVATRLRVEGFVKVGERVVGVWARDLETDERFEIRAKQVVNATGVWTDDTQAMVGERGQFKVRASKGVHLVVPRDRFQSKIGLLLRTEKSVLFVIPWGRHWLIGTTDTDWNLDKAHPAATAADIDYLLAHVNQVLNVPLTREDVEGVFAGLRPLLAGESEETSKLSREHLVAHSVPGLVVIAGGKWTTYRV…
GCA_000007865.1_ASM786v1_genomic.gbff.gz	Mycobacterium avium subsp. paratuberculosis K-10	AAS02670.1	MAP_0353	GlpK1	377403 -> 378951	MSPNRRAVAEFAEFIAAIDQGTTSTRCMIFDHQGAEVARHQLEHEQILPRAGWVEHDPIEIWERTSSVLTSVLNRANLSAENLAALGITNQRETTLVWNRKTGRPYYNAIVWQDTRTDRIASALDRDGRGQVIRRKAGLPPATYFSGAKLQWILDNVDGVREAAERGDALFGTADSWVLWQLTGGPRGGVHATDVTNASRTMLMDLETLDWDDELLSFFTIPRAMLPEIGPSSSPRPFGVTSDTGPAGGRIPITAVLGDQHAAMVGQVCLAEGEAKNTYGTGNFLLLNTGESIVRSEHGLLTTVCYQFGDAKPVYALEGSIAVTGAAVQWLRDQLGIISGAAQSESLARQVDDNGGVYFVPAFSGLFAPYWRSDARGAIVGLSRFNTNAHLARATLEAI…
GCA_000007865.1_ASM786v1_genomic.gbff.gz	Mycobacterium avium subsp. paratuberculosis K-10	AAS04319.1	MAP_2002c	GlpD2	2209720 <- 2211262	MIPDPSALNAARRTADLAALAEGEPLDVLVIGGGITGAGIALDAAARGLRVALVEKRDLAFGTSRWSSKLVHGGLRYLASGNVGIARRSALERGILMTRNAPHLVHAMPQLVPLLPSMSRATRALVRGGFLAGDALRFLAGTPASTLPRSQRVSAQRVVQLAPTVRRDGLDGGLLAYDGQLIDDARLVTAVARTAAQHGARILTYVAASRATGTSVRLTDVRGGGSFDVSAGAVINAAGVWAGEIDGSLRLRPSRGTHLVFDAAAFGNPTAALTIPIPGELNRFVFAMPEQLGRVYLGLTDEAAPGPIPDVPEPSVEEITFLLDTVNTALGTALAATDVSGAYAGLRPLIDTGEGRTADVSREHAVVESASGVISVIGGKLTEYRYMAQDVLDRAVRVR…
GCA_000007865.1_ASM786v1_genomic.gbff.gz	Mycobacterium avium subsp. paratuberculosis K-10	AAS05973.1	MAP_3423c	GlpD2	3801323 <- 3803078	MSDPIHALGEPGSPASALGPRQRAAAWDRLGAEQFDVVVIGGGVVGSGCALDAATRGLKVALVEARDFASGTSSRSSKMFHGGLRYLEQLEFGLVREALYERELSLTTLAPHLVKPMPFLFPLTNRLWERPYIAAGIFLYDRLGGAKSVPAQKHLTRAGALRLCPGLKRSALIGGIRYYDTIVDDARHTLTVARTAAHYGVVVRNSTQVVALLREGDRVTGVRVRDSEDGSVTEVRGHVVVNATGVWTDEIQALSKQRGRFQVRASKGVHVVVPRDRIVSDVAIILRTEKSVMFVIPWGSHWIIGTTDTDWDLDLAHPAATKADIDYILSTVNTVLAIPLTHADIDGVYAGLRPLLAGESEETSKLSREHAVAVPAPGLVAIAGGKYTTYRVMAADAID…
GCA_000008345.1_ASM834v1_genomic.gbff.gz	Cutibacterium acnes KPA171202	AAT84010.1	PPA2304	GlpK1	2502580 <- 2504128	MQIRKATNMSDEKFVLAIDEGTTSARAIIFNHAGQIMAVGQQEFEQIFPRAGWVEHDPIEIWEAVRDVVGLALTKANINRHQLAAAGITNQRETAVVWDKNTGEPVYNAIVWQDTRTQKICNELAGDKGADRYKEICGLGLSTYFSGPKVKWILDNVEGARARAEAGDLLFGNMDTWVLWNLTGGTNGGVHITDPTNASRTMLMDVRKLQWDDSMCEVMGIPKSMLPEIKSSSEIYGYGRKNGLLIDTPISGILGDQQAATFGQACFQKGMAKNTYGTGCFMLMNTGEEAIFSENGLLTTVCYKIGDQPTVYALEGSIAVAGSLVQWLRDNLKMFETAPQIEALANTVEDNGGAYFVPAFSGLFAPYWRPDARGALVGLTRYVNRGHIARAVLESTAFQ…
GCA_000008345.1_ASM834v1_genomic.gbff.gz	Cutibacterium acnes KPA171202	AAT84011.1	PPA2305	GlpF2	2504188 <- 2504941	MLLETAVPGATIFGSEFLGTLILILLGCGVVANNLLPKSKGHANAPGSLQINWGWGFGVMFGVYAAYKTGGHLNPAVTVGLAIAGKDLAPGIPATAGNITIYILAQFAGAFVGAVLCWLAYKQHYDEDCDPALKLGTFATGPEVRNPLWNTITEAIGTWVLVLWVILSGFTQGVKIGPLAVGLLIVSIGASLGGPTGYAINPARDLSPRIAHAVLPIKGKGDSDWGYAWVPVVGPMIGAVLAALTYSIFW
GCA_000008585.1_ASM858v1_genomic.gbff.gz	Mycobacterium tuberculosis CDC1551	AAK46593.1	MT2309	GlpD2	2520501 <- 2522046	MPHSAALNAARRSADLTALADGGALDVIVIGGGITGVGIALDAATRGLTVALVEKHDLAFGTSRWSSKLVHGGLRYLASGNVGIARRSAVERGILMTRNAPHLVHAMPQLVPLLPSMGHTKRALVRAGFLAGDALRVLAGTPAATLPRSRRIPASRVVEIAPTVRRDGLDGGLLAYDGQLIDDARLVMAVARTAAQHGARILTYVGASNVTGTSVELTDRRTRQSFALSARAVINAAGVWAGEIDPSLRLRPSRGTHLVFDAKSFANPTAALTIPIPGELNRFVFAMPEQLGRIYLGLTDEDAPGPIPDVPQPSSEEITFLLDTVNTALGTAVGTKDVIGAYAGLRPLIDTGGAGVQGRTADVSRDHAVFESPSGVISVVGGKLTEYRYMAEDVLNRAI…
GCA_000008585.1_ASM858v1_genomic.gbff.gz	Mycobacterium tuberculosis CDC1551	AAK47744.1	MT3401	GlpD2	3682520 <- 3684278	MSNPIQAPDGGQGWPAAALGPAQRAVAWKRLGTEQFDVVVIGGGVVGSGCALDAATRGLKVALVEARDLASGTSSRSSKMFHGGLRYLEQLEFGLVREALYERELSLTTLAPHLVKPLPFLFPLTKRWWERPYIAAGIFLYDRLGGAKSVPAQRHFTRAGALRLSPGLKRSSLIGGIRYYDTVVDDARHTMTVARTAAHYGAVVRCSTQVVALLREGDRVIGVGVRDSENGAVAEVRGHVVVNATGVWTDEIQALSKQRGRFQVRASKGVHVVVPRDRIVSDVAMILRTEKSVMFVIPWGSHWIIGTTDTDWNLDLAHPAATKADIDYILGTVNAVLATPLTHADIDGVYAGLRPLLAGESDDTSKLSREHAVAVPAAGLVAIAGGKYTTYRVMAADAI…
GCA_000008585.1_ASM858v1_genomic.gbff.gz	Mycobacterium tuberculosis CDC1551	AAK48165.1	MT3798	GlpK1	4130456 <- 4132010	MSDAILGEQLAESSDFIAAIDQGTTSTRCMIFDHHGAEVARHQLEHEQILPRAGWVEHNPVEIWERTASVLISVLNATNLSPKDIAALGITNQRETTLVWNRHTGRPYYNAIVWQDTRTDRIASALDRDGRGNLIRRKAGLPPATYFSGGKLQWILENVDGVRAAAENGDALFGTPDTWVLWNLTGGPRGGVHVTDVTNASRTMLMDLETLDWDDELLSLFSIPRAMLPEIASSAPSEPYGVTLATGPVGGEVPITGVLGDQHAAMVGQVCLAPGEAKNTYGTGNFLLLNTGETIVRSNNGLLTTVCYQFGNAKPVYALEGSIAVTGSAVQWLRDQLGIISGAAQSEALARQVPDNGGMYFVPAFSGLFAPYWRSDARGAIVGLSRFNTNAHLARATLE…
GCA_000008945.1_ASM894v1_genomic.gbff.gz	Bifidobacterium longum DJO10A	ACD98658.1	BLD_1213	GlpF1	1393066 <- 1393801	MDYPLFTKLAAEFFGTAILMIFGNGSVANVELKNTKGHHAGWLNIAMGYGFGVMFPVLMFGSVSGAHINPAMTIAQAVNGLFPWSDVLPYIVAQLLGALLGQLIVYITYYPHYKETEDAEAILGTFCTTDADNQKVNYFLNEMFGTLVLVFGALCCLSLAWGKQDYAAASIVVGFIVWGLVTSMGGPTGPGLNPARDLMPRLLHAILPIPHKGSSRWGEAWIPVVAPIVGAIIGAWLFVFFFAS
GCA_000009445.1_ASM944v1_genomic.gbff.gz	Mycobacterium tuberculosis variant bovis BCG str. Pasteur 1173P2	CAL72255.1	BCG_2267c	GlpD2	2501801 <- 2503352	MLMPHSAALNAARRSADLTALADGGALDVIVIGGGITGVGIALDAATRGLTVALVEKHDLAFGTSRWSSKLVHGGLRYLASGNVGIARRSAVERGILMTRNAPHLVHAMPQLVPLLPSMGHTKRALVRAGFLAGDALRVLAGTPAATLPRSRRIPASRVVEIAPTVRRDGLDGGLLAYDGQLIDDARLVMAVARTAAQHGARILTYVGASNVTGTSVELTDRRTRQSFALSARAVINAAGVWAGEIDPSLRLRPSRGTHLVFDAKSFANPTAALTIPIPGELNRFVFAMPEQLGRIYLGLTDEDAPGPIPDVPQPSSEEITFLLDTVNTALGTAVGTKDVIGAYAGLRPLIDTGGAGVQGRTADVSRDHAVFESPSGVISVVGGKLTEYRYMAEDVLNR…
GCA_000009445.1_ASM944v1_genomic.gbff.gz	Mycobacterium tuberculosis variant bovis BCG str. Pasteur 1173P2	CAL73320.1	BCG_3331c	GlpD2	3640092 <- 3641850	MSNPIQAPDGGQGWPAAALGPAQRAVAWKRLGTEQFDVVVIGGGVVGSGCALDAATRGLKVALVEARDLASGTSSRSSKMFHGGLRYLEQLEFGLVREALYERELSLTTLAPHLVKPLPFLFPLTKRWWERPYIAAGIFLYDRLGGAKSVPAQRHFTRAGALRLSPGLKRSSLIGGIRYYDTVVDDARHTMTVARTAAHYGAVVRCSTQVVALLREGDRVIGVGVRDSENGAVAEVRGHVVVNATGVWTDEIQALSKQRGRFQVRASKGVHVVVPRDRIVSDVAMILRTEKSVMFVIPWGSHWIIGTTDTDWNLDLAHPAATKADIDYILGTVNAVLATPLTHADIDGVYAGLRPLLAGESDDTSKLSREHAVAVPAAGLVAIAGGKYTTYRVMAADAI…
GCA_000009445.1_ASM944v1_genomic.gbff.gz	Mycobacterium tuberculosis variant bovis BCG str. Pasteur 1173P2	CAL73356.1	BCG_3367c	GlpD2	3676255 <- 3678013	MSNPIQAPDGGQGWPAAALGPAQRAVAWKRLGTEQFDVVVIGGGVVGSGCALDAATRGLKVALVEARDLASGTSSRSSKMFHGGLRYLEQLEFGLVREALYERELSLTTLAPHLVKPLPFLFPLTKRWWERPYIAAGIFLYDRLGGAKSVPAQRHFTRAGALRLSPGLKRSSLIGGIRYYDTVVDDARHTMTVARTAAHYGAVVRCSTQVVALLREGDRVIGVGVRDSENGAVAEVRGHVVVNATGVWTDEIQALSKQRGRFQVRASKGVHVVVPRDRIVSDVAMILRTEKSVMFVIPWGSHWIIGTTDTDWNLDLAHPAATKADIDYILGTVNAVLATPLTHADIDGVYAGLRPLLAGESDDTSKLSREHAVAVPAAGLVAIAGGKYTTYRVMAADAI…
GCA_000009445.1_ASM944v1_genomic.gbff.gz	Mycobacterium tuberculosis variant bovis BCG str. Pasteur 1173P2	CAL73744.1	BCG_3755c	GlpK1	4111314 <- 4112871	MSDAILGEQLAESSDFIAAIDQGTTSTRCMIFDHHGAEVARHQLEHEQILPRAGWVEHNPVEIWERTASVLISVLNATNLSPKDIAALGITNQRETTLVWNRHTGRPYYNAIVWQDTRTDRIASALDRDGRGNLIRRKAGLPPATYFSGGKLQWILENVDGVRAAAENGDALFGTPDTWVLWNLTGGPRGGGVHVTDVTNASRTMLMDLETLDWDDELLSLFSIPRAMLPEIASSAPSEPYGVTLATGPVGGEVPITGVLGDQHAAMVGQVCLAPGEAKNTYGTGNFLLLNTGETIVRSNNGLLTTVCYQFGNAKPVYALEGSIAVTGSAVQWLRDQLGIISGAAQSEALARQVPDNGGMYFVPAFSGLFAPYWRSDARGAIVGLSRFNTNAHLARATL…
GCA_000009765.2_ASM976v2_genomic.gbff.gz	Streptomyces avermitilis MA-4680 = NBRC 14893	BAC72715.1	SAVERM_5003	GlpD2	6053577 -> 6055284	MRTATLGPAERAESLAGMAERELDVLVVGGGVVGAGTALDAVTRGLSTGIVEARDWASGTSSRSSKLIHGGLRYLEMLDFALVREALKERGLLLERLAPHLVKPVPFLYPLQHKGWERLYAGAGVALYDAMSMAPGHGRGLPTHRHLTRSHALRVAPALKKEALVGALQYYDAQMDDARYVAMLVRTAAAYGAKAANRARVTDFLREGERVVGARVQDVEGGGEYEIHARQVVNATGVWTDDTQAMVGERGQFHVRASKGIHLVVPKDRIHSTTGLILRTEKSVLFVIPWGRHWIVGTTDTPWDLDKAHPAASSADIDYLLEHVNSVLSVPLSRDDVQGVYAGLRPLLAGESDATSKLSREHTVAHPVPGLVVVAGGKYTTYRVMAKDAVDEAVHGLDQ…
GCA_000009765.2_ASM976v2_genomic.gbff.gz	Streptomyces avermitilis MA-4680 = NBRC 14893	BAC74374.1	SAVERM_6663	GlpD1	7968733 <- 7970350	MTSQPTLQSVPALGTHPASGSNPSRAETREQLSKATYDLLVIGGGILGISTAWHAAQSGLRVALVDAGDFAGATSSASSKLLHGGLRYLQTGAVKLVAENHFERRAVSRQVAPHLANPLTFYLPVYKGGPHGAAKLGAGVFAYSALSAFGDGVGHLLGPSKAAQDVPELRTENLKAVAVYGDDQMNDSRMALMTVRAAVESGAVVLNHAEVTGLRFTRGRVTGAELKDRTNGEEFGVNARLVLNATGPWVDHLRRMENPDAAPSIRLSKGAHLVLKRTSPWKAALATPIDKYRITFALPWEDMLLLGTTDEEYEGEPGDVAVNEKDIAQILDEAAFSIRDQQLSRDLITYSFAGLRVLPGGPGDTSKAKRETVVTEGRGGMLSVAGGKWTTFRHIGRTV…
GCA_000009765.2_ASM976v2_genomic.gbff.gz	Streptomyces avermitilis MA-4680 = NBRC 14893	BAC74375.1	SAVERM_6664	GlpK1	7970358 <- 7971897	MTDAHTAGPFIAAIDQGTTSSRCIVFDRDGRIVSVDQKEHEQIFPKPGWVEHNAAEIWTNVQEVVAGAVEKAGITRDDIKAIGITNQRETTLLWDKNTGEPVHNALVWQDTRTDALCKELGRNVGQDRFRRETGLPLASYFAGPKARWLLDNVEGLRERAEAGDILFGTMDTWVIWNLTGGVNGGKHVTDVTNASRTMLMNLHTMQWDDKIAESIGVPLAMLPEIRSSAEVYGEITGGKLGDLLGGIPVASALGDQQAALFGQTCFSEGEAKSTYGTGTFMLMNTGDKIINSYSGLLTTVGYQIGDQKPVYALEGSIAVTGSLVQWMRDQMGLIKSAAEIETLASSVEDNGGAYFVPAFSGLFAPYWRSDARGVIAGLTRYVTKAHIARAVLEATAWQT…
GCA_000009765.2_ASM976v2_genomic.gbff.gz	Streptomyces avermitilis MA-4680 = NBRC 14893	BAC74376.1	SAVERM_6665	GlpF1	7972004 <- 7972799	MSSSDIFIGETIGTAVLILLGGGVCAAVTLKASKARNAGWLAITFGWGFAVLTAVYISAPLSGAHLNPAVTLALAIKDNDWSNVPTYWAGQLLGAMIGAALVWVAYYGQFHAHLTDHEIVGGPGAQATKTKAVEAQETGAGPVLGVFSTGPEVRNVVQNLATEIIGTVVLVLAILTQGLNDNGNGLGTIGALITSLVVVSIGLSLGGPTGYAINPARDLGPRIVHALLPLPNKGGSDWSYAWIPVVGPLIGAAIAAGIYNVAFA
GCA_000009765.2_ASM976v2_genomic.gbff.gz	Streptomyces avermitilis MA-4680 = NBRC 14893	BAC74377.1	SAVERM_6666	GylR	7973150 <- 7973915	MARNIQSLERAAAMLRLLAGGERRLGLSDIASSLGLAKGTAHGILRTLQQEGFVEQEAASGRYQLGAELLRLGTTYLDVHELRARALVWTDDLARSSGESVYLGVLHQQGVLIVHHVFRPDDSRQVLEVGAMQPLHSTALGKVLSAYDPVAHSEVLEAERKVFTPRTISELDQFEGVLDLTRARGYADDVEETWTGVASVSAPIHNRRRMPVGAVGITGAVERVCKDGQLRPDLIAAVRDCARAVSRDLGAGRF
GCA_000009765.2_ASM976v2_genomic.gbff.gz	Streptomyces avermitilis MA-4680 = NBRC 14893	BAC74674.1	SAVERM_6963	GlpK2	8310645 <- 8312169	MPDNAQKYVAAIDQGTTSSRCIIFDHGGAIVAVDQREHRQIFPKPGWVEHDATEIWSKVQAVVAGAIAKAGLRADQLSALGITNQRETTVLWDRATGKPVHNAIVWQDTRTSALCHELGGSDGQDRFREQTGLPLASYFSGPKAAWLLDNVPGLRARAERGEIAFGTIDSWLIWNLTGGTDGGRHVTDVTNAGRTMLMNLETLQWDRSILSAMNVPEAVLPEIRSSSEVYGTAVGQLSGVPVASALGDQQAAVFGQACYDVGTAKNTYGTGSFLLLNTGNRPVPSKNGLLTTMGYKIGGEAPVYCLEGSIAITGALVQWFRDQLGIIRTADEIETLAASVDDNGGAYIVPAFSGLFAPYWRSDARGVVTGLTRYVTKAHLARAVLEATSWQTREVVDAM…
GCA_000009765.2_ASM976v2_genomic.gbff.gz	Streptomyces avermitilis MA-4680 = NBRC 14893	BAC74675.1	SAVERM_6964	GlpF2	8312187 <- 8312937	MSNGDIFVGEIIGTAILILFGAGVCAAVTLRYSKARASGWVVIAFGWGFGVLAGAYTAAPLSGGHLNPAVTIGIAIDTGTWGKVWIYLLGQLVGAVLGAVLAYLVYLAQFQANVRKEGTTEGTADEPVPTLGIFSTIPEIRNPVANLITEIIATIALVLPILAFGLTKGLGESGITVLIVSLLVVGIGLSLGGPTGYAINPARDLGPRIVHTFLPIPNKGTSDWGYAWIPVVGPLIGGALAGLIYHVAF
GCA_000009765.2_ASM976v2_genomic.gbff.gz	Streptomyces avermitilis MA-4680 = NBRC 14893	BAC74911.1	SAVERM_7200	GlpF2	8574315 -> 8575161	MAERLKRLGLIGELSAEFAGTMILILFGAGVVAQVVAGGALTTPPGGLGNHDSIAWAWGIGVTMGVYVAARLSGAHLNPAVTVTLAAFKGFPWSKVAPYAVAQTLGAFVAALLVRWNYTEALAKADPGHTLKTQGVFSTLPANGNPNLPVHEWGAFRDQVIGTAILLLLILAITDLLNTPPGANLAPFIIGLVVVAIGMAWGTNAGYAINPARDFGPRLASFITGYGSAWRDQYGNFYFWVPIIGPLIGGLLGGVVYKFFVGRFLPTAEPEPPGRVPTPEA
GCA_000009765.2_ASM976v2_genomic.gbff.gz	Streptomyces avermitilis MA-4680 = NBRC 14893	BAC74912.1	SAVERM_7201	GlpK2	8575185 -> 8576703	MADFVGAVDQGTTSTRFMIFDHAGNEVAKHQLEHAQILPRSGWVEHDPVEIWERTNSVIQNALRHGNLSPDDLAAIGITNQRETTVVWDPRNGRPYYNAIVWQDTRTDSIAAALERSGQGDVIRRKAGLPPATYFSGGKIQWILENVDGVREAAEQGHAVFGNTDCWVLWNLTGGPDGGIHATDVTNASRTMLMDLETLDWDDELLGLFDIPRSMLPTINPSSHPEAYGQTRTSRPLRAAIPIAGVLGDQQAATVGQVCYAPGEAKNTYGTGNFLVLNTGTELVRSQHGLLTTVAYQFGDSPAIYALEGSIAVTGSAVQWLRDQMKIIKSAAESETLARTVEDNGGIYFVPAFSGLFAPYWRSDARGAIVGLARYHDNGHLARATLEAICYQSRDVVEA…
GCA_000009805.1_ASM980v1_genomic.gbff.gz	Nocardia farcinica IFM 10152	BAD55816.1	NFA_9710	GlpK2	1071752 <- 1073252	MRRYVAALDQGTTSTRCIVFDHGGRVLGLAQREHEQIFPRPGWVEHDAETIWRNTELVLAEAMRTLELSAADIAAVGITNQRETTLVWERATGKPIHHAIVWQDTRTDRLVGELGGAQGPTRYQDRTGLPLSTYFAGPKLRWILDHVPDARERAEAGELCFGTMDSWLLWNLTGAHITDVTNASRTMLMDLRTQRWDEDICADFGVPPAMLPEIRSSSEVYGEITAGPLAGVAVAGILGDQQAATFGQACLSPGEAKNTYGTGNFMLLNTGTTPVFSKHGLLTTVCYRLDDQPAVYALEGSIAVTGSLVQWLRDNLGLISSADEIEPLARSVDDNGGAYIVPAFSGLFAPRWRPDARGVIAGLTRFVTKAHLARAVLESTAFQTREVVDAMRADAESQQ…
GCA_000009805.1_ASM980v1_genomic.gbff.gz	Nocardia farcinica IFM 10152	BAD55817.1	NFA_9720	GlpD2	1073595 -> 1075329	MTKRPQSQCLGPEQRRTAWERLGKEHFDVVVVGGGVVGAGIALDAATRGLDVALVEARDLASGTSSRSSKMFHGGLRYLEQLEFGLVREALRERELALSTLSPHLVKPLRFLYPLTHRGWERPYVASGLVLYDTMGGAKSVPGQRHLTRHGALRLAPGLRRDALIGGVSYYDTVVDDARHTMTVARTAAHYGAVIRTSTQVVGFLREADRVVGVKIRDTEDGRTGEVRAHVVINATGVWTDEVQALSQTRGRFHVRASKGVHVVVPRDRIVSDTALILRTATSVLFVIPWGAHWIIGTTDTDWNLDLAHPAATKADIDYLLDRVNQVLVTPLTHDDITGVYAGLRPLLAGESDSTSKLSREHAVARIAPGLVAIAGGKYTTYRVMAYDAVDEAAQDIPA…
GCA_000009805.1_ASM980v1_genomic.gbff.gz	Nocardia farcinica IFM 10152	BAD56188.1	NFA_13430	GlpD2	1504180 <- 1505725	MTNHAERYGNSALDAARRTRELHQLGDLGTVDVLVVGGGVTGAGAALDAASRGLRTVLVERHDLAWGTSRWSSKLVHGGLRYLAGGRVGIARESAIERGILLGTVAPHLVRPLPQLVPLLPGIGRAQQALIRAGFLAGDALRRSAGTPAATLPRARRVAAAEALRLAPTVRRAGLRGGLQAWDGQLVDDARLVVALARTAAAHGALVLTRVSAEAITGDSAVLRDTLTDETLTVSAKAVINATGVWADQLDPSISLRPSRGTHLVFAAEAFAGLSASLTVPVPGSVGRFVFAFPAAHNRVYLGLTDEDAPGPVPDEPQPTDAEVDFLLDTVNPALREPLTRADIRGRYAGLRPLLRTGDGNTADISREHAVLHSPSGVFTIVGGKLTTYRRMAQDVVDA…
GCA_000010105.1_ASM1010v1_genomic.gbff.gz	Rhodococcus erythropolis PR4 NBRC 100887	BAH32795.1	RER_20870	GlpK2	2275861 <- 2277352	MNQYIAAIDQGTTSSRCMIFDHDGAVVSVAQKEHEQIFPRAGWVEHDPVALWINTREVVAGALAKVDLTRADIAAVGITNQRETTVVWERSTGKPIYNAIVWQDTRTDQLCVELGGDEGPDKYRDKTGLPLSTYFAGPKIRWILDNVDGARAKAEAGELCFGTVDTWIVWNLTDGVHVTDVTNASRTMLMDLETLQWDESICADFGIPMSMLPEIRSSSEVYGTGRPRGNLAGVPVAGILGDQQAATFGQACLSEGEAKNTYGTGNFMLLNTGTKPVHSKHGLLTTVCYKLGEAPAVYALEGSVAVTGSLVQWLRDNLGIIQNAKDIEPLAASVDDNGGAYFVPAFSGLFAPRWRPDARGVIVGLTRFVNKGHLARAALEATAYQTREVIDAMRADSGV…
GCA_000010105.1_ASM1010v1_genomic.gbff.gz	Rhodococcus erythropolis PR4 NBRC 100887	BAH32796.1	RER_20880	GlpD2	2277460 -> 2279203	MSKQQGAQFLGPQQREAAWEQLQTEQFDVVVVGGGVVGVGAALDAATRGLKVALVEARDYASGTSSRSSKMFHGGLRYLEQLEFGLVREALRERELSLTTLAPHLVKPLKFLFPLAHRVWERPYMAAGIFLYDRMGGAKSVPSQKHLTRAGALRMSPSLKRSSLTGGIQYYDTVVDDARHTMTVARTAAHYGAVVRTSTQVVGFLREADRVSGVRVRDCEDGRTAEVKGHVVINATGVWTDEIQALSRQRGRFRVRASKGVHIVVPRDRIVSEAAIILRTEKSVLFVIPWGSHWIIGTTDTDWNLDLAHPAATKADIDYILGHVNSVLVTPLTHADIDGVYAGLRPLLAGESDETSKLSREHAVARVAPGLVAIAGGKYTTYRVMAEDAVDVAAEDIPA…
GCA_000010105.1_ASM1010v1_genomic.gbff.gz	Rhodococcus erythropolis PR4 NBRC 100887	BAH33458.1	RER_27500	GlpD2	2951307 -> 2952858	MDPRDSAGSDSAGGDSALNAQRRTRELEQLANGDSVDVLVIGGGITGVGVALDAVTRGLSVALVEKHDLAFGTSRWSSKLAHGGLRYLASGNVGIARESAVERGILMTRTAPHLVRAMPQLVPLLPETSFFGKALVRTGFLAGDALRMSARTPASVLPRSRTVSAARARELAPAVKQENLRGALTAFDGQLIDDARLVVGIARTAASYGARILTRVGAYDVSGTSATLRDELTGSEFLMRARVVVNATGVWADQVDSSITLRPSRGTHLVLDAARLGNPTAALTVPIPGETNRFVFALPAQLGRIYLGLTDEAAPGPVPDVPTASEDEIEFLLDTVNTALEVPLTREDVLGTFAGLRPLLDTGEGSTADLSRNHAVVRSDSGLVTVVGGKLTTYRKMAE…
GCA_000010105.1_ASM1010v1_genomic.gbff.gz	Rhodococcus erythropolis PR4 NBRC 100887	BAH35312.1	RER_46040	GlpD2	5043660 <- 5045376	MSTAQALSPSSRAESLKKLEETELDVLVIGGGVVGAGSALDAATRGLKVGLVEARDFASGTSSRSSKLFHGGLRYLEQFNFALVFEALRERSLVLNSLCPHLAKPVPFIYPLEKLIDRPYVGLGIGVYDVMGAGRGVPSHHKHVGKKKTLESFPSGKRSAIRGSVKFYEGQVDDARHTMMLARTAAEYGALCVNSTRVIGFLREEDRVVGVKAVDLETGRAFEIRARQVINAAGVWTDEIQEMVGGRGQFQVRASKGVHLVVPRNRINSSTGIITRTEKSLLFVIPWGSHWIIGTTDTDWNLDLAHPAASRSDIDYILGHVNKLLQDELTHEDVVGVYAGLRPLLFGESDSTSTLSREHAVSSPVRGLTVVAGGKYTTYRVMAKDAVDSAVHGLEQKVP…
GCA_000010105.1_ASM1010v1_genomic.gbff.gz	Rhodococcus erythropolis PR4 NBRC 100887	BAH35313.1	RER_46050	GlpK1	5045424 <- 5046933	MTQFVAAIDQGTTSTRCMIFDHSGHVVAVEQHEHTQIFPQAGWVEHDPIEIWDNVRNVTAGALANADLTAADIASVGITNQRETAVVWERATGKPVYNAIVWQDTRTDRICTALAGEDGPKKYTEVTGLPLATYFSGPKVKWILDNVEGAREKAEAGELCFGTMDTWVLWNMTGGVDGGVHATDPTNASRTLLMDLDTLAWDSAICADMGIPESMLPEIRSSSETFGFVRERGTLSGVPIAGILGDQQAATFGQACLSPGEAKNTYGTGNFVLLNTGTEKVMSKNGLLTTVCYKIGEQPTVYALEGSIAVTGSLVQWLRDNLGMIDNAADIEVNARSVDDNGGAYFVPAFSGLFAPHWRADARGAIVGLTRFVNKGHLARAVLEATAYQSREVIEAMNL…
GCA_000010105.1_ASM1010v1_genomic.gbff.gz	Rhodococcus erythropolis PR4 NBRC 100887	BAH35314.1	RER_46060	GlpF1	5046998 <- 5047829	MEKAKRLGLPGELAAEFAGTMILILFGVGVVAQVVSGGSGGGLGGHDSIAWAWGLGVMFGIYVAGRVTGAHLNPAVTFAFAIFRGFSWRKVLPYTLAQTAGAFVAALIVRWNYNDMLNAIDPGHTTATQTIFSTMPGNGTLPVSLGSALIDQIIGTAILLFLIVAVTDSRGTPPLANLAPFVVGLIVVGIGFAWATNAGYAINPARDFGPRLASFITGYGSAWRDQYGSLYFWVPIVGPLIGAPIGVFLYDKLVGRFLPDDESAEEATEELASIPA
GCA_000010105.1_ASM1010v1_genomic.gbff.gz	Rhodococcus erythropolis PR4 NBRC 100887	BAH36561.1	RER_58530	GylR	6322895 <- 6323645	MTDARGAGVQTVTRALTMLTCFRSGEELGVSEVARRQELAVSTTHRLLQSLVDAGFLEKDDATSRYRIGAALAAYGQVSYRQHRIYLSEPYLEQLAATTGASASLAVRSGSEVVLLGFSRWREADGHVLQGVRLPLHASALGKAFLAWSDVDDSELAALPREATTQRAITDVAGIRRELELTRERGYGFNDEELTPDYRTIGIPIIDGSDTVRYALGLRGPVELMIDERIPFLADLAKVTARQIGEVLL
GCA_000010225.1_ASM1022v1_genomic.gbff.gz	Corynebacterium glutamicum R	BAF54686.1	cgR_1693	GlpD2	1884678 <- 1886367	MTSAHFESRRIGPPLRDNYDVIVIGGGISGVQIARHAQGRGLRTVMFEARDYSSGTSSTTSKMIHGGLRYLEQYDFGVVQEAVKERRYLGIAAPHLVAPRSFMLTAFDWSEPKAPMLGAGVALYETMAWQRNQGQSKENHSPRFRWIPKNALLKEVPWLDPEGLKGAWRHDDTLNLHAERLLLAVIKAFAADGGTAINHARVTRILRNVEEGRVKGVEVTDQVTNTTHEVYAPVVINAAGPWVAQALGDLAEVTKLKVRQSKGVHLLTGDLGSQSGVFVRGKNGKHVIVNPWMGRTLIGPTDTMIDGDADDAAADESDIDLLLETIDSVRATPLDRKEIISTLVGVRPLVDDGTDTYTSSRRFDISDHANVGIDGLVSVSGGKWTTSRVMGYKVIEHVV…
GCA_000010225.1_ASM1022v1_genomic.gbff.gz	Corynebacterium glutamicum R	BAF55797.1	cgR_2778	GlpK2	3084517 <- 3086047	MRISKANAYVAAIDQGTTSTRCIFIDAQGKVVSSASKEHRQIFPQQGWVEHDPEEIWDNIRSVVSQAMVSIDITPHEVASLGVTNQRETTVVWDKHTGEPVYNAIVWQDTRTSDICLEIAGEEGQEKWLDRTGLLINSYPSGPKIKWILDNVEGARERAEKGDLLFGTMDTWVLWNLTGGVRGDDGDDAIHVTDVTNASRTLLMDLRTQQWDPELCEALDIPMSMLPEIRPSVGEFRSVRHRGTLADVPITGVLGDQQAALFGQGGFHEGAAKNTYGTGLFLLMNTGTSLKISEHGLLSTIAYQREGSAPVYALEGSVSMGGSLVQWLRDNLQLIPNAPAIENLAREVEDNGGVHVVPAFTGLFAPRWRPDARGVITGLTRFANRKHIARAVLEANAFQ…
GCA_000010285.1_ASM1028v1_genomic.gbff.gz	Kocuria rhizophila DC2201 NBRC 103217	BAG29697.1	KRH_13500	GlpK1	1517975 <- 1519496	MSEPQYVMAIDQGTTSTRAIVFDHSGHIKGVGQYEHEQIFPRAGWVEHDPQEIWRNTRRCVADALAETELTREDLAAVGITNQRETTVVWDRNTGEPVYNAIVWQDTRTQDIVDELARDGGEERFRELTGLPLASYFAGPKVKWILDNVEGAREKAEAGDLIFGTTDSWLVWNLTGGTHDGVHVTDVTNASRTLLMNIDTLDWNEDLCDTLGIPMSMLPEIRCSSEVYGKGRARGFLKQVPIAGILGDQQAAMFGQTCFEPGMGKNTYGTGSFLLMNVGETPVRSDHGLITTVCYQIEGEKPVYALEGSIAVTGSLVQWVRDNLGIIQDAKEIEPLARAVEDNGGAYFVPAFSGLFAPHWRPDARGALVGLTRYVRKEHIARAVLEATAYPSREVVEAM…
GCA_000010285.1_ASM1028v1_genomic.gbff.gz	Kocuria rhizophila DC2201 NBRC 103217	BAG29698.1	KRH_13510	GlpF2	1519542 <- 1520292	MNEVTEVALSTVFMSEAFGTAVLVLLGCGVVANVVLPRTKGNGADWLLISFGWGFAVFAGVYVGHASGAHLNPAVTLGMLAGQEPQYAPGVAITAASTVVYLVAQMVGAFVGAVVCWLAYKKHFDAAGHDGVATLDVFATGPEIRSYGWNFVTEVIATFVLVYVILVFGETPSQLGPLAVGVLVVAIGMSLGGPTGYAINPARDLGPRLAHALLPIPGKLSSNWSYSWVPVLGPVVGGVLAGVAAHLIG
GCA_000010285.1_ASM1028v1_genomic.gbff.gz	Kocuria rhizophila DC2201 NBRC 103217	BAG29699.1	KRH_13520	GlpD2	1520349 <- 1522080	MPLTSLNAQQRNNDLRAMAEHPVDVLVIGGGITGAGIALDAATRGLSTAIIDAQDWAQGTSSRSSKLVHGGLRYLMQLNFALVAEALKERDLLMHRLAPHLVKPIQFMYPLTHKGWERPFVATGIGMYDTLAHVGAKAESLPIQRHLSAAGVRKTFPAMRDDAAVGAIAYWDGRVDDARLTLDLVRTAQRYGALAANRAAARNLVRDESGRVVGAHVEDLTTGETREVRAKVVISAAGVWTEPVQDLAQSETGLKVLASKGIHIVVPKERLDGSTGIILQTEKSVLFIIPWDNYWVIGTTDTPYERDLATPTATREDVEYVLEHANAILRDPLTVDDVIGTWAGLRPLVQPGTKGEATPSTKISREHSVVEAAPGLFTIAGGKLTTYRVMGKDAVDAAI…
GCA_000010425.1_ASM1042v1_genomic.gbff.gz	Bifidobacterium adolescentis ATCC 15703	BAF40256.1	BAD_1475	GlpF1	1860686 <- 1861418	MEYTLFTKLAAEFVGTAVLMVFGNGAVANAELKNTKGYHAGWLNIAMGYGFGVMFPVLMFGGVSGAHINPAMTLAQAVNGMFPWNEVLPYIIAQLLGAVAGQLIVYVTYLPHYKDTDDAEAILGTFCTTDAHNDRVNYFLNEFFGTFMLVLGALCCLSLPWGKANPAAASIVVGFIVWGLVTSMGGPTGPGLNPARDLMPRLLHAILPIPNKGDSRWGEAWIPVVAPIAGAIVGAFLFKVLFA
GCA_000010605.1_ASM1060v1_genomic.gbff.gz	Streptomyces griseus subsp. griseus NBRC 13350	BAG19582.1	SGR_2753	GlpD2	3263372 <- 3265079	MRTATLGPAERTAALAAMAERELDVLVVGAGVVGAGTALDAATRGLTTGLVEARDWASGTSSRSSKLIHGGLRYLEMLDFALVREALKERGLLLERLAPHLVKPVPFLYPLQHKGWERLYAGSGVALYDAMSVSSGHGRGLPVHRHLSRKHALRVAPALKKDALVGALQYYDAQMDDARFVTELVRTAASYGAQVANAARVVGFLREGERVVGALVRDVESGTEYEIRAKQVVNATGVWTDDTQGLIGERGQFHVRASKGIHLVVPKDRIHSSTGLILRTEKSVLFVIPWGRHWIIGTTDTDWDLDKAHPAASSADIDYLLQHVNSVLNTPLTRDDVQGVYAGLRPLLAGESDATSKLSREHTVAHPAPGLVVVAGGKYTTYRVMAKDAVDEAVHGLDQ…
GCA_000010605.1_ASM1060v1_genomic.gbff.gz	Streptomyces griseus subsp. griseus NBRC 13350	BAG22672.1	SGR_5843	GlpD1	6839863 <- 6841474	MTTLQSVPALGTHPASGSLPSRAETRDQLSRATYDLLVIGGGILGISTAWHAAQSGLRVALVDAGDFAGATSSASSKLLHGGLRYLQTGAVKLVAENHFERRAVSREVAPHLANPLTFYLPVYKGGPHGAAKLGAGVFAYSALSAFGDGVGHVISPAKAQRDVPELRTDDLKAVAVYRDDQMNDARMALMTVRAAVDAGAVVLNHAAVTGLRFTRGRVTGAELKDSTDGTEFGVDARLVLNATGPWVDHLRKMEDPNAAPSIRLSKGAHLVLKRTRPWRAALATPIDKYRITFALPWEDMLLLGTTDEEYEGDPADVSVTEADTAQILDEAAFSIKDQQLSRDLITYSFAGLRVLPGGPGDTSKAKRETVVTEGRGGMLSVAGGKWTTFRHIGRTVMNK…
GCA_000010605.1_ASM1060v1_genomic.gbff.gz	Streptomyces griseus subsp. griseus NBRC 13350	BAG22673.1	SGR_5844	GlpK1	6841488 <- 6843033	MTDAHTTGTHGSGPFIAAIDQGTTSSRCIVFDKDGRIVSVDQKEHEQIFPKPGWVEHDATEIWENVQEVVAGAIVKAGITSADVKAIGITNQRETTLLWDKNTGEPVHNALVWQDTRTDALCKELGRNVGQDRFRRETGLPLASYFAGPKVRWLLDNVEGLRERAERGDILFGTMDSWVIWNLTGGTDGGVHVTDVTNASRTLLMNLHTMAWDEKILSSIGIPAAVLPEIRSSAEVYGNAKGGILDGVPVASALGDQQAALFGQTCFSEGEAKSTYGTGTFMLMNTGGTPVNSYNGLLTTVGYQIGDQPPVYALEGSIAVTGSLVQWMRDQMGLIKSAAEIETLASSVEDNGGAYFVPAFSGLFAPYWRPDARGVITGLTRYVTKAHIARAVLEATAWQ…
GCA_000010605.1_ASM1060v1_genomic.gbff.gz	Streptomyces griseus subsp. griseus NBRC 13350	BAG22674.1	SGR_5845	GlpF1	6843072 <- 6843864	MSSSDIFIGETIGTAVLILLGGGVCAAVTLKSSKARNAGWLAITFGWGFAVLTGAYLAGGVSGAHLNPAVTVGLAIQGGTEWGDVPLYLGSQLLGAMIGALLVWAVYYGQFHAHLTDPEIVGTTSTDEGMVDQTAAPKAGPVLGIFSTGPEIRNGVQNVVTEIIATAVLVLAILTQGLNDGGNGIGVLGALITALVVVGIGLSLGGPTGYAINPVRDLGPRIVHSLLPLPNKGGSDWGYAWVPIVGPLVGGALAGGLYNLAFA
GCA_000010605.1_ASM1060v1_genomic.gbff.gz	Streptomyces griseus subsp. griseus NBRC 13350	BAG22675.1	SGR_5846	GylR	6844299 <- 6845064	MAKNIQSLERAAAMLRLLAGGERRLGLSDIASSLGLAKGTAHGILRTLQLEGFVEQDAASGRYQLGAELLRLGNSYLDVHELRARALVWTDDLARSSGESVHLGVLHQHGVLIVHHVFRPDDSRQVLEVGAMQPLHSTALGKVLSAYDPVAHSEVMEAERRSFTGRTVTEAGAFESMLDLIRAQGWAADAEETWEGVAAVAAPVHDRRRMPVGAVAVTGAVERVAPGGTLRPELIASVRDCARAVSRDLGAGRF
GCA_000010605.1_ASM1060v1_genomic.gbff.gz	Streptomyces griseus subsp. griseus NBRC 13350	BAG23249.1	SGR_6420	GlpK1	7674676 <- 7676194	MAEFIGAVDQGTTSTRFMIFDHGGNEVAKHQLEHEQILPRSGWVEHDPVEIWERTNSVMQNALRHGGLSPSDLVAIGITNQRETTVVWDPRNGRPYYNAIVWQDTRTDAIAANLERTGQGEVIRRKAGLPPATYFSGGKIQWILENVDGVREAAEAGHAIFGNTDAWVLWNLTGGPNGGIHATDVTNASRTMLMNLETLDWDEELLGFFGIPRAMLPKINPSSHPEAYGSTRTSRPLSAAIPIGGVLGDQQAATVGQVCFEPGEAKNTYGTGNFLVLNTGTELVRSEHGLLTTVAYQFGDSPVVYALEGSIAVTGSAVQWLRDQMKIIKSAPESEELARSVEDNGGMYFVPAFSGLFAPYWRSDARGAIVGLARYNDGAHLARATLEAICYQSRDVVEA…
GCA_000010605.1_ASM1060v1_genomic.gbff.gz	Streptomyces griseus subsp. griseus NBRC 13350	BAG23250.1	SGR_6421	GlpF1	7676221 <- 7677067	MAELRKRSGLLGELSAEFAGTMILILFGCGVVAQVAAGGALTDPAGGLGDHDSIAWAWGLGVTLGVYVAARLSGAHLNPAVTLSLAAFKGFPWRKVAPYALAQTAGAFVAALLVRWNYSEALAKADPGHTIKTQTVFSTLPANGNPALPVHEWGAFRDQVIGTAILLLLIMAITDMLNTPPGSNLGPFIIGLVVVAIGMAWGTNAGYAINPARDFGPRLASFLTGYGGAWRDQYGNLYFWVPIIGPLVGGLLGAGLYKAFIGRFLPSAEPEPPGRVPASEA
GCA_000010685.1_ASM1068v1_genomic.gbff.gz	Mycobacterium tuberculosis variant bovis BCG str. Tokyo 172	BAH26545.1	JTY_2261	GlpD2	2494573 <- 2496124	MLMPHSAALNAARRSADLTALADGGALDVIVIGGGITGVGIALDAATRGLTVALVEKHDLAFGTSRWSSKLVHGGLRYLASGNVGIARRSAVERGILMTRNAPHLVHAMPQLVPLLPSMGHTKRALVRAGFLAGDALRVLAGTPAATLPRSRRIPASRVVEIAPTVRRDGLDGGLLAYDGQLIDDARLVMAVARTAAQHGARILTYVGASNVTGTSVELTDRRTRQSFALSARAVINAAGVWAGEIDPSLRLRPSRGTHLVFDAKSFANPTAALTIPIPGELNRFVFAMPEQLGRIYLGLTDEDAPGPIPDVPQPSSEEITFLLDTVNTALGTAVGTKDVIGAYAGLRPLIDTGGAGVQGRTADVSRDHAVFESPSGVISVVGGKLTEYRYMAEDVLNR…
GCA_000010685.1_ASM1068v1_genomic.gbff.gz	Mycobacterium tuberculosis variant bovis BCG str. Tokyo 172	BAH27605.1	JTY_3327	GlpD2	3632743 <- 3634501	MSNPIQAPDGGQGWPAAALGPAQRAVAWKRLGTEQFDVVVIGGGVVGSGCALDAATRGLKVALVEARDLASGTSSRSSKMFHGGLRYLEQLEFGLVREALYERELSLTTLAPHLVKPLPFLFPLTKRWWERPYIAAGIFLYDRLGGAKSVPAQRHFTRAGALRLSPGLKRSSLIGGIRYYDTVVDDARHTMTVARTAAHYGAVVRCSTQVVALLREGDRVIGVGVRDSENGAVAEVRGHVVVNATGVWTDEIQALSKQRGRFQVRASKGVHVVVPRDRIVSDVAMILRTEKSVMFVIPWGSHWIIGTTDTDWNLDLAHPAATKADIDYILGTVNAVLATPLTHADIDGVYAGLRPLLAGESDDTSKLSREHAVAVPAAGLVAIAGGKYTTYRVMAADAI…
GCA_000010685.1_ASM1068v1_genomic.gbff.gz	Mycobacterium tuberculosis variant bovis BCG str. Tokyo 172	BAH27624.1	JTY_3347	GlpD2	3653447 <- 3655205	MSNPIQAPDGGQGWPAAALGPAQRAVAWKRLGTEQFDVVVIGGGVVGSGCALDAATRGLKVALVEARDLASGTSSRSSKMFHGGLRYLEQLEFGLVREALYERELSLTTLAPHLVKPLPFLFPLTKRWWERPYIAAGIFLYDRLGGAKSVPAQRHFTRAGALRLSPGLKRSSLIGGIRYYDTVVDDARHTMTVARTAAHYGAVVRCSTQVVALLREGDRVIGVGVRDSENGAVAEVRGHVVVNATGVWTDEIQALSKQRGRFQVRASKGVHVVVPRDRIVSDVAMILRTEKSVMFVIPWGSHWIIGTTDTDWNLDLAHPAATKADIDYILGTVNAVLATPLTHADIDGVYAGLRPLLAGESDDTSKLSREHAVAVPAAGLVAIAGGKYTTYRVMAADAI…
GCA_000010685.1_ASM1068v1_genomic.gbff.gz	Mycobacterium tuberculosis variant bovis BCG str. Tokyo 172	BAH27643.1	JTY_3367	GlpD2	3674151 <- 3675909	MSNPIQAPDGGQGWPAAALGPAQRAVAWKRLGTEQFDVVVIGGGVVGSGCALDAATRGLKVALVEARDLASGTSSRSSKMFHGGLRYLEQLEFGLVREALYERELSLTTLAPHLVKPLPFLFPLTKRWWERPYIAAGIFLYDRLGGAKSVPAQRHFTRAGALRLSPGLKRSSLIGGIRYYDTVVDDARHTMTVARTAAHYGAVVRCSTQVVALLREGDRVIGVGVRDSENGAVAEVRGHVVVNATGVWTDEIQALSKQRGRFQVRASKGVHVVVPRDRIVSDVAMILRTEKSVMFVIPWGSHWIIGTTDTDWNLDLAHPAATKADIDYILGTVNAVLATPLTHADIDGVYAGLRPLLAGESDDTSKLSREHAVAVPAAGLVAIAGGKYTTYRVMAADAI…
GCA_000010685.1_ASM1068v1_genomic.gbff.gz	Mycobacterium tuberculosis variant bovis BCG str. Tokyo 172	BAH28027.1	JTY_3756	GlpK1	4108564 <- 4110121	MSDAILGEQLAESSDFIAAIDQGTTSTRCMIFDHHGAEVARHQLEHEQILPRAGWVEHNPVEIWERTASVLISVLNATNLSPKDIAALGITNQRETTLVWNRHTGRPYYNAIVWQDTRTDRIASALDRDGRGNLIRRKAGLPPATYFSGGKLQWILENVDGVRAAAENGDALFGTPDTWVLWNLTGGPRGGGVHVTDVTNASRTMLMDLETLDWDDELLSLFSIPRAMLPEIASSAPSEPYGVTLATGPVGGEVPITGVLGDQHAAMVGQVCLAPGEAKNTYGTGNFLLLNTGETIVRSNNGLLTTVCYQFGNAKPVYALEGSIAVTGSAVQWLRDQLGIISGAAQSEALARQVPDNGGMYFVPAFSGLFAPYWRSDARGAIVGLSRFNTNAHLARATL…
GCA_000010805.1_ASM1080v1_genomic.gbff.gz	Rhodococcus opacus B4	BAH54572.1	ROP_63250	GlpK1	6929706 <- 6931200	MRVIQYIAAIDQGTTSSRCMIFDHDGAVVSVAQKEHEQFFPRAGWVEHDPRQLWINTREVVASALAKADLTKTDIAAIGITNQRETAVVWDRNTGEPVYNAIVWQDTRTDELCTRLGGDEGPGRYQKRTGLPLSTYFSGPKVRWILDNVDGAREKAEAGELCFGTIDSWILWHITEGTHVTDVTNASRTLLMNLETLDWDPEICADFGIPMSMLPEIRSSSEIYGVGRERGTLPGVPVAGILGDQQAATFGQACLSEGEAKNTYGTGNFLLLNTGTTPVHSKHGLLTTVCYKIGDAPAVYALEGSVAVTGSLVQWLRDNLGIISSAKDIEDLAKSVDDNGGAYFVPAFSGLFAPRWRPDARGAIVGLTRFVNKGHLARAALEATAYQTREVIEAMRADS…
GCA_000010805.1_ASM1080v1_genomic.gbff.gz	Rhodococcus opacus B4	BAH54573.1	ROP_63260	GlpD2	6931250 -> 6932993	MSSQPGVQFLGPRQRDAAWDELQTEQFDVVVIGGGVVGAGAALDAATRGLKVALVEARDYASGTSSRSSKMFHGGLRYLEQLEFGLVREALRERELSLTTLAPHLVKPLKFLFPITHRLWERPYMAAGIFLYDRMGGAKSVPPQKHLTRAGALRMAPGLKRNSLTGGIQYYDTVVDDARHTMTVARTAAHYGAVVRTSTQVVGFLREADRVSGVRVRDCEDGRTADVKAHVVINATGVWTDEIQALSRQRGRFRVRASKGVHIVVPRDRIVSDAAIILRTEKSVLFVIPWGSHWIIGTTDTDWNLDLAHPAATKADIDYILGHVNKVLVTSLTHDDIDGVYAGLRPLLAGESDETSKLSREHAVARVAPGLVAIAGGKYTTYRVMAEDAVDLAAEDIPA…
GCA_000010805.1_ASM1080v1_genomic.gbff.gz	Rhodococcus opacus B4	BAH54995.1	ROP_67480	GlpD2	7361385 -> 7362930	MTHPSTPSVSRSSALNSARRTRELDQLSDGARVDVLVIGGGVTGVGVALDAASRGLDVVLVEKRDLAFGTSRWSSKLAHGGLRYLASGNVGIARESAVERGILMTRTAPHLVRALPQLVPVLDSTTLLGKSLVRTGFLAGDLLRASARTPSAVLPRSRTVRADRVVELAPAVRRDGLRGGLMAFDGQLVDDARLVVSLARTAALHGAKVLTRTGAYDVTATSATLRDELTGSELSIRARAVVNAAGVWAGEIDPSITLRPSRGTHLVLPAERLGNPAAALTVPIPGETNRFVFALPAQLGRVYLGLTDEAAPGPVPDVPEASEQEIDFLLDTVNTALEVPLRRSDVLGTFAGLRPLLDTGDGSTADLSRNHAVLRSDTGPVSVVGGKLTTYRKMAEDAV…
GCA_000011025.1_ASM1102v1_genomic.gbff.gz	Rothia mucilaginosa DY-18	BAI63875.1	RMDY18_00430	GlpF1	44322 <- 45330	MYTISPYLAEFLGTLIMCTIGCGVIANVELRRSKGHGDNFFTIAFGWGFAVTFGVYASHAYSGGHLNPAVSIGLAAFGEFSWEKVPGYIIAQVLGAMVGAGLVYLNYLPHWKATADKKIKLGVFGTVPAIHNYFTNALSEMIGTFMLVFSALYTGVNFKPSISGGVELSLNLNDVLKPLAFGFMVTVLVIGLGGQTGYALNPARDFGPRLMHALLPIHDKGSSRWFYAWVPICGPIAGGFMGGAFFKLYYEGQVSPWLFVSSALAIVVLLFAWWANSHLYRAPSSEVIPEFEDTHATAAARAATYTPTGSMPILLPEEVKGNRSTRVVNRLTEDE
GCA_000011025.1_ASM1102v1_genomic.gbff.gz	Rothia mucilaginosa DY-18	BAI65216.1	RMDY18_13840	GlpD2	1556090 -> 1557890	MQDETPTPHKRQYRKEQYMSSQHIAQQSQLTAESRAKALKSMVNEELDILVVGGGITGAGIALDAATRGLRTGIVEAGDWAAGTSAWSSKLVHGGLRYLYNLDFKLVTEALTERGLLLNKIAPHLVHAQPFLWPLKMPVIERAYSAIGIGMYDTLAFLGSRGNKGVPSQRHFTKTGTKTVFPDIKDSAFSGAIQFYDARVDDARLVIDVVRTAAGYGALAASRTQVVGFTKDASGRVIGAELADLETGERLNVRAKHIINATGVWTEESESLANPEGGLEVLASKGIHIVVPRDRINATSGIFTKTEKSVLFIIPWQRYWIIGTTDTPYTEDRERPVATSKDIDYVLMQANKLLANPLTREDIIGTYTGLRPLLQPKVKDGAASTKVSREHTVTEVAPG…
GCA_000011025.1_ASM1102v1_genomic.gbff.gz	Rothia mucilaginosa DY-18	BAI65217.1	RMDY18_13850	GlpF1	1558233 -> 1559031	MSLLASAGTVLAAGSSALVDASGAPTTLGFVLSEFFGTFILILLGAGVCAAVTLKKSYAKDAGWVVITFGWGLAVFTAVYLSFLSGAHLSPAVTVGLATAGRDLATGVPATAGNIALYIIAQMLGAIAGAVAAYLTYKKHFDEDPGDRLGIFATGPAIKSYGWNLLTEIIGTFVLIGWIIASGKTPAQIGPLAVALVVVSIGMSLGGATGYAINPARDLGPRIAYTFLPIPGKTGSNWSYAWVPVVGPIIGAILAGLIVPAVLPL
GCA_000011025.1_ASM1102v1_genomic.gbff.gz	Rothia mucilaginosa DY-18	BAI65218.1	RMDY18_13860	GlpK1	1558955 -> 1560632	MGSGCWPDHRRYPRRPDRSGSSAPLNLSNIPPFFCSKEKSMTTSLHSATLNVERKYILSIDQGTTSSRAILFNKAGENVAHGQLEHEQIFPKAGWVEHNATEIWQNVRKVVAMAMANGEVNHHEIAAVGITNQRETTVVWDKNTGEPVYNAIVWQDTRTQEIVEELAGEEGVGKYHDIVGLNLSTYFSGPKIKWILDNVEGARERAERGDLLFGNTDTWLVWNLTGGVDGGVHVTDVTNASRTLLMDIRTLEWDPQIAADMGIPMSMLPEIKSSSEVYGFGRATGLLSGTPIAGILGDQQAATFGQACFEKGMAKNTYGTGNFMLMNTGNEPVFSNNGLLTTVAYKIGDAAPVYALEGSVAMSGSLIQWLRDNLRMIEHAAESEELATSVKDSGGCYVV…
GCA_000011305.1_ASM1130v1_genomic.gbff.gz	Corynebacterium efficiens YS-314	BAC19531.1	unknown	GlpK1	2903391 <- 2904960	MGIPHLGPHAKMGAMRASKANAYVAAIDQGTTSTRCIIIDDTGAVVSVAAKEHEQILPQQGWVEHDPVEIWDNVRAVVSQAMVAIDITPYEISSVGVTNQRETTVIWDPATGEPVYNAIVWQDTRTNEICRELAGEEGQQKWLDRTGLLINSYPAGPKIKWILDNVEGVRERAEKGELYFGTMDTWLLWNLTGGIRGDDGEEALHVTDVTNASRTLLMDIHTQQWDPELCEALDIPMSLLPEIKPSIGDYRSVRHRGILADVPITGVLGDQQAALFGQGGFKEGDTKNTYGTGLFLVMNTGPELKISEHGLLSTIAYQIEGQDPVYALEGSVSMGGSLVQWLRDSLQMIPTAPAIEEFARQVPDNGGVHIVPAFSGLFAPRWHPEARGVITGLTRFANR…
GCA_000011325.1_ASM1132v1_genomic.gbff.gz	Corynebacterium glutamicum ATCC 13032	BAB99039.1	Cgl1646	GlpD2	1746229 <- 1747918	MTSAHFESRRIGPPLRDNYDVIVIGGGISGVQIARHAQGRGLRTVMFEARDYSSGTSSTTSKMIHGGLRYLEQYDFGVVQEAVKERRYLGIAAPHLVAPRSFMLTAFDWSEPKAPMLGAGVALYETMAWQRNQGQSKENHSPRFRWIPKNALLKEVPWLDPEGLKGAWRHDDTLNLHAERLLLAVIKAFAADGGTAINHAKVTRILRNVEEGRVKGVEVTDQVTNTTHEVNAPVVINAAGPWVAQALGDLAEVTKLKVRQSKGVHLLTGDLGSQSGVFVRGKNGKHVIVNPWMGRTLIGPTDTMIDGDADDAAADESDIDLLLETIDSVRATPLDRKEIISTLVGVRPLVDDGTDTYTSSRRFDISDHANVGIDGLVSVSGGKWTTSRVMGYKVIEHVV…
GCA_000011325.1_ASM1132v1_genomic.gbff.gz	Corynebacterium glutamicum ATCC 13032	BAC00284.1	Cgl2890	GlpK2	3090757 <- 3092287	MRISKANAYVAAIDQGTTSTRCIFIDAQGKVVSSASKEHRQIFPQQGWVEHDPEEIWDNIRSVVSQAMVSIDITPHEVASLGVTNQRETTVVWDKHTGEPVYNAIVWQDTRTSDICLEIAGEEGQEKWLDRTGLLINSYPSGPKIKWILDNVEGARERAEKGDLLFGTMDTWVLWNLTGGVRGDDGDDAIHVTDVTNASRTLLMDLRTQQWDPELCEALDIPMSMLPEIRPSVGEFRSVRHRGTLADVPITGVLGDQQAALFGQGGFHEGAAKNTYGTGLFLLMNTGTSLKISEHGLLSTIAYQREGSAPVYALEGSVSMGGSLVQWLRDNLQLIPNAPAIENLAREVEDNGGVHVVPAFTGLFAPRWRPDARGVITGLTRFANRKHIARAVLEANAFQ…
GCA_000013345.1_ASM1334v1_genomic.gbff.gz	Frankia casuarinae	ABD10322.1	Francci3_0938	GlpD2	1102551 <- 1104339	MTPTRHGTPTARLDQVGRAEALRRMGADPVDVAVIGGGVTGTGVALDAVTRGLSVALVEARDLAAGTSSRSSKLIHGGLRYLEQLNAPLVREALRERSLMLDTLAPHLVRAIPFLLPLTRHGWERAYIGSGVLLYDTLGQGLARVGPGGDATMPHHRHLTRKAALREFPSLRPDALVGAIQYWDGQVDDARHTVFVARTAARYGALIATSARVTGFLREGDRVAGVRVRDLESGAEIELRARQTINAAGVWTDEIQAMVGGRGQLSVRASKGVHIVVPRDRIHGVTGLILRTEKSVLFVIPWGSHWIIGTTDTDWSLDLAHPAASSADIDYLLDTVNRVLRTPLTAADITGVYAGLRPLLAGESEDTSRLSREHAVVSPVSGLTMVAGGKYTTYRVMAA…
GCA_000013345.1_ASM1334v1_genomic.gbff.gz	Frankia casuarinae	ABD10325.1	Francci3_0941	GlpD2	1107015 <- 1108683	MTVLTLPPTTATSLNAGRRERELAAVAAGGPVDLLVIGGGVTGAGVALDAASRGLSVVLAEAHDLAFGTSRWSSKLVHGGLRYLATGDVALARESAVERDILMRHTAPHLVRALPMLTPLTPGVPRSNAALVQAGVWLGDLLRRGAGTPRAVLPGPRRLTAVETLGVAPALREAGLRGGVLHWDGRLVDDARLVVALARTAAGFGARILTRLRVTGLDGGGLDGGPRGPSRHGCRGIEATAVDTLTGTRITLRARTVVNATGVWAPALAPGIRLRPSRGTHLVLRSTVLAGTRAALSLPMPGERNRFALVLPQDDGRVYVGLTDVPVEEVVDVPVPDEDEIAQLLGIVSNVLATPIDPADRLGAFAGLRPLLDTGTDHTGTDHTVVPHSAATRTSAART…
GCA_000013345.1_ASM1334v1_genomic.gbff.gz	Frankia casuarinae	ABD11033.1	Francci3_1657	GlpK2	1990809 <- 1992342	MSVPARGSLVAAVDQGTTGTTVCLLDRDGVVVGRGYTGIRPGFPRPGWVEQDPDELWRSVVDTVAAALAGCGRRAGELAALGITNQRETTVLWDRRTSAPVHPAIGWQDRRTAAVCERLTAEGHAGAVGERTGLVLDPYFSGTKIGWILDDDPGLRRRAGRGEIAFGTVDSWLVWKLTAGAAHVTDVTNASRTLLLDLAAATWSPEMLDLLGVPAEVLPAVAPSSRVYAETDPDAFLGVRIPVAAVIGDQQAALFAQGCFEPGQAKNTYGTGSFVLVNTGSALPAPQSTLLRTAAFQLDGEPVRYALEGAVLSTGAAVDWLRDSLGIIRDATETADLAASLTGNDGVYFVPALAGLGAPHWDPRARGALLGITRGTTRAHVVRAVLEGIAYRTRDVVEA…
GCA_000013925.2_ASM1392v2_genomic.gbff.gz	Mycobacterium ulcerans Agy99	ABL03860.1	MUL_1300	GlpD2	1396613 -> 1398149	MPDSTALNAARRSTELTALADGEALDVLVIGGGITGVGIALDAASRGLQVALVEKHDLAFGTSRWSSKLVHGGLRYLASGNVGIARRSAIERGILMTRNAPHLVHAMPQLVPLLPSMDHLKRALVRTGFLAGDALRMLAGTPSSTLPRSRRVSAQRVVELAPTVRRDGLAGGLLAYDGQLIDDARLVTAVARTAAQHGARILTYVGASEATGTSARLTDQRSGESFDVSARAVINAAGVWGGQIDPALKLRPSRGTHLVFDANAFGNPTAALTIPIPGELNRFVFAMPEQLGRVYLGLTDEDAPGPFLDVPEPSSEEIMFLLDTVNTALGTALQTSDVIGAYAGLRPLIDTGEGRTADVSRDHAVIESPSGVISVVGGKLTEYRYMAEDVLNRAISLRQ…
GCA_000013925.2_ASM1392v2_genomic.gbff.gz	Mycobacterium ulcerans Agy99	ABL04988.1	MUL_2667	GlpD2	2983467 <- 2985225	MSNPTDASQRDQTGPADSLGPEQRALAWERLGAEQFDVVVIGGGVVGSGCALDAATRGLKVALIEARDLASGTSSRSSKMFHGGLRYLEQLEFGLVREALFERELSLTTLAPHLVKPLPFLFPLTKRGWERPYIAAGIFLYDRLGGAKSVPAQKHLTRAGALRLSPGLKRSSLIGGIRYYDTVVDDARHTMTVARTASHYGAVVRCSTQVVALLREGDRVVGVRVRDSEDGSITEVRGHVVVNATGVWTDEIQALSKQRGRFQVRASKGVHVVVPRDRIVSDVAMILRTEKSVMFIIPWGSHWIIGTTDTDWNLDLAHPAATKADIDYILGTVNAVLATPLTHADIDGVYAGLRPLLAGESDDTSKLSREHAVAVPAAGLVAIAGGKYTTYRVMAADAI…
GCA_000013925.2_ASM1392v2_genomic.gbff.gz	Mycobacterium ulcerans Agy99	ABL06302.1	MUL_4281	GlpK1	4753082 <- 4754609	MADSPDFVAAIDQGTTSTRCMIFDHQGAEIARHQLVHEQILPRAGWVEHNPVEIWERTASVLMSVLNATDLSPKNIAALGITNQRETTLVWNKRTGRPYYNAIVWQDTRTDRIASALDRDGRGDVIRRKAGLPPATYFSGGKLQWILEDVDGVRAAAERGDALFGTPDTWVLWNLTGGPRGGVHVTDVTNASRTMLMNLETLDWDDELLSFFSIPRAMLPAIEPSSPLQPYGITQDTGPVGGEVPITGMLGDQHAAMVGQVCLDAGEAKNTYGTGNFLLLNTGETIVRSSNGLLTTLCYQFGDAKPVYALEGSIAVTGSAVQWLRDQLGIISGASQSEALARQVSDNGGVYFVPAFSGLFAPYWRSDARGAIVGLSRFNNNAHLARATLEAICYQSRDV…
GCA_000014185.1_ASM1418v1_genomic.gbff.gz	Rubrobacter xylanophilus DSM 9941	ABG04029.1	Rxyl_1063	GlpK2	1097761 -> 1099273	MAGEYVLAIDQGTTGTTVLIFDREGRVAGRAYSEFTQHYPRPGWVEHDPNEIWDVSMRVVGEALGDAKVSARQLAAIGITNQRETTVMWDRRTGEPVANAIVWQDRRTAGTCDRLKDEGLEETFRKKTGLVIDAYFSGTKVKWFLDNVAGLRERAGRGEVAFGTVDSWLVYRLTGGRAHITDYSNASRTLMYNIYDLRWDEELLEILGVPEGVLPEVKPSSHVYGETDPGAFFQASVPVAGIAGDQQAALFGQAAYERGLAKNTYGTGSFVLMNTGNEAVPSKEGLLTTIAWGIGEEPVEYALEGAIFITGAAVQWLRDGLGIIRSAAETEELAKSVQSNDGVYFVPALVGLGAPHWDAYARGTIVGITRGTTKAHLARAALESMCYQTLDVVRAMERD…
GCA_000014185.1_ASM1418v1_genomic.gbff.gz	Rubrobacter xylanophilus DSM 9941	ABG04031.1	Rxyl_1065	GlpF2	1100293 -> 1101037	MESYIAEFIGTMVLILFGDGVVAAVLLRASKAENSGWIVITFGWGMAVAMAVYAVGWVSGAHINPAVTVALAVVGQFDWAQVPGYIIAQFLGAFVGAVLVWLAYLNHWEGTADPVLKRGVFCTIPQIRNTPANFVTEVIGTAALLFGILAILGSGAQIQGGQSELFTAGLFPLLVGLLVFAIGLSLGGPTGYAINPARDLGPRVAHAVLPIPGKGDSDWSYSWIPVVAPLVGGIIGAVLYTVLGFGD
GCA_000014185.1_ASM1418v1_genomic.gbff.gz	Rubrobacter xylanophilus DSM 9941	ABG04035.1	Rxyl_1069	GlpD2	1102484 -> 1104155	MSRSIPRDIRQYPFDLIVIGAGINGAGIARDAAMRGLRVLLLDKGDISDGTTQWSTRLIHGGLRYLEYYEFGLVRESLREREILLHIAPHLVRPLGFLVPVYERSKRGPRTIRLGMIAYDLLSFDKSLENHRMFSAREALEREPGLNPEGLLGAAFYYDAQAEYAERLAVENALSAARHGAVVLTYARVERLLQEGGSVVGVEFADLLGGGRHTARAPVTVNVAGPWVDEVLRGGGYGGPRLIGGTKGSHIVVDPFPGAPREEALYVEARRDGRPYFIVPWNGRYLIGTTDLRYEGDLDHVEATEEEIEYLLDETNHVIPGANLSREDVLFTYSGVRPLPYQPEGEAGSITRRHIIHDHARDERPTGGLVSIVGGKLTTYRNLARQTVNLVYEKLRLPD…
GCA_000014185.1_ASM1418v1_genomic.gbff.gz	Rubrobacter xylanophilus DSM 9941	ABG05762.1	Rxyl_2850	GylR	2856110 -> 2856893	MAGTAANRSSRGEVQSLARALDILELLGRSESELGVTEIGPAVGLPNGTAHRLLATLTRRGYARQVGESRKYTLGPKALVLASSAREHLGSLAQPYLEELMEISQESSNLATLDRNAVVYIEQVPAPRMVRMFTEPGNRVPPHATGTGKVLLAYHPEEVVESVIQQTGLVRFTAHTVTDPRRLRRELAAIREQGYAIDSEEMEEGVRCLAAPVFGPDGKILAAMSVSGPAGRLSEARLEELIPHIKRIADEFSRDLQGTA
GCA_000014565.1_ASM1456v1_genomic.gbff.gz	Rhodococcus jostii RHA1	ABG98041.1	RHA1_ro06264	GlpK1	6753137 <- 6754631	MRVIQYIAAIDQGTTSSRCMIFDHDGAVVSVAQKEHEQFFPRAGWVEHDPKQLWINTREVVASALAKADLTKRDIAAIGITNQRETAVVWDRNTGEPVYNAIVWQDTRTDELCTELGGDEGSGRYQKRTGLPLSTYFSGPKVRWILDNVDGAREKADAGELCFGTIDSWILWHITEGTHVTDVTNASRTLLMNLETLDWDPEICADFGIPMSMLPEIRSSSEIYGVGRPHGTLPGVPVAGILGDQQAATFGQACLSEGEAKNTYGTGNFLLLNTGTTPVHSKHGLLTTVCYKIGDAPAVYALEGSVAVTGSLVQWLRDNLGIIESAKDIEDLAKSVEDNGGAYFVPAFSGLFAPRWRPDARGAIVGLTRFVNKGHLARAALEATAYQTREVIEAMRADS…
GCA_000014565.1_ASM1456v1_genomic.gbff.gz	Rhodococcus jostii RHA1	ABG98042.1	RHA1_ro06265	GlpD2	6754681 -> 6756424	MSSQPGVQFLGPRQRDAAWDKLQTEQFDVVVIGGGVVGAGAALDAATRGLKVALVEARDYASGTSSRSSKMFHGGLRYLEQLEFGLVREALRERELSLTTLAPHLVKPLKFLFPITHRVWERPYMAAGIFLYDRMGGAKSVPAQKHLTRAGALRMAPGLKRNSLTGGIQYYDTVVDDARHTMTVARTAAHYGAVVRTSTQVVGFLREADRVSGVRVRDCEDGRTADVKAHVVINATGVWTDEIQALSRQRGRFRVRASKGVHIVVPRDRIVSDAAIILRTEKSVLFVIPWGSHWIIGTTDTDWNLDLAHPAATKADIDYILGHVNKVLVTSLTHDDIDGVYAGLRPLLAGESDETSKLSREHAVARVAPGLVAIAGGKYTTYRVMAEDAVDLAADDIPA…
GCA_000014565.1_ASM1456v1_genomic.gbff.gz	Rhodococcus jostii RHA1	ABG98534.1	RHA1_ro06762	GlpD2	7269853 -> 7271398	MNHPNTPPVSRSSALNAARRARELDQLSDGAVVDVLVIGGGVTGVGVALDAASRGLDVVLVEKRDLAFGTSRWSSKLAHGGLRYLASGNVGIARESAVERGILMTRTAPHLVRALPQLVPVLDSMTLFGKSLVRTGFLAGDLLRASARTPSSVLPRSRTVRADRVVELAPAVRREGLRGGLMAFDGQLIDDARLVVSLARTAALHGAKVLTRTGAYDVTGTSANLRDELTGSELPIRVRAVVNAAGVWSGEIDPGITLRPSRGTHLVLPAERLGNPTAALTVPIPGETNRFVFALPAQLGRVYLGLTDEAAPGPVPDVPVASEQEIDFLLDTVNTALEVPLQRSDVLGTFAGLRPLLDTGDGSTADLSRNHAILRSDTGLVSVVGGKLTTYRKMAEDAV…
GCA_000014565.1_ASM1456v1_genomic.gbff.gz	Rhodococcus jostii RHA1	ABG98811.1	RHA1_ro07045	GylR	7545754 <- 7546504	MTDSRATGVQTVTRALTMLTCFGGGEELGVSEIAKRQDLAVSTTHRLLQSLVDAGFLDKDKTSNRYRLGSALAAYGQISYRQHRIYLSEPYLEQLAATTGASASLAMRHGHDVVLLGFSRWRETDGHVLQGVRLPLHASALGKVFLAWSDTDDEDIASLPRTATTPRAITDVAGIREELVRTRERGYGFNDEELTPDFRTIGLPIRDSDGIVRFALGLRGPTELMIDARIPFFVDLARVTADEIAAVLL
GCA_000014925.1_ASM1492v1_genomic.gbff.gz	Paenarthrobacter aurescens TC1	ABM08827.1	AAur_2247	GlpK1	2473891 <- 2475406	MNQYVIAIDQGTTSSRAIVFDHAGNIVSTGQMEHEQIFPQAGWVEHNPAEIWNNTREVIGSALSKANLTRHDIAAVGITNQRETAVVWDKNTGEAVYNAIVWQDTRTQSIVDELAQDGGPERFKQKVGLPLATYFSGTKIKWILDNVDGARERAEAGDLLFGNTDAWVLWNLTGGVDGGVHVTDVTNASRTLFMDLETLQWDQEILDIFGVPASMMPAIKSSSEVYGHVHTSQLLRETPVAGILGDQQAATFGQAAFQPGEAKNTYGTGCFLIFNTGEEIVHSKNGLLTTLGYKLGDAKPHYALEGSIAVTGSLIQWLRDNLGMISSAPEVEELAAGVRDNGGVYIVPAFSGLFAPYWRADARGAIVGLTRFANKGHIARAALEATAFQTREVLDAVNA…
GCA_000014925.1_ASM1492v1_genomic.gbff.gz	Paenarthrobacter aurescens TC1	ABM08380.1	AAur_2248	GlpF1	2475481 <- 2476234	MSLGIVFLSEVFGTMMLTLLGCGVVANVALKGTKGNNGGFLMVTWGWGIAVFAGVFVAAKSGAHLNPAVTLGLLVNGKPEYAPGVPVDFASTLTYFGAELLGAFLGAVVCWLAYKQHFDEEPLAANKLGTFSTGPAIRSTPWNLITEIIGTFVLVFVILTFGGTPSGLGPLAVALLVVGIGVSLGGPTGYAINPARDLGPRIAHAVLPIKGKGTSDWAYSWIPVVGPLVGGALAGLVALWVPDIMPALAG
GCA_000014925.1_ASM1492v1_genomic.gbff.gz	Paenarthrobacter aurescens TC1	ABM09115.1	AAur_2861	GlpD2	3137377 <- 3139132	MSNVAGGPQVNSPGALSPESRAASIEVLKATAQAGKELDILIVGGGVVGAGAALDAVTRGLTVGIVEARDWASGTSSRSSKLIHGGLRYLEMLDFGLVQEALQERGLLIQQIAPHLVRPVPFLYPLTRRIWERPYVGAGIMLYDTLGLTSGHSRGVPMHKHLFRRGTLRAAPSLKEDAFVGSIRYYDAQVDDARLVVNLVRTAAHYGAHAANRVRVVDFLREGERVVGAKVENQEDGSVFEIRAKQVVNATGVWTDETQAMVTDRGQLKVRASKGIHLVVPRDRFQSTVGLILRTEKSVLFVIPWGRHWIIGTTDTDWTLDKAHPAASSKDIDYVLEHVNKVLKRPLTREDVEGVYAGLRPLLAGDNDSTAKLSREHVVAHPVPGLVVVAGGKYTTYRV…
GCA_000014985.1_ASM1498v1_genomic.gbff.gz	Mycobacterium avium 104	ABK67587.1	MAV_0406	GlpK2	399862 -> 401389	MAEFAEFIAAIDQGTTSTRCMIFDHQGAEVARHQLEHEQILPRAGWVEHDPIEIWERTSSVLTSVLNRANLSAENLAALGITNQRETTLVWNRKTGRPYYNAIVWQDTRTDRIASALDRDGRGQVIRRKAGLPPATYFSGAKLQWILDNVDGVREAAERGDALFGTADSWVLWQLTGGPRGGVHATDVTNASRTMLMDLETLDWDDELLSFFTIPRAMLPEIGPSSSPRPFGVTSDTGPAGGRIPITAVLGDQHAAMVGQVCLAEGEAKNTYGTGNFLLLNTGESIVRSEHGLLTTVCYQFGDAKPVYALEGSIAVTGAAVQWLRDQLGIISGAAQSESLARQVDDNGGVYFVPAFSGLFAPYWRSDARGAIVGLSRFDTNAHLARATLEAICYQSRDV…
GCA_000014985.1_ASM1498v1_genomic.gbff.gz	Mycobacterium avium 104	ABK65964.1	MAV_2188	GlpD2	2191494 -> 2193036	MIPDPSALNAARRTADLAALAEGEPLDVLVIGGGITGAGIALDAAARGLRVALVEKRDLAFGTSRWSSKLVHGGLRYLASGNVGIARRSALERGILMTRNAPHLVHAMPQLVPLLPSMSRATRALVRGGFLAGDALRFLAGTPASTLPRSQRVSAQRVVQLAPTVCRDGLDGGLLAYDGQLIDDARLVTAVARTAAQHGARILTYVAASRATGTSVRLTDVRGGGSFDVSAGAVINAAGVWAGEIDGSLRLRPSRGTHLVFDAAAFGNPTAALTIPIPGELNRFVFAMPEQLGRVYLGLTDEAAPGPIPDVPEPSVEEITFLLDTVNTALGTALAATDVIGAYAGLRPLIDTGEGRTADVSREHAVVESASGVISVIGGKLTEYRYMAQDVLDRAVRVR…
GCA_000014985.1_ASM1498v1_genomic.gbff.gz	Mycobacterium avium 104	ABK67812.1	MAV_4278	GlpD2	4407130 <- 4408885	MSDPIHALGEPGSPASALGPRQRAAAWDRLGAEQFDVVVIGGGVVGSGCALDAATRGLKVALVEARDFASGTSSRSSKMFHGGLRYLEQLEFGLVREALYERELSLTTLAPHLVKPMPFLFPLTNRLWERPYIAAGIFLYDRLGGAKSVPAQKHLTRAGALRLCPGLKRSALIGGIRYYDTIVDDARHTLTVARTAAHYGVVVRNSTQVVALLREGDRVTGVRVRDSEDGSVTEVRGHVVVNATGVWTDEIQALSKQRGRFQVRASKGVHVVVPRDRIVSDVAIILRTEKSVMFVIPWGSHWIIGTTDTDWDLDLAHPAATKADIDYILSTVNTVLAIPLTHADIDGVYAGLRPLLAGESEETSKLSREHAVAVPAPGLVAIAGGKYTTYRVMAADAID…
GCA_000015005.1_ASM1500v1_genomic.gbff.gz	Mycolicibacterium smegmatis MC2 155	ABK70819.1	MSMEG_1736	GlpD2	1829059 -> 1830805	MTVPKPAPGDGQTFLGPQQRAQAWEQLGNQQFDVVVIGGGVVGAGAALDAATRGLKVALVEARDFASGTSSRSSKMFHGGLRYLEQLEFGLVREALHERELSLTTLAPHLVKPLPFLFPLTNRWWERPYVAAGIFLYDQLGGAKSVPAQKHLTKAGALRLAPGLKRSSLIGGIRYYDTVVDDARHTMTVARTAAHYGAVVRSSTQVVALLREGDRVTGVRVRDSEDGSVTEVNGHVVVNATGVWTDEIQALSKQRGRFRVRASKGVHIVVPRDRIVSEVAIILRTEKSVLFVIPWGTHWIIGTTDTDWNLDLAHPAATKADIDYILGHVNTVLATPLTHDDIDGVYAGLRPLLAGESEETSKLSREHAVAVPAPGLVAIAGGKYTTYRVMAADAIDAAA…
GCA_000015005.1_ASM1500v1_genomic.gbff.gz	Mycolicibacterium smegmatis MC2 155	ABK75498.1	MSMEG_2125	GylR	2202761 -> 2203508	MIQAVDRALRILTVLQGGRRMSLGEIASAIELAPSTVHGLVRTLLAHGMVQQELDSGRYRLGPATLRLGNVYLDTLELRSRVTVWAESLARRTGCAVRTAVLLFDEVVVVAHEPRPDGTRQMPEVGIVIPAHASALGKAMLAFQDDYRPEAPLRSMTGETVTDPEVLAAQLAQVRATGMATEAEEAVLGECSSAAAVFDATGEVAGAIALVVPAARWPLAPDAVDALRDTARAVSRELGATVWPARRV
GCA_000015005.1_ASM1500v1_genomic.gbff.gz	Mycolicibacterium smegmatis MC2 155	ABK70632.1	MSMEG_4332	GlpD2	4419487 <- 4421044	MTASQGAASRTALNAERRAAELDTLAAGEHVDVLVIGGGITGAGIALDAATRGLRVALVEKHDLAFGTSRWSSKLVHGGLRYLATGNVGIARRSAVERGILMGRNAPHLVKAMPQLVPLLPSMNRASRALIRTGFLAGDGLRKLAGTSAATLPRSRRIDAARAVAMAPTVRTDGLEGGFLAYDGQLVDDARLVVAVARTAAQHGARILTRVSADHATEESVRLTDHRTGSSFDVRARVVINAAGVWAGQVDPTIRLRPSRGTHLVFDAAAFGNPTAALTIPIPGELNRFVFAMPEQLGRIYLGLTDEDAPGPIPDVPQATPAEISFLLDTVNTALATTLTPADVRGTYAGLRPLIDAGEGRTADLSREHAVVESPDGVLSVVGGKLTEYRYMAEDVLDR…
GCA_000015005.1_ASM1500v1_genomic.gbff.gz	Mycolicibacterium smegmatis MC2 155	ABK69600.1	MSMEG_6229	GlpK1	6292242 <- 6293760	MADFVAAIDQGTTSTRCMIFDHDGAEVGRHQLEHEQILPRAGWVEHNPVEIWERTASVVMTALNRTNLQASDLAALGITNQRETSLVWNRHTGRPYYNAIVWQDTRTDSIAAALDRDGRGDVIRRKAGLPPATYFSGGKIQWILDNVPGVREDAEKGDAIFGTADSWLVWNLTGGTRGGVHVTDVTNASRTMLMNLETLDWDDELLSFFGIPRRMLPEIKPSSYPESYGITRDDGPLAGQVPLTGILGDQQAAMVGQVCLEAGEAKNTYGTGNFLLLNTGEKIVRSDNGLLTTVCYQFGDSKPVYALEGSIAVTGSAVQWLRDQLGIISGASQSESLARQVSDNGGVYFVPAFSGLFAPYWRSDARGAIVGLSRFNTNAHLARATLESICYQSRDVVDA…
GCA_000015005.1_ASM1500v1_genomic.gbff.gz	Mycolicibacterium smegmatis MC2 155	ABK71929.1	MSMEG_6756	GlpK1	6800465 <- 6801983	MTERYIAALDQGTTSTRCIVYDHHGRLVSVAQREHRQYYPRPGWVEHDPTEIWEIVRRIIPQALADADVEPRQIMALGITNQRETTVVWDRHTGKPAHRAIVWQDNRTAGLLPAIAAELDDEILLARCGLPLATYFSGPKLRWLLDNDRDLRARAESGDLLFGTVDSWLLWNLTGGIDGGVHATDVTNASRTMLMNLETLDWDDELLAGMHVPRRMMPEIRPTNGPFPSTVDPIAGIPITAVIGDQQASLFGQTAFEAGEAKCTFGTGSFVLLNTGKDIVRSQRGLLTTVARKFDGEPAVYALEGSVAVAGALVAWSRDNLGLVKTPAEIETLARTVEDNGGCYIVPAFSGLYSPYWATEARGLVVGLTSYVTKGHIARAVLEATAWQIRDVIDAMKDD…
GCA_000015005.1_ASM1500v1_genomic.gbff.gz	Mycolicibacterium smegmatis MC2 155	ABK74644.1	MSMEG_6757	GylR	6801979 <- 6802741	MPGTVQSVERAAAILQLLGIEDESLGLVQIAGALGLAKGTAHGLLRTLHGVGFVEQDASGRYRLGPDLFHLGSTQLDLNELKARALNWADALAARTGEAVRVAAFRAGRAVVAHHVFRADATAQVLEVGAIVPLHASALGKVLLAFDPGAARSLGALDSLTYRTITNRAQLQHELADTRDRGWAASVEEEQPGVASIAAPVRDRGGYVVASIGISGDVERLCDHRARPLERLAELVVRAGRSVSREFGHGREL
GCA_000015005.1_ASM1500v1_genomic.gbff.gz	Mycolicibacterium smegmatis MC2 155	ABK73673.1	MSMEG_6758	GlpF1	6802923 -> 6803739	MSRRTLVGELCAEFAGILILFGVGVVAQVVTGDGSLGDHDSISWGWGLGVILGVYTAARISGAHLNPAVTLAMAVFRDFPWRKVLPFSVAQLLGAFAAALIVRVTYSEAIANVDPDHTIATQGIFSTLPGNGALPISQGTALLDQIVGTAILLFLVMALTDARNHGPWTRLAPVIIGLVVVGIGMAWGTNAGYAINPARDLGPRLASYITGYSTAFHDQTGLLYFWVPIVGPLIGALVGAAAYRFLIERFLPAEPPVLDDETSRPAAASAV
GCA_000015005.1_ASM1500v1_genomic.gbff.gz	Mycolicibacterium smegmatis MC2 155	ABK72104.1	MSMEG_6759	GlpK2	6803762 -> 6805280	MADFVGAIDQGTTSTRFMIFDHAGNEVARHQLEHEQILPRPGWVEHNPVEIWERSSSAVQSALNAAKLQPSDLAALGVTNQRETTVVWNRRTGRPYYNAIVWQDTRTDSIAAALDRDGRGDVIREKAGLPPATYFAGGKIQWILENVPGVREDAEMGDALFGTTDSWLLWNLTGGTSGGVHVTDVTNASRTMLMDLETLDWDDELLGFFGVPRSMLPQIRPSSDPAGYGTTTSSRPYGGIPLTGDLGDQQAAMFGQVCFAPGEAKNTYGTGNFLLLNTGTTPVRSKNGLLTTVCYRLGDDAPVYALEGSIAVTGSAVQWLRDQMHVIDSAAESESLARLVDDNGGVYFVPAFSGLFAPYWRSDARGAIVGLSRYNTNAHLARATLESICYQSRDVAEAM…
GCA_000015005.1_ASM1500v1_genomic.gbff.gz	Mycolicibacterium smegmatis MC2 155	ABK74627.1	MSMEG_6761	GlpD2	6805276 -> 6806983	MTVGAYPLSPAHRAAALDRLASDEFDVLVVGGGVVGAGAALDAATRGLRVGLVEARDYASGTSSRSSKLFHGGLRYLEQFNFSLVFEALRERSLVLNTLCPHLARPVPFIYPLQTRFDRAYAGLGIGVYDVMGAGRGVPGHHEHLGRARTLESFPSGSPAIRGAIRFYEGQVDDARHTMMLVRTAAHFGAVCANSTRVTGFVRDGERVAGVGVRDLDGGREFEVRAKQVINATGVWTDETQGMAGGQGQFRVRASKGVHLVVPRSRINSSTGIITRTEKSLLFVIPWGSHWIVGTTDTDWSLDLAHPAASRADIEYLLGHVNTLLADPLTADDVVGVYAGLRPLLAGESDSTSKLSREHAVASPVPGLTVIAGGKYTTYRVMAKDAVDLAVRGLGRAVP…
GCA_000015025.1_ASM1502v1_genomic.gbff.gz	Acidothermus cellulolyticus 11B ATCC 43068	ABK51805.1	Acel_0029	GlpD1	31757 -> 33425	MGSRRSPVTRAAQVRRQLTRTTLQHGIFDVLVVGGGIIGLSTAWHAARSGLRVALVEAGDFAGATSSASTKLVHGGLRYLAMGDLRLVYENHTERRALGDELAPHLVRPLPFLVPLYEGGPYGRVRVGAGMLVYSALSKFDDGPGKLLSARRAAQMVPALRLDGLRGCGLYYDHQMNDARVALMVAHAASECGAVLANYSAVTGFLVENGRMSGACVVDRLDGTEYAVAARAVVNATGPWVDHVRRLEDPDAAPSVQLSKGAHLVVRLHAPADGEAPPWRAALTVPLADGRVSFAIPWEDQLLLGTTDEPYDGDPAAVQCTDADEARILSEAGQAIDPAWLAKVEVRYRFAGLRVLPRSEQDTQHIRRETVISRGRYGLVSVAGGKWTTFRRIGLDVLR…
GCA_000015265.1_ASM1526v1_genomic.gbff.gz	Nocardioides sp. JS614	ABL82603.1	Noca_3101	GlpK2	3304469 -> 3305951	MSVLAIDAGTTGVTAVVVEHDGSIAVKGYQEFAQHFPQPGWVEHSPEEIWQATLEAVRDVLQRYDASRLEAVGITNQRETVLLWDRETLGSPRRAIVWQDRRTADLCTRLREAGHEARVSELTGLRLDPYFSGTKLMWLAENEPHTWALVESGRYAIGTVDSYLIARMTRGTWHATDVSNASRTLLLDLETGEWSDELCSLFGVPRDALPELVPNWGEIATTDPTTFLDLSLPISGLAGDQQSALFGQTCFDEGDSKCTYGTGSFILTNTGTTIQRSDAGLLATAAWRSPSGELTYATEGAIFVTGAAVQWLRDGLQIVGSAAETEPIARTVADTGGVVFVPALTGLGAPHWDPHARGLVIGITRGTTRAHLVRAALEAIAFEVRDVLDTLSGAGAGLS…
GCA_000015265.1_ASM1526v1_genomic.gbff.gz	Nocardioides sp. JS614	ABL83137.1	Noca_3637	GlpD2	3858438 <- 3860193	MSQPSALSPQARDRALAAMRSTGGQPAGVRPELDVLVVGGGVTGAGTALDAVTRGLSTGLLEQRDLASGTSSRSSKLIHGGLRYLEMLDFGLVREALQERGLLLTRLAPHLVRPVPFLYPLTHRGWERPYVAAGLTLYDGMAALGALRSQGDMGLPRHKHLLRRHVARIAPDFRAETITGAIQYWDCQVDDARLVVTLARTAAAHGAHVATRVKVTGFLREGERVVGVRALDLETQEELEVRARVVVNAAGVWTDEIQEMVGGRGALHVQASKGIHLVVPRDRIRSEAGFIVRTAISVLFVIPWGRHWIIGTTDTPWDLDKAHPAASRADIDYVLEHVNAILREPLDHDDVQGVYAGLRPLLSGESEPTSRISREHTVVTPVPGLVMIAGGKLTTYRVM…
GCA_000015265.1_ASM1526v1_genomic.gbff.gz	Nocardioides sp. JS614	ABL84087.1	Noca_4592	GlpD2	4862290 -> 4863862	MTGPTTTSRITPGLAGVPTEVDLVVIGLGITGAGVALDAASRGLSVLAVDAHDLAFGTSRWSSKMVHGGLRYLAKGQVGVAHESAVERGILMEVTAPHLTHPMPMLVPLSSSVTRLQTWLTRSGMWAGDLLRRGARTDAETLPKPRHLTVTEARSLVPALRPAGLRGAVLGWDGQLEDDARLVITIARTAASYGAQVRTHARVLEATGTSVRLRDETRSAEGDETTTVTARSVVNAAGVWAGGLVDGITLRPSRGTHLVLREETLPGLTVSVFCPVPGETNRFVMVLPQPDGTVYVGLTDEPVDGEIPDVPEASETEVGFLLDVVSAAFSHQLHRTDVVGTFAGLRPLLDLGGDGDGARTADLSRRHAVLTSSTGVITVVGGKLTTYRRMAEDAVDAAV…
GCA_000015305.1_ASM1530v1_genomic.gbff.gz	Mycolicibacterium vanbaalenii PYR-1	ABM12449.1	Mvan_1620	GlpD2	1720806 -> 1722564	MGHVIPAPGNGQTFLGPDHRVRAWQRLGNEQFDVIVIGGGVVGAGAALDAATRGLKVALVEARDFASGTSSRSSKMFHGGLRYLEQLEFGLVREALHERELSLTTLAPHLVKPLPFLFPLTNRGWERPYIAAGIFLYDQLGGAKSVPAQKHLTRSGALRLSPGLKRSSLIGGIRYYDTVVDDARHTMTVARTAAHYSAVVRTSTQVVALLREGDRVTGVRVRDSENGEVTEVRGHVVVNATGVWTDEIQALSKQRGRFRVRASKGVHIVVPRDRIVSEVAIILRTEKSVLFVIPWGTHWIIGTTDTDWHLDLAHPAATKADIDYILGHVNKVLATPLTHDDIDGVYAGLRPLLAGESEETSKLSREHAVAVPAPGLVAIAGGKYTTYRVMAEDAIDAAA…
GCA_000015305.1_ASM1530v1_genomic.gbff.gz	Mycolicibacterium vanbaalenii PYR-1	ABM14541.1	Mvan_3759	GlpD2	4000250 <- 4001804	MSGSTALNAARRTAELSALGDGVTPDVVVIGGGITGAGIALDAATRGLSVVLVEKHDLAFGTSRWSSKLVHGGLRYLASGNVGIARRSAIERGILMTRNAPHLVHAMPQLVPLLPEMNAASRALVRFGFAAGDGLRRLAGTPAETLPRSRRVDVQRAVSLAPTVRRRGLDGALLAYDGQLIDDARLVTAVARTAAQHGARVLTRVAASRASRNSVTLTDTLTGESMQVSARAVVNATGVWAGEIDDSIKLRPSRGTHLVFGAEAFGNPTAALTVPIPGSLNRFVFAMPEQLGRVYLGLTDEDAPGPVPDVPEPTPAEITFLLDTVNTALDVALGPDDVVGAYAGLRPLIDAGGATADLSREHAVTESPSGVISVIGGKLTEYRYMAEDVVDRAVRLRGL…
GCA_000015305.1_ASM1530v1_genomic.gbff.gz	Mycolicibacterium vanbaalenii PYR-1	ABM14706.1	Mvan_3929	GlpK2	4198118 -> 4199567	MHHILAIDQGTSGTKAVVVDGAGRVLATAEVSLRPAYLAGGGVEQDPEALFDSVVTAGRRALAQADVPVAAVALANQGETVLAWDRATGRALTPAVVWQDRRAESLCAAVADRAEEVARRTGLVLDPYFSAPKMAWIRSHLTRAGVVTTTDTWLVHRLCGAFVTDASTASRSLLISLDSAQWDQDLLTLFGLDDEAMPEIVGSDEIVGTTDVFGPTLPVAGLIVDQQAALLAESCLEAGSAKCTYGTGAFLLAQLGSEPVRSTSGLTTSVAWRLRGATSYCIDGQVYTAASAVRWAVELGLVPAADQIDSAAAESSDGVLCVPALAGLAAPWWDSAATASFSGMTLSSGRGQLVRALVEGIAAQVTALTDLVSADLGRPLTRLRVDGGLTRSTALMQAQ…
GCA_000015305.1_ASM1530v1_genomic.gbff.gz	Mycolicibacterium vanbaalenii PYR-1	ABM16237.1	Mvan_5467	GlpK1	5849289 <- 5850807	MADFVAAIDQGTTSTRCMIFDHDGAEVGRHQLEHEQILPRAGWVEHNPVEIWERTGSVLATALNKTKLSTSDLVALGITNQRETSLVWNRHTGRPYYNAIVWQDTRTDRIASALDRDGRGDVIRQKAGLPPATYFSGGKLQWLLENVDGLRADAEKGDALFGTTDTWVLWNLTGGHRGGVHVTDVTNASRTMLMNLETLDWDDELLGFFDIPRQMLPEIRPSSSPEPHGVTVDWGPADGEIPVTGILGDQQAAMVGQVCLDAGEAKNTYGTGNFLLLNTGENIVRSKNGLLTTVCYQFGDAKPVYALEGSIAVTGSAVQWLRDQLGIISGAAQSESLARQVEDNGGVYFVPAFSGLFAPYWRSDARGAIVGLSRFNTNAHVARATLEAICYQSRDVVDA…
GCA_000016145.1_ASM1614v1_genomic.gbff.gz	Mycobacterium tuberculosis H37Ra ATCC 25177	ABQ74031.1	MRA_2269	GlpD2	2533145 <- 2534696	MLMPHSAALNAARRSADLTALADGGALDVIVIGGGITGVGIALDAATRGLTVALVEKHDLAFGTSRWSSKLVHGGLRYLASGNVGIARRSAVERGILMTRNAPHLVHAMPQLVPLLPSMGHTKRALVRAGFLAGDALRVLAGTPAATLPRSRRIPASRVVEIAPTVRRDGLDGGLLAYDGQLIDDARLVMAVARTAAQHGARILTYVGASNVTGTSVELTDRRTRQSFALSARAVINAAGVWAGEIDPSLRLRPSRGTHLVFDAKSFANPTAALTIPIPGELNRFVFAMPEQLGRIYLGLTDEDAPGPIPDVPQPSSEEITFLLDTVNTALGTAVGTKDVIGAYAGLRPLIDTGGAGVQGRTADVSRDHAVFESPSGVISVVGGKLTEYRYMAEDVLNR…
GCA_000016145.1_ASM1614v1_genomic.gbff.gz	Mycobacterium tuberculosis H37Ra ATCC 25177	ABQ75126.1	MRA_3343	GlpD2	3698467 <- 3700225	MSNPIQAPDGGQGWPAAALGPAQRAVAWKRLGTEQFDVVVIGGGVVGSGCALDAATRGLKVALVEARDLASGTSSRSSKMFHGGLRYLEQLEFGLVREALYERELSLTTLAPHLVKPLPFLFPLTKRWWERPYIAAGIFLYDRLGGAKSVPAQRHFTRAGALRLSPGLKRSSLIGGIRYYDTVVDDARHTMTVARTAAHYGAVVRCSTQVVALLREGDRVIGVGVRDSENGAVAEVRGHVVVNATGVWTDEIQALSKQRGRFQVRASKGVHVVVPRDRIVSDVAMILRTEKSVMFVIPWGSHWIIGTTDTDWNLDLAHPAATKADIDYILGTVNAVLATPLTHADIDGVYAGLRPLLAGESDDTSKLSREHAVAVPAAGLVAIAGGKYTTYRVMAADAI…
GCA_000016145.1_ASM1614v1_genomic.gbff.gz	Mycobacterium tuberculosis H37Ra ATCC 25177	ABQ75520.1	MRA_3731	GlpK1	4146647 <- 4148201	MSDAILGEQLAESSDFIAAIDQGTTSTRCMIFDHHGAEVARHQLEHEQILPRAGWVEHNPVEIWERTASVLISVLNATNLSPKDIAALGITNQRETTLVWNRHTGRPYYNAIVWQDTRTDRIASALDRDGRGNLIRRKAGLPPATYFSGGKLQWILENVDGVRAAAENGDALFGTPDTWVLWNLTGGPRGGVHVTDVTNASRTMLMDLETLDWDDELLSLFSIPRAMLPEIASSAPSEPYGVTLATGPVGGEVPITGVLGDQHAAMVGQVCLAPGEAKNTYGTGNFLLLNTGETIVRSNNGLLTTVCYQFGNAKPVYALEGSIAVTGSAVQWLRDQLGIISGAAQSEALARQVPDNGGMYFVPAFSGLFAPYWRSDARGAIVGLSRFNTNAHLARATLE…
GCA_000016425.1_ASM1642v1_genomic.gbff.gz	Salinispora tropica CNB-440	ABP52757.1	Strop_0272	GlpD2	311669 -> 313589	MSSDSSSVGAGTECSGFRGCSDRDGEGYRGGVRDPNVSRATASQLSPQRRAADLRSLAVEHFDVLIIGGGVTGAGAALDAASRGLKVALVEARDYAAGTSSRSSKLIHGGLRYLEQLEFGLVHEALTERGLLATRLAPHLVRPVPFLVPLLGGGLRDLPARTLRRSYYGAGVAAYDAFAGVFGGGRGMPLHRHLTREGARRTFPSLKAEGLAGAIRYYDGQVDDARLVVTLARTAASLGATVVTSARAVGLIRQAREVTGVRVRDLEAPADSPGAEFEVRARTVIAATGVWSDDMSRMLDDVGLRPRVRVRASKGVHLVVPRSAITGETGLILRTATSVLFVIPWGGHWIVGTTDTDWRLDRSHPAASARDIEYLLAQVNTVLDRPLTTADIEGVYAGL…
GCA_000016425.1_ASM1642v1_genomic.gbff.gz	Salinispora tropica CNB-440	ABP52978.1	Strop_0493	GlpD2	570420 <- 572145	MHSATLSLATRERSLAALSSGLELDVLVIGGGVTGAGCALDAVTRGLSVGLVEARDWASGTSSRSSKLIHGGLRYLEMLDFGLVREALRERGLLLQRLAPHLVRPVPFLYPLRHRGWERLYAGAGVLLYDTMSYSGSNSRGVPAHRHLTRRGAVRACPSLRPESLVGALQYYDAQVDDARLVTCLVRTAAAHGAYPVSRARVVGLLRDGHRVTGARVHDLETDQVFEIRARQVINATGVWTDDIQSLVDEPGPVQVRASKGIHLVVPRDRIHSTTGLILRTESSVLFVIPWGRHWLIGTTDSDWDLDKAHPAATSRDIDYLLERVNEVLATPLTRDDVEGVYAGLRPLLSGQSDATAKLSREHTVASSMPGLVMVAGGKYTTYRVMARDAVDEAVRGLG…
GCA_000016425.1_ASM1642v1_genomic.gbff.gz	Salinispora tropica CNB-440	ABP52979.1	Strop_0494	GlpK1	572217 <- 573735	MADFVGAVDQGTTSTRFMIFDHGGNDMGHHQLEHQQILPRPGWVEHNPVEIWERTQTVIQTVLYEHRLTVTDLAALGITNQRETTVVWNRRTGRPYHNAIVWQDTRTDRIASALERSGRGDVIRRKAGLPPATYFSGGKIQWILENVDGVREAAERGEAIFGNTDTWLLWNLTGGTAGGVHVTDPTNASRTMLMNLETLDWDDELLSFFDIPRAMVPRIRPSSDPDSYGVTAAHGPFTGSVPLTADLGDQQAATVGQVCFAAGEAKNTYGTGNFMLLNTGTEIVRSQAGLLTTVCYQFSDQAPVYALEGSIAVTGSAVQWLRDQLKIINTAGQSEMLARQVDDNGGVYFVPAFSGLFAPYWRSDARGVIVGLSRFNTDAHIARATLESICYQSRDVAEA…
GCA_000016425.1_ASM1642v1_genomic.gbff.gz	Salinispora tropica CNB-440	ABP52980.1	Strop_0495	GlpF1	573773 <- 574613	MTQRVRAPGLLGELAAEFAGTAILILFGVGVVAQVNAGGTGEFDSIAWAWGLGVALGIYVAGRISGAHLNPAVTLALAVFKGFSWRKVMPYALAQTAGAFVAALIIRWNYSEVLQRFDPGLTSKSQGVFSTLPGAGITEWGALRDQIIGTAILLFLILAVTDARNSLPGANLAPLIVGLIVVAIGMAFAVNAGYAINPARDFGPRLASFLTGYETAFLDPSGYPYFWVPIVGPLAGGVIGAGLYELFVGRFLPSDEPQPGANGSETATETAAVSERARL
GCA_000016425.1_ASM1642v1_genomic.gbff.gz	Salinispora tropica CNB-440	ABP52981.1	Strop_0496	GylR	574701 -> 575565	MNRRKHEEAGQRTPVDNAEHCCVGPERFSIRPMPGQVQSIARAAAILRLLASSSGRLGIGDIARSLNLPKGTAHGIIRTLQYVGFVEQDKTSGKYQLGAALLHLGTSSLDVNELRSRSINWADPLAARSGEAVRVGTLLDGKVLVVHHVFRPDDTLQTLDVGSLLPPHATALGKVLLAYDVGAANAVKQREPEPYTRRTLVTARALTRALSEVRDNGWGAEVGEMTPGEAGIAAPIRGYGGLVVGAIGLSGPVDRTCDGSGNPRPALVTYVRDAARAVSRDLGATRW
GCA_000016425.1_ASM1642v1_genomic.gbff.gz	Salinispora tropica CNB-440	ABP52982.1	Strop_0497	GlpK1	575603 -> 577127	MTERFVVAIDQGTTSTRCIVFDRRGNLVSVAQREHRQHFPRPGWVEHDAMEIWRNVGKVVPRALTQAGITIDQIAAIGIANQRETTIVWDRRTGVPVAPALIWQDTRTDLVVDALTRASGAADIQELCGLPLTTYFSGPKLRWLLDHVPGLAERADRGEVLFGTMESWLIWNLTGGPDGGLHLTDVTNASRTMLMDLRTLDWHPRLLSFFGVPAAMLPQIRSSSEVYGTATAVLPGVRIAAALGDQQAALFGQTCFDPGDAKCTYGTGSFLLLNTGTEPVPSRHGLLTTVGYRIGGEPALYALEGSIAITGSLVQWFRDRLELISTAPEIETLARTVGDNGGCYIVPAFSGLFAPHWRSEARGMIVGLTSYITKGHLARAVLEATGWQTREVVDAMNAD…
GCA_000016425.1_ASM1642v1_genomic.gbff.gz	Salinispora tropica CNB-440	ABP54909.1	Strop_2463	GlpK1	2770526 <- 2772044	MADFVGAVDQGTTSTRFMIFDHGGNDMGHHQLEHQQILPRPGWVEHNPVEIWERTQTVIQTVLYEHRLAVTDLAALGITNQRETTVVWNRRTGRPYHNAIVWQDTRTDRIASALERSGRGDVIRRKAGLPPATYFSGGKIQWILENVDGVREAAERGEAIFGNTDTWLLWNLTGGTAGGVHVTDPTNASRTMLMNLETLDWDDELLSFFDIPRAMVPRIRPSSDPDSYGVTAAHGPFTGSVPLTADLGDQQAATVGQVCFAAGEAKNTYGTGNFMLLNTGTEIVRSQAGLLTTVCYQFSDQAPVYALEGSIAVTGSAVQWLRDQLKIINTAGQSEMLARQVDDNGGVYFVPAFSGLFAPYWRSDARGVIVGLSRFNTDAHIARATLESICYQSRDVAEA…
GCA_000016425.1_ASM1642v1_genomic.gbff.gz	Salinispora tropica CNB-440	ABP55020.1	Strop_2576	GlpD2	2894985 <- 2896512	MDATLTGPRRDRELAELAGGVAVDLLVVGLGVTGAGVALDAASRGLSVAAVEAHDLAHGTSRWSSKLVHGGLRYLAHGQVGIAYESAVERHVLMTRTAPHLIRALPMLLPMTEDTAGWQDRAAAVGLRAGDLLRVCAGTTRRTLPGTRRLGPAEAGAMAPALRRVGLHGAHLSWDGQLCDDARLVVGLSRAAAARSARILPRARVVELHGDGATVEDTRTGETLHIAARAVINATGVWASSLTRHVRLRPSRGTHLVLPAALLGGLWAGLTIPVPGEFARYVLALPQTDGLAYVGLTDEPLVGPIPDVPEPTEADIAFLLDVLNSVLDRPLRRSDVLSAYAGLRPLLADATDRTADLSRQHAVIDDPDGIISVVGGKLTTYRRMAEDAVDTAVRRRDLT…
GCA_000016925.1_ASM1692v1_genomic.gbff.gz	Mycobacterium tuberculosis F11	ABR06609.1	TBFG_12278	GlpD2	2535389 <- 2536940	MLMPHSAALNAARRSADLTALADGGALDVIVIGGGITGVGIALDAATRGLTVALVEKHDLAFGTSRWSSKLVHGGLRYLASGNVGIARRSAVERGILMTRNAPHLVHAMPQLVPLLPSMGHTKRALVRAGFLAGDALRVLAGTPAATLPRSRRIPASRVVEIAPTVRRDGLDGGLLAYDGQLIDDARLVMAVARTAAQHGARILTYVGASNVTGTSVELTDRRTRQSFALSARAVINAAGVWAGEIDPSLRLRPSRGTHLVFDAKSFANPTAALTIPIPGELNRFVFAMPEQLGRIYLGLTDEDAPGPIPDVPQPSSEEITFLLDTVNTALGTAVGTKDVIGAYAGLRPLIDTGGAGVQGRTADVSRDHAVFESPSGVISVVGGKLTEYRYMAEDVLNR…
GCA_000016925.1_ASM1692v1_genomic.gbff.gz	Mycobacterium tuberculosis F11	ABR07656.1	TBFG_13331	GlpD2	3699399 <- 3701157	MSNPIQAPDGGQGWPAAALGPAQRAVAWKRLGTEQFDVVVIGGGVVGSGCALDAATRGLKVALVEARDLASGTSSRSSKMFHGGLRYLEQLEFGLVREALYERELSLTTLAPHLVKPLPFLFPLTKRWWERPYIAAGIFLYDRLGGAKSVPAQRHFTRAGALRLSPSLKRSSLIGGIRYYDTVVDDARHTMTVARTAAHYGAVVRCSTQVVALLREGDRVIGVGVRDSENGAVAEVRGHVVVNATGVWTDEIQALSKQRGRFQVRASKGVHVVVPRDRIVSDVAMILRTEKSVMFVIPWGSHWIIGTTDTDWNLDLAHPAATKADIDYILGTVNAVLATPLTHADIDGVYAGLRPLLAGESDDTSKLSREHAVAVPAAGLVAIAGGKYTTYRVMAADAI…
GCA_000016925.1_ASM1692v1_genomic.gbff.gz	Mycobacterium tuberculosis F11	ABR08052.1	TBFG_13727	GlpK1	4151202 <- 4152756	MSDAILGEQLAESSDFIAAIDQGTTSTRCMIFDHHGAEVARHQLEHEQILPRAGWVEHNPVEIWERTASVLISVLNATNLSPKDIAALGITNQRETTLVWNRHTGRPYYNAIVWQDTRTDRIASALDRDGRGNLIRRKAGLPPATYFSGGKLQWILENVDGVRAAAENGDALFGTPDTWVLWNLTGGPRGGVHVTDVTNASRTMLMDLETLDWDDELLSLFSIPRAMLPEIASSAPSEPYGVTLATGPVGGEVPITGVLGDQHAAMVGQVCLAPGEAKNTYGTGNFLLLNTGETIVRSNNGLLTTVCYQFGNAKPVYALEGSIAVTGSAVQWLRDQLGIISGAAQSEALARQVPDNGGMYFVPAFSGLFAPYWRSDARGAIVGLSRFNTNAHLARATLE…
GCA_000017305.1_ASM1730v1_genomic.gbff.gz	Kineococcus radiotolerans SRS30216 = ATCC BAA-149	ABS02510.1	Krad_1022	GylR	1248742 -> 1249510	MPGSIQSIERAAAVLRLLAGAGQGLGVVDIGNALGLAKTTAHGIVRTLVEVGFVVQEESGDYRASPGLADLGRPRIDANDLRARAVNWADSLASRTGESVRLATLVEGRALVVHHVFRPDDSAQELSTGASLPAHACALGKVLLASAPVRPRGRLTAMTARTTVDPAALRRTLAAVRAQGWALDVEELEAGWAGIAAPVRDLGGLVVGAIGIAGEVDRLVDSRGRPRAGLVPAVRQAARSISRGLGAREGGRDGA
GCA_000017305.1_ASM1730v1_genomic.gbff.gz	Kineococcus radiotolerans SRS30216 = ATCC BAA-149	ABS02509.1	Krad_1021	GlpK1	1249535 -> 1251104	MTRVTEDAHETAPVRLPGDQRPEHRGYVVAIDQGTTSTRCILFDHAGRLVAVAQREHRQHYPRPGWVEHDAAEIWRNVARLVPQAMAQVEATPADVVAIGIANQRETVVAWDRRTGDPVSPAVVWQDTRTTELVEEFSAHGGADRFTDVCGLPLTTYFSGPRITWMLRQDAGLRRRAENGDVLFGTMDSWLVWNLTGGPDGGRHVTDVTNASRTMLMDLETLDYSERMLAEFGIPRRALPRIVPSSQVYGAATTVVPGALIGAALGDQQAALFGQTCFSPGEAKCTYGTGSFLLMNTGTEITRSTHGLLTTVAHRIGEEPPVYALEGSIAITGALVQWLRDNLGLISTAPEIETLARTVEDNGGCYFVPAFSGLFAPHWRSEARGLVIGLTSFVTKGHI…
GCA_000017305.1_ASM1730v1_genomic.gbff.gz	Kineococcus radiotolerans SRS30216 = ATCC BAA-149	ABS02497.1	Krad_1009	GlpD2	1266428 <- 1268135	MEIKALSPQARADALREMAEGELDVLVVGGGVVGTGAALDAVTRGLRTAMVEARDWASGTSSRSSKLIHGGLRYLEMLDFALVHEALSERGLLRNKLAPHLVRPVPFLYPLSKRVTERPYVGSGVALYDAMAISGGNNKGFPLHRHLTRKGVQREAPGIRKDAMVGAIQYYDGQVDDARHTMTIARTAATYGALVANRTRVKEFVREGERVVGAVLVDLESGAEIRVKAKQVINATGVWTDETQELVNARGQFKVRASKGIHLVVPRDRIQSKTGVILRTEKSVLFIIPWGRHWIIGTTDTDWTMDKAHPAATSADIDYVLEHANSVLKSPLAREDVQGVYAGLRPLLSGESESTSKLSREHVVGHPVPGLVVVAGGKYTTYRVMAKDAVDVAVEGLDG…
GCA_000017305.1_ASM1730v1_genomic.gbff.gz	Kineococcus radiotolerans SRS30216 = ATCC BAA-149	ABS02496.1	Krad_1008	GlpK1	1268249 <- 1269782	MADTTGPQYVGAVDQGTTSSRFMVFDHGGNEIAKYQLEHTQIMPEPGWVEHDPIEIWERTSSVIQSGLRQANLTAEDLAALGITNQRETTVVWNRHTGRPYYNAIVWQDTRTDRIAAALDRDERGRTIRQKTGLPPAPYFSGGKIQWILENVQGVREAAEAGDAIFGNTDAWLIWNLTGGPRGGVHVTDVTNASRTMLMDLETLQWDDELLAIFGIPRSMLPEIKPSSYTAGYGETLETGPLGGRVKLTGILGDQQSAMVGQVCFDPGMAKNTYGTGNFMLLNTGEELVRSKAGLLTTVCYQFNDEKPVYALEGSIAVTGSAIQWLRDQLGIISGAAESESLARQVKDSGGCYFVPAFSGLFAPYWRSDARGAIVGLSRYNTNAHIARAALEAICYQSR…
GCA_000017305.1_ASM1730v1_genomic.gbff.gz	Kineococcus radiotolerans SRS30216 = ATCC BAA-149	ABS02495.1	Krad_1007	GlpF2	1269814 <- 1270660	MSHSNSTASAPPQRAVQRNPTLTGELLAEFAGTAILILFGVGVVAQVVAGQNGGDDSIHWAWGLGVTFGIYVAGRTTGAHLNPAVTIALAVFQGFSWKKVLPYSVAQFLGALVAALVVRWVYADAIATVDPDTTSATQGIFSTLPGEGVSIGTAFLDQVVGTAILVFLIFAISQTRAMPPGANLAPFIVGLVVVGIGMAWGSNAGYAINPARDFGPRVASWLTGYSTAMREPVGNQFYFWVPIVAPVLGGLIGGALYKVLVERHLPDEDAAEPEGRVRTDH
GCA_000018345.1_ASM1834v1_genomic.gbff.gz	Mycobacterium marinum M	ACC39683.1	MMAR_1225	GlpD2	1488131 -> 1489889	MSNPTDASQRDQTGPAGSLGPEQRALAWERLGAEQFDVVVIGGGVVGSGCALDAATRGLKVALIEARDLASGTSSRSSKMFHGGLRYLEQLEFGLVREALFERELSLTTLAPHLVKPLPFLFPLTKRGWERPYIAAGIFLYDRLGGAKSVPAQKHLTRAGALRLSPGLKRSSLIGGIRYYDTVVDDARHTMTVARTASHYGAVVRCSTQVVALLREGDRVVGVRVRDSEDGSITEVRGHVVVNATGVWTDEIQALSKQRGRFQVRASKGVHVVVPRDRIVSDVAMILRTEKSVMFIIPWGSHWIIGTTDTDWNLDLAHPAATKADIDYILGTVNAVLATPLTHADIDGVYAGLRPLLAGESDDTSKLSREHAVAVPAAGLVAIAGGKYTTYRVMAADAI…
GCA_000018345.1_ASM1834v1_genomic.gbff.gz	Mycobacterium marinum M	ACC41768.1	MMAR_3342	GlpD2	4124531 <- 4126067	MPDSTALNAARRSTELTALADGEALDVLVIGGGITGVGIALDAASRGLQVALVEKHDLAFGTSRWSSKLVHGGLRYLASGNVGIARRSAIERGILMTRNAPHLVHAMPQLVPLLPSMDHLKRALVRTGFLAGDALRMLAGTPSSTLPRSRRVSAQRVVELAPTVRRDGLAGGLLAYDGQLIDDARLVAAVARTAAQYGARILTYVGASEATGTSARLTDQRSGESFDVSARAVINAAGVWGGQIDPALKLRPSRGTHLVFDANAFGNPTAALTIPIPGELNRFVFAMPEQLGRVYLGLTDEDAPGPIPDVPEPSSEEIMFLLDTVNTALGTALQTSDVIGAYAGLRPLIDTGEGRTADVSRDHAVIESPSGVISVVGGKLTEYRYMAEDVLNRAISLRQ…
GCA_000018345.1_ASM1834v1_genomic.gbff.gz	Mycobacterium marinum M	ACC42830.1	MMAR_4423	GylR	5440309 -> 5441140	MSSGISSMIMGTGNDGGASESDPAPTVQSVDRALLVLELLADLGKAGVTEVADELGVHKSTASRLITALEARGYVEQLSDRGKYQLGIGVSRLARARSGHSDLVKLSQDACDKLAADLGETANLAILDENRAVNIVEAVSTAEIALQTWVGQSCPVHATSSGKVLLAGLDADEVRQRVGATLDSFTENTIVTIDALEAQLAATRAAGWASAREELEIGLNAVAAPVYDSTGRVAAALSVSGPAYRLPAADFEEVAQQTIAAADAVSRGLGWTDRIS
GCA_000018345.1_ASM1834v1_genomic.gbff.gz	Mycobacterium marinum M	ACC43613.1	MMAR_5208	GlpK1	6292585 <- 6294112	MADSPDFVAAIDQGTTSTRCMIFDHQGAEIARHQLEHEQILPRAGWVEHNPVEIWERTASVLMSVLNATDLSPKNIAALGITNQRETTLVWNKRTGRPYYNAIVWQDTRTDRIASALDRDGRGDVIRRKAGLPPATYFSGGKLQWILENVDGVRAAAERGDALFGTPDTWVLWNLTGGPRGGVHVTDVTNASRTMLMNLETLDWDDELLSFFSIPRAMLPAIEPSSPLQPYGITQDTGPVGGEVPITGMLGDQHAAMVGQVCLDAGEAKNTYGTGNFLLLNTGETIVRSSNGLLTTLCYQFGDAKPVYALEGSIAVTGSAVQWLRDQLGIISGASQSEALARQVSDNGGVYFVPAFSGLFAPYWRSDARGAIVGLSRFNNNAHLARATLEAICYQSRDV…
GCA_000018885.1_ASM1888v1_genomic.gbff.gz	Renibacterium salmoninarum ATCC 33209	ABY23497.1	RSal33209_1762	GlpD2	1525314 <- 1525755	MVTDRGQLKVRASKGIHLVVPRDRFQSTVGLILRTEKSVLFVIPWGRHWIIGTTDTDWKLDKAHPAASAADIDYVLEHVKKVLKRPLTREDVEGVYAGLRPLLAGENDSTAKLSREHVVAHPVPGLVVVAGGKYTTYRVMAKDAID
GCA_000018885.1_ASM1888v1_genomic.gbff.gz	Renibacterium salmoninarum ATCC 33209	ABY23681.1	RSal33209_1948	GlpK1	1705258 <- 1706773	MSQYVIAIDQGTTSSRAIIFDHDGNIVSTGQLEHEQIFPKAGWVEHNATEIWNNTREVIGTALSKANLTRHDIAAVGITNQRETAVVWDKTTGEPVYNAIVWQDTRTQSIVDELAVGGGVERFKDKVGLPLATYFSGTKIKWILDNVDGARERAAAGDLLFGNTDSWVTWNLTGGVDGGVHITDVTNASRTMFMDLATLSWDQEILDAFGVPASMLPTIKSSSEVYGTVHTSQLLREVPVAGILGDQQAATFGQAAFNTGEAKNTYGTGCFLIFNTGEEIVHSKNGLLTTVGYKLGDAPTHYALEGSIAVAGSLIQWLRDTLGMISSAPEVEELAASVEDNGGVYIVPAFSGLFAPYWRSDARGAIVGMTRYVNRNHIARAALEATAFQTREVLDAVNA…
GCA_000018885.1_ASM1888v1_genomic.gbff.gz	Renibacterium salmoninarum ATCC 33209	ABY23682.1	RSal33209_1949	GlpF1	1706833 <- 1707592	MTMNLMEIFLSELFGTAILILLGTGVVANVVLKGTKGNAGGTLMVNFGWGLGVFAGVYVAFKSGAHLNPAVTIGVAINNSINGNHEFVKGVDINAGTIALYIVAQLIGAIIGAVLCWLAYKQHFDAEPVAANKLGVFSTGPAIRNNAWNLVTEIIATFVLVFVVVLFGSKPSQLGPLAVALLVVGIGASLGGPTGYAINPARDLGPRIAHAFLPIKGKGSSDWSYSWIPVVGPIIGGVLAAVIAPIVAVWVK
GCA_000020425.1_ASM2042v1_genomic.gbff.gz	Bifidobacterium longum subsp. infantis ATCC 15697 = JCM 1222 = DSM 20088	ACJ51378.1	Blon_0250	GlpF1	294286 -> 295021	MDYPLFTKLAAEFFGTAILMIFGNGSVANVELKNTKGHHAGWLNIAMGYGFGVMFPVLMFGGVSGAHINPAMTLAQAINGLFPWNEVLPYIVAQLLGALLGQLIVYITYYPHYQETEDAEAILGTFCTTDADNKKVNYFLNEMFGTLVLVFGALCCLTLPWGKADDAASSIVVGFIVWGLVTSMGGPTGPGLNPARDLMPRLLHAILPIPNKGTSRWGEAWIPVVAPIVGAIIGVWLYVFFFAS
GCA_000021425.1_ASM2142v1_genomic.gbff.gz	Bifidobacterium animalis subsp. lactis AD011	ACL28978.1	BLA_0685	GlpF1	885359 <- 886094	MEYSLFTKLAAEFVGTAVLMIFGNGAVANVELKNTKGHNAGWLNIAMGYGFGVMFPVLMFGGVSGAHINPAMTIAQAVNGMFPWSNVLPYIIAQILGAAVGQLIVYVCYYPHYKETENAEAILSTFCTTDAQATRRNYFINEFFGTMILVLGALCCLELQWGRQNYASASIVVGFIVWGLVCSMGGPTGPGLNPARDLMPRVLHSILPIPHKGSSRWNEAWIPVVAPIIGGIIGCWLFHVLFAI
GCA_000022025.1_ASM2202v1_genomic.gbff.gz	Pseudarthrobacter chlorophenolicus A6	ACL39959.1	Achl_1985	GlpK1	2238916 <- 2240431	MNQYVIAIDQGTTSTRAIIFDHSGAIVSSGQMEHEQIFPKAGWVEHDAAEIWNNTREVIASALSKANLTRHDIAAVGITNQRETAVVWDKTTGEPVYNAIVWQDTRTQDIVDELSKDGGGDRFKQKVGLPLATYFSGTKIKWILDNVDGAREKAEAGNLVFGNTDCWVLWNLTGGVDGGVHVTDVTNASRTLFMDLETLQWDEEILGIFGVPRSMMPEIKSSSEVYGTVHTSQLLRETPVAGILGDQQAATFGQAAFETGEAKNTYGTGCFLIFNTGEEIVHSKNGLLTTVGYKLGDAKPHYALEGSIAVTGSLIQWLRDNLGMISSAPEVETLAASVKDNGGVYIVPAFSGLFAPYWRPDARGAIVGLTRFVNKNHIARAALESTAFQTREVLDAVNA…
GCA_000022025.1_ASM2202v1_genomic.gbff.gz	Pseudarthrobacter chlorophenolicus A6	ACL39960.1	Achl_1986	GlpF1	2240474 <- 2241224	MSLGIVFLSEVFGTAMLTLLGCGVVANVALRGTKGNSGGFLMVTWGWGIAVFAGVFVAAKSGAHLNPAVTLGLLINGKAEYAPDVPVDVASTLTYFAGEMVGAFLGAVVCWLAYKQHFDTEEAAASKLGVFSTGPAIRSTPWNLVTEIIGTFVLVFVILTFGGTPSGLGPLAVALLVVGIGVSLGGPTGYAINPARDLGPRIAHALLPIKGKGSSDWSYSWIPVVGPLVGGALGGIVAKIAPIIITAAA
GCA_000022025.1_ASM2202v1_genomic.gbff.gz	Pseudarthrobacter chlorophenolicus A6	ACL40545.1	Achl_2580	GlpD2	2901224 <- 2902964	MKTDPAGGGALGPEAREASIQRLRATTEPGQELDILIVGGGIVGTGAALDAVTRGLSVGIVEASDWAAGTSSRSSKLIHGGLRYLEMLDFALVKEALQERGLLLSELAPHLARPVPFLYPLTKPFVERPYVGAGIALYDAMSVSSGHSRGVPFHKHLSRRGTLRAAPSLKDDAFVGSIRYYDGQVDDAKYVANLVRTAAHYGAHAVNRMAVVDFLREGERVVGAKVENREDGSRFNVRAKQVINATGVWTDETQAMVTDRGQLKVRASKGIHLVVPRDRFQSTVGLILRTEKSVLFVIPWGRHWIIGTTDTDWHLDKAHPAASSKDIDYILEHVNKVLKRPLTREDVEGVYAGLRPLLAGENDSTAKLSREHVVAHPVPGLVVVAGGKWTTYRVMAKDA…
GCA_000022705.1_ASM2270v1_genomic.gbff.gz	Bifidobacterium animalis subsp. lactis Bl-04	ACS46837.1	Balac_1490	GlpF1	1754587 <- 1755322	MEYSLFTKLAAEFVGTAVLMIFGNGAVANVELKNTKGHNAGWLNIAMGYGFGVMFPVLMFGGVSGAHINPAMTIAQAVNGMFPWSNVLPYIIAQILGAAVGQLIVYVCYYPHYKETENAEAILSTFCTTDAQATRRNYFINEFFGTMILVLGALCCLELQWGRQNYASASIVVGFIVWGLVCSMGGPTGPGLNPARDLMPRVLHSILPIPHKGSSRWNEAWIPVVAPIIGGIIGCWLFHVLFAI
GCA_000022905.1_ASM2290v1_genomic.gbff.gz	Corynebacterium aurimucosum ATCC 700975	ACP33979.1	cauri_2388	GlpK1	2620357 <- 2621905	MTTKSYVAAIDQGTTSTRCIIFNHDGEQVSVGQLEHEQIFPEKGWVEHDPEEIWSNTRRAVGEALANGDINVEDIAALGITNQRETTVVWDKNTGKPVYNAIVWQDTRTTDICKELAGDEGADKWRRRTGLIINSYPAGPKVKWILDNVEGARERAEKGELLFGTIDTWLLWNLTGGADGDNGQEALHATDVTNASRTLLMDIEKLEWDEELCKEMGIPTSMLPEIRPSLGDFRTVRERGSLSGVPIRAILGDQQAAMFGQGCFRPGSAKNTYGTGLFLLLNTGTTPKFSENGLLTTVCFQREGERPVYALEGSVSMGGSLVQWLRDNLQLIPNSASIENLAREVKDNGGVYIVPAFSGLFAPYWRPDARGVIVGLTRYANRKHLARAVLESTAYQTRD…
GCA_000022905.1_ASM2290v1_genomic.gbff.gz	Corynebacterium aurimucosum ATCC 700975	ACP33980.1	cauri_2389	GlpF2	2621941 <- 2622679	MTGMDAFLWEFIGTALLLLLGNGVCAVVNLRTSGARGSDWIVIAMGWGLAVFIGASVADPSGGHLNPAVTIMLAVNGSLEWSLVPYYLLGQILGAMLGAFLAWATFKQLFDANNLDEAGNVTGANKNTGGIFFTAPAHPNNGWNAVTEFIATCVLLMFIAFGPAGGELGPLKYFAVAFVVVSVGLSLGTATGYAINPVRDLGPRIMYAFILPIKDKGSANWGYAWVPVVAPTLAAVAVGLLSMAL
GCA_000022905.1_ASM2290v1_genomic.gbff.gz	Corynebacterium aurimucosum ATCC 700975	ACP33981.1	cauri_2390	GlpD2	2622753 <- 2624478	MTTTSINSFNPEYFEKTWNDYSTEDYDIVIIGGGSVGAGAALDAATRGLKTAVLESQDFAAGTSSRSSKMFHGGLRYLAMFDFRLVAESLKERELNMSTLAPHLVKPLKFIFPLTHRGWERVMMFGGFTLYDLMGGAKSVPMQKHLTRKGVLKVTPGLKEDAVVGGVRYYDTLVDDARHTMTVLRTAAEYGASVRTGTEVIGFEKDGRGRITAAKVRDLETGRETTVKGKAFINATGVWNDKIQDMAGAEGKFTVHASKGVHIVVPKDALDAEAALCFVTEKSVLFVIPWGEYWIIGTTDTDWEKGLSLPDPAPTKADIDYILDEVNQRVRDKITRDDIVGVYSGLRPLLSGKSDSTTNLSRNHAVARVAPGMVSVAGGKYTTYRVIGKDAVDLAAKEL…
GCA_000022965.1_ASM2296v1_genomic.gbff.gz	Bifidobacterium animalis subsp. lactis DSM 10140	ACS48403.1	Balat_1490	GlpF1	1754359 <- 1755094	MEYSLFTKLAAEFVGTAVLMIFGNGAVANVELKNTKGHNAGWLNIAMGYGFGVMFPVLMFGGVSGAHINPAMTIAQAVNGMFPWSNVLPYIIAQILGAAVGQLIVYVCYYPHYKETENAEAILSTFCTTDAQATRRNYFINEFFGTMILVLGALCCLELQWGRQNYASASIVVGFIVWGLVCSMGGPTGPGLNPARDLMPRVLHSILPIPHKGSSRWNEAWIPVVAPIIGGIIGCWLFHVLFAI
GCA_000023105.1_ASM2310v1_genomic.gbff.gz	Beutenbergia cavernae DSM 12333	ACQ81532.1	Bcav_3289	GlpD2	3644012 -> 3645761	MTASTVTGQTRLEALARMSSDEPLDVLVIGGGVTGAGIALDAVTRGLRTGIVEAQDWASGTSSRSSKLVHGGLRYLQMLDFHLVHEALTERDLLITQLAPHLVKPVSFLYPLEHRVWERAYVGAGVALYDTLASINGRRRALPLHRHVTRSGMERLFPDLRHDAAIGAVRYWDASVDDARLVITLIRTAASYGALAASRTQVVSLTKSGIGRVDGAIVADLETGEQHTIRATHVVNATGVWTEKTEALAGTEGGLRVLASKGIHIVVPRERIKGEVGLILQTEKSVLFVIPWSRYWVIGTTDTPWDLDPTHPVATAADIDYVLDHANAVLADPLTRDDIIGTWAGLRPLLQPGTKEGTSSAKVSREHTVASPAPGLTAIAGGKLTTYRVMAKDAVDFAL…
GCA_000023105.1_ASM2310v1_genomic.gbff.gz	Beutenbergia cavernae DSM 12333	ACQ81533.1	Bcav_3290	GlpF1	3645846 -> 3646605	MDFSTIVIPEAAGTAMLVLLGCGVVANVVLPRTKGFDGGWLLVNFGWGLAVFAGVYVAFSTGAHINPAVTFGIWASGAEDFYVPPEGTEGQEAIPVTAGNGFAYIFAQMLGACIGAIVVYLAYKKHFDQDADPASKLAVFSTGPAIRSYGWNLVTEIVGTFVLVFVILHFAKTPSGLGPLAVALLVLGIGASLGGPTGYAINPARDLGPRIAHALLPIKGKGSSDWSYAWVPVLGPILGGVLGGLAAAGLTS
GCA_000023105.1_ASM2310v1_genomic.gbff.gz	Beutenbergia cavernae DSM 12333	ACQ81534.1	Bcav_3291	GlpK1	3646664 -> 3648182	MADYVLAIDQGTTSSRAIIFDHSGTIVATGQKEHEQIFPRAGWVEHDPEEIWTNVRDVVGQALGRASVRASNIAAIGITNQRETAVVWDRTTGKPVYNAIVWQDTRTQRIVEELGGSEGAEKYKARVGLPLATYFSGPKIKWILDNVDGAREAAERGDLLFGNTDTWVLWNMTGGVNGGVHVTDVTNASRTMLMDLDTLSWNPDIAADMGIPVSMLPEIRSSSEVYGKDREEGLLAGVPIAGILGDQQAATFGQACFEIGMAKNTYGTGNFMLMNTGTEQVASENGLLTTVCYKIGDQPQVYALEGSIAVTGSLVQWLRDNLKVISTAPEIENLALTVEDNGGAYFVPAFSGLFAPYWRADARGALVGLTRYVSLGHIARAALEATAFQSAEVLDAMKA…
GCA_000023145.1_ASM2314v1_genomic.gbff.gz	Corynebacterium kroppenstedtii DSM 44385	ACR17008.1	ckrop_0216	GlpK1	268258 <- 269797	MPEKYVAAIDQGTTSTRCILFRHDGSIATVAQFEHKQIFPKKGWVEHDANEIWNNTRRAVGEAMAELDISVNDVVSVGITNQRETTVVWDKNTGEPIYNAIVWQDTRTNDIAQRLAGDEGPDRWRKTTGVRLNSYPAGPKIMWILENVEGAREKAEKGDLLFGTIDTWLLWNLTGGVDGDNGNPALHVTDVTNASRTSLMDLKTLKWDEDLCKAMDIPQSMLPEIRPSIGDFRTVRARGSLAGVPIRGVLGDQQAAMFGQCCFGNGDAKNTYGTGLFMLLNTGAKPKWSDNGLITTVCYQIENQKPVYALEGSVAMGGSLVQWLRDNLQLIPNAPSVENMAKSVEDNGGVYFVPAFSGLFAPRWRPDARGAIVGLTRFANRNHLARAVLEATAYQTREV…
GCA_000023145.1_ASM2314v1_genomic.gbff.gz	Corynebacterium kroppenstedtii DSM 44385	ACR17009.1	ckrop_0217	GlpF2	269965 <- 270715	METLTGPQAMGWEFFGTMMLMLFGNGVCAAVNLRTSTARNTNWLTIAFGWGLAVFIGASIADKTGGHLNPAVTLSLAIDDKLEWSLVPWYFGGQMLGAMAGAFLAWAAFKQLFDANNLDENGNNVKGNATTQGIFFTVPAHPNNFWNALTEFIATYSLLVFILLGPSGGDLGPLKYFGVAFIIVAIGLSLGTPTGYAINPVRDLGPRLMYAFVLPIKDKGAAQWGYAWVPIVGPMLGAVAAGLTAVALG
GCA_000023145.1_ASM2314v1_genomic.gbff.gz	Corynebacterium kroppenstedtii DSM 44385	ACR17010.1	ckrop_0218	GlpD2	270716 <- 272444	MAISATSTSLNKEQREQAWEDFGKEHYDMVIIGGGSVGAGTALDAATRGLKVAVLETRDFAGGTSSRSSKMFHGGLRYLAMLDFRLVAEGLRERELSMSGLAPHLVKPLKFIFPLEHRIWQRPFMASGFMLYDLMGGAKSVPMQKHYTRKGMLKLSPGLKEDALVGGVRYFDTLVDDARHTMTVLRTAAEFGATIRPSTQVVDFEKDGDRITGARIVDTDSGRTTTIHGSVFVNATGIWNDEIEKLAGVEGKFHVHTSKGVHIVVPKSVLPGDVALTFVTEKSVLFVIPWGEYWIIGTTDTDWTMNLANPAPTRADIDYILEHINAKVKRQITYDDIVGVYAGLRPLVAGSSDSTTNLSRNHAVARVTPGLVSVAGGKYTTYRVIGADTVDAAKEDIPF…
GCA_000023205.1_ASM2320v1_genomic.gbff.gz	Micrococcus luteus NCTC 2665	ACS31767.1	Mlut_23030	GlpD2	2454379 -> 2456155	MPTLRTVSLSAATREDHLARLRATSPEAPLDILIVGGGSTGVGAAFDAATRGLDVGIVEARDWASGTSSRSSRLMHGGLRYLEMLDVKLVYEALRERDLLLTQTAPHLVRPLRFVFPFFHKVIDRGFIGAGVTMYDAMQSLGRRRAMGAHRHLSRRSMAATFPSLDDEKIVGAVEYADAQFDDARLAMMLVRSAVDHGAVAANYTAVTGYLRGDDGRVQGVRVREETSGEEFDVHARAVILAGGVWTQEQQELAEADGGLEVLASKGAHITVPRDRIRADAATGVITKTEKSVLFLIPWDEYWVIGTTDTPWAEDVAHPATTADDIDYILEHANAVLKEDLTRDDVIATYAGLRPLLQPVTGSDGGSTKISREHTVTEVAPGLTAVAGGKWTTYRAMAE…
GCA_000023205.1_ASM2320v1_genomic.gbff.gz	Micrococcus luteus NCTC 2665	ACS31768.1	Mlut_23040	GlpF2	2456132 -> 2456855	MGTIFLHEIAGTAILLLLGVGVVANVVLTKTKGNGGGWLLISFGWGLGVFAGVYVAAATGAHLNPAVTVGLLVSGAEEYAPGIAVTLGTTLAYFAAQLIGAFLGAALAWLAYRDHYQAETDQGAILGTFATGPEIRNPLWNMVTEVIATFVLVFVILLFGSTPSGLGPLAVALLVVAIGASLGGPTGYAINPARDLGPRLFHAVAPIRHKGGSDWGYAWVPIVGPLVGAVLAGLAAPLFV
GCA_000023205.1_ASM2320v1_genomic.gbff.gz	Micrococcus luteus NCTC 2665	ACS31769.1	Mlut_23050	GlpK1	2456908 -> 2458441	MTTPRYVMAIDQGTTSTRAILFDHSGAIVSTGQREHEQIFPRAGWVEHDPVEIWKNTREVIGEALARAEVTRHDVAAVGITNQRETTVVWDRNTGKPVYNAIVWQDTRTDRLCERLAGDVGADRYKERVGLPLATYFSGPKVAWILENVDGAREAAENGDLIFGTTDSWLVWNLTGGGEGGRHVTDVTNASRTMLMNLDTLDWNEEICADMGIPMSMLPEIVSSSAEVGTVSGQQLLRETPITGILGDQHAATFGQACFEVGQAKNTYGTGNFMLINTGEEPVHSDNGLLTTVAYRIGDQKPVYALEGSIAVTGSLIQWLRDNLGMIGSAPEVETLAAGVEDNGGVYFVPAFSGLFAPHWDAAARGVMVGMTRYVNKGHIARAALEATAFQSREVLDAM…
GCA_000023245.1_ASM2324v1_genomic.gbff.gz	Actinosynnema mirum DSM 43827	ACU40210.1	Amir_6409	GlpK1	7502976 <- 7504491	MTKYVAAIDQGTTSTRCMVFDHSGRVVAVDQKEHEQIFPKAGWVEHDAEEIWLNTRQVAAGALARADLNASDLAAVGITNQRETALVWDRTTGKPVYNAIVWQDTRTDRICAELGALGGGQERYRAKTGLPLATYFSGPKVKWVLDNVEGARERAEAGDLLFGNMDTWVLWNLTGGVHGGLHVTDPTNASRTLLMDLDTLDWDAEIAADMGIPLSMLPEIRSSSEVYSEVKTRGALEGVPIAGVLGDQQAATFGQACLSPGEAKNTYGTGNFLLLNTGTEKVMSENGLLTTVCYKIGDKAPVYALEGSIAVTGSLVQWLRDNLGMIGTAAEIEQYARTVEDNGGAYFVPAFSGLFAPYWRSDARGAIVGLTRFVNKGHLARAVLEATAYQSREVIDAMN…
GCA_000023245.1_ASM2324v1_genomic.gbff.gz	Actinosynnema mirum DSM 43827	ACU40211.1	Amir_6410	GlpF1	7504522 <- 7505263	MTAGSIFVWETLGTALLILLGAGVVANVTLKDSLGKGGGWLLVNFGWGLAVFVGASVSAPSGAHLNPAVTLGLAAAGKTEWADVPVYFAGQMIGAMLGATLAWLAYKKQFDNHDDPAGTRGVFCTGPTVASAPWNVLTEVIGTFVLVIWILLSPGVELAADGTPNFGNSALGYAGVAFLVIGLGASLGGPTGYAINPARDLGPRIVYALLPIKGKGSAEWGYSWVPVVGPLIGGALAALLYLALPV
GCA_000023245.1_ASM2324v1_genomic.gbff.gz	Actinosynnema mirum DSM 43827	ACU40212.1	Amir_6411	GlpD2	7505481 -> 7507221	MATRNPSRTSATGRLGPEDRERSWRRLGEETFDLVIVGGGVVGVGAALDAATRGLKVALVEARDLASGTSSRSSKLFHGGLRYLEQLEFGLVREALRERELMLTKIAPHLVKPVSFLYPLTNRVWERPYTAAGLLMYDTMGGARSVPGQKHLSRSGALRLAPSLKQDALIGGIRYFDAQADDARHTMMVGRTAAHYGAVVRPSTQVIDFLHESDRVSGVRVRDVEDGRETDVRAHAVINATGVWTDELQRLSGSRGRFRVRASKGVHIVVPRDRIVSETGLILRTEKSVLFVIPWRNHWIIGTTDTDWNLDLSHPAATKADIDYLLAQVNSVLATPLAHEDIEGVYAGLRPLLAGESESTSKLSREHAVARVAPGLVAIAGGKYTTYRVMGADAVNAAS…
GCA_000023265.1_ASM2326v1_genomic.gbff.gz	Acidimicrobium ferrooxidans DSM 10331	ACU53820.1	Afer_0875	GlpF1	896231 -> 897119	MATTQARPAGKTGWRATTWGELLSEYLGTLVLLAFGTGSVAVAVVGLTMSGRTVVIFQGAGGWLLITWGWAMAVVMGVYVAGGVSGAHLNPAVTLAMAIKGSLPWRKVPGYWIAQVLGAFSGAAIVYLDYYKAIDAWNLAHHVTRASAGGLTTFSIFATFPAKYFGTSLVGPFIDQVIGTFFLLLFVLAITDATNSGPGSNMAPFLVGMAVAAIGMSFGTDAGYAINPARDFGPRLLTWFLGWGHNAFAGLNGYWWVPIVGPLVGGAIAVGVYRWFIEDTIRARFARQSTEGGAQ
GCA_000023265.1_ASM2326v1_genomic.gbff.gz	Acidimicrobium ferrooxidans DSM 10331	ACU53821.1	Afer_0876	GlpK2	897115 -> 898609	MTTRILALDQGTTSSRAIVFDLDGTILGLGQHEFPQYYPQPGWVEHDPEEIWESQRQAIFDALRAAGIAPGDLSAIGITNQRETTIVWDRQTGKPVMNAIVWQCRRTAPMCDELRAAGREDLVRSRTGLVIDAYFSGTKVAWILEHVPEARRLADEGRLAFGTVDAWLIWKLTGGRVHATDATNASRTMLFNIHTGEWDPELLEMLGVPASMCPTVVDSAGVVAETDPEIFGARVPIAGIAGDQQAALFGQACIEPGMAKNTYGTGSFLLQTTGHDAVASHSGLLTTVAWSIGGERTYALEGSIFVTGAVVQWLRDGLRLIAHAEDTEAIAAEVPDTGGVVVVPAFVGLGAPVWDPYARGTIVGITRGTTRAHIVRAALESMAYQTRDVVEAMAADSGQ…
GCA_000023405.1_ASM2340v1_genomic.gbff.gz	Brachybacterium faecium DSM 4810	ACU86753.1	Bfae_29920	GlpK1	3385601 <- 3387146	MTDTQKYILSIDQGTTSTRAIVFDHDGQIVSTGQKEHEQIFPKSGWVEHDPLEIWRNTRSVVGEALTGADINRHQLAAVGITNQRETAVVWDKNTGEPVYNAIVWQDTRTQHICDELAGDEGADRYKERVGLPLATYFSGPKVKWILDNVEGTRERAEAGDLLFGNTDSWLVWNLTGGTNGGIHVTDVTNASRTMLMNIDTLDWNEDIAEDMGIPLSMLPEIKSSSEVYGKGRKNDLLIDTPIAGILGDQQAATFGQACFEIGMGKNTYGTGNFMLVNTGEDLVRSENGLLTTVAYKIGDAKPIYALEGSVAVTGSLVQWVRDNLGLIKSAPEIEDLAKEVDDNGGLFIVPAFSGLFAPHWRSDARGAMVGMTRFHNKSHIARAVLEATAFQSREVLDA…
GCA_000023405.1_ASM2340v1_genomic.gbff.gz	Brachybacterium faecium DSM 4810	ACU86754.1	Bfae_29930	GlpF1	3387237 <- 3387957	MATIFLYEIAGTAMLTLLGGGVVANVVLGKTKGNGGGWLLINFGWGLAVFAGVWTAYKTGAHLNPAVTIGLLANGGGEYADGIPVTAATTIAYFAAEMIGAFLGAVLAWMAYKTHYDQEEDAGAILGSFSTGPEIRSYGWNLVTEIIATFVLVFIIIMFGNTPHGLGPLAVALLVVSIGASLGGPTGYSINPARDLGPRIAHAVLPIPNKGGSDWAYSWVPVLGPLIGGALGGVAAMAF
GCA_000023405.1_ASM2340v1_genomic.gbff.gz	Brachybacterium faecium DSM 4810	ACU86755.1	Bfae_29940	GlpD2	3388112 <- 3389864	MSEQQRSALTPSGRAEHLARLRAATARSPLDVLVVGGGVNGAGAAFDAATRGLSVGLVETHDWASGTSSRSSKLMHGGLRYLQMLDFKLVAEALRERDLLLEHTAPHLVKPIKFVFPFFRKVVDRAFIGSGVMLYDAMQSVGRKRAVPMHRHLLHDKMLEVFPALDGEKAVGALEYYDAQMDDARFVMMLVRSAAQHDAAVANYTTVIDYLHEGEQVIGARVRDEESGEEFDVHARETILAGGVWTQEQQELAGADAGLEVLASKGIHITVARDRIPAVPDTGIITQTEKSVLFIIPWDEYWVIGTTDTPWTRDPRDVGATHDDIDYVLEHANAVLADDLAREDVIGVYSGLRPLLQPVQKNAAGRSSSSTKVSREHTVMEVEPGLTAIAGGKYTTYRV…
GCA_000023625.1_ASM2362v1_genomic.gbff.gz	Mycobacterium tuberculosis KZN 1435	ACT24789.1	TBMG_01731	GlpD2	1891797 -> 1893348	MLMPHSAALNAARRSADLTALADGGALDVIVIGGGITGVGIALDAATRGLTVALVEKHDLAFGTSRWSSKLVHGGLRYLASGNVGIARRSAVERGILMTRNAPHLVHAMPQLVPLLPSMGHTKRALVRAGFLAGDALRVLAGTPAATLPRSRRIPASRVVEIAPTVRRDGLDGGLLAYDGQLIDDARLVMAVARTAAQHGARILTYVGASNVTGTSVELTDRRTRQSFALSARAVINAAGVWAGEIDPSLRLRPSRGTHLVFDAKSFANPTAALTIPIPGELNRFVFAMPEQLGRIYLGLTDEDAPGPIPDVPQPSSEEITFLLDTVNTALGTAVGTKDVIGAYAGLRPLIDTGGAGVQGRTADVSRDHAVFESPSGVISVVGGKLTEYRYMAEDVLNR…
GCA_000023625.1_ASM2362v1_genomic.gbff.gz	Mycobacterium tuberculosis KZN 1435	ACT26451.1	TBMG_03350	GlpD2	3685741 <- 3687499	MSNPIQAPDGGQGWPAAALGPAQRAVAWKRLGTEQFDVVVIGGGVVGSGCALDAATRGLKVALVEARDLASGTSSRSSKMFHGGLRYLEQLEFGLVREALYERELSLTTLAPHLVKPLPFLFPLTKRWWERPYIAAGIFLYDRLGGAKSVPAQRHFTRAGALRLSPGLKRSSLIGGIRYYDTVVDDARHTMTVARTAAHYGAVVRCSTQVVALLREGDRVIGVGVRDSENGAVAEVRGHVVVNATGVWTDEIQALSKQRGRFQVRASKGVHVVVPRDRIVSDVAMILRTEKSVMFVIPWGSHWIIGTTDTDWNLDLAHPAATKADIDYILGTVNAVLATPLTHADIDGVYAGLRPLLAGESDDTSKLSREHAVAVPAAGLVAIAGGKYTTYRVMAADAI…
GCA_000023625.1_ASM2362v1_genomic.gbff.gz	Mycobacterium tuberculosis KZN 1435	ACT26846.1	TBMG_03738	GlpK1	4125087 <- 4126641	MSDAILGEQLAESSDFIAAIDQGTTSTRCMIFDHHGAEVARHQLEHEQILPRAGWVEHNPVEIWERTASVLISVLNATNLSPKDIAALGITNQRETTLVWNRHTGRPYYNAIVWQDTRTDRIASALDRDGRGNLIRRKAGLPPATYFSGGKLQWILENVDGVRAAAENGDALFGTPDTWVLWNLTGGPRGGVHVTDVTNASRTMLMDLETLDWDDELLSLFSIPRAMLPEIASSAPSEPYGVTLATGPVGGEVPITGVLGDQHAAMVGQVCLAPGEAKNTYGTGNFLLLNTGETIVRSNNGLLTTVCYQFGNAKPVYALEGSIAVTGSAVQWLRDQLGIISGAAQSEALARQVPDNGGMYFVPAFSGLFAPYWRSDARGAIVGLSRFNTNAHLARATLE…
GCA_000023845.1_ASM2384v1_genomic.gbff.gz	Cryptobacterium curtum DSM 15641	ACU94901.1	Ccur_12160	GlpK2	1381112 <- 1382660	MGYVIALDQGTTSSRALLFDRQCGVRGVYQMPFEQHFPQPGWVEHDAFDILRSQISVLDDLLAAYSLESGDIDSIGITNQRETTILWNRHTGLPIGRAIVWQCRRTAGLIEQVCATPEVRSHISQVTGLVPDAYFSASKIAWLLDHTPGAREAACAGDLLFGTVDSWLVWNLTGGAVHATDVTNASRTMLFDIHRGCWDEELCNLFRIPLSLLPTVRPSSGDFGVTVDDIPAARGHDGLSFPRIPAGIPITGVAGDQQAALFGQCCTQAGEAKNTYGTGCFLLMHTGSECITSHNSLVSTVAATEPDCTGLAYALEGSVFMAGALIQWLRDALGLIGSEAESEQVARSVEDTAGVYVVPAFTGLGAPYWDADARGAIFGLTRGATRAHIVRAALESLAY…
GCA_000023865.1_ASM2386v1_genomic.gbff.gz	Saccharomonospora viridis DSM 43017	ACU95648.1	Svir_05770	GlpK1	589630 <- 591145	MASYVAAIDQGTTSTRTMIFDHSGQVVASEQREHKQIFPKAGWVEHDAEEIWANTRATAAGALANADLTASEIAAVGITNQRETTLVWDRKTGKPVYNAIVWQDTRTDRIIEELGALGGGQERYRDKTGLPLATYFSGPKIKWILDNVEGARERAEKGDLLFGNMDTWLLWNMTGGVDGGIHVTDPTNASRTLLMDLDTLSWNPDIAADMGIPMSMLPEIRSSSETYATTRERGSLRGVPIAGILGDQQAATFGQACLSVGEAKNTYGTGNFVLLNTGTEKVMSQNGLLTTVCYKLGTKDPVFALEGSIAVTGSLVQWLRDNLKMIDSAAEIEEHARTVDSNGGAYIVPAFSGLFAPYWRSDARGALVGLTRYVNKGHLCRAVLEATAFQSREVIDAMN…
GCA_000023865.1_ASM2386v1_genomic.gbff.gz	Saccharomonospora viridis DSM 43017	ACU95649.1	Svir_05780	GlpF1	591166 <- 592114	MSVKDTRHRTSSLARLRQNTGGELLAEFLGTAVLILLGCGSVAVALAGLPGSGRQIDAFGPGNWLIIVFGWGLAVVFGVYVAGGVSGAHINPAVTLAFAVRRKFSWAKVVPYWIAQLLGAFAGAAVVYAVYADAINAFNAAEGFADRAESVPSFSIFATFPAEYFGGGVWGPLVDQIVGTAILVMLIAALIDSRNMSPQNNFGPWVIGFVVTAIGLSFGTNAGYAINPARDFGPRLLAYFAGWGEAALPGNGEWFSNYWWIPILGPLVGGVVGILIYDLFIGQVLKARETLEGVEGPPAGRVPEPTDATETRRSE
GCA_000023865.1_ASM2386v1_genomic.gbff.gz	Saccharomonospora viridis DSM 43017	ACU95650.1	Svir_05790	GlpD2	592271 -> 594035	MSSPPVEVRRDEEAKVTVSLGPVNREESWQRLGDEDFDLVVIGGGVVGVGTALDAATRGLRVALVEARDLASGTSSRSSKLFHGGLRYLEQLEFGLVREALRERELMLTTIAPHLVKPVSFLYPLTHRVWERPYTATGLLLYDTMGGARSVPGQKHLTRAGALRMVPALKRDALIGGIRYYDASADDARHTMMVARTAAHYGAVVRTSTQVVGFLREADRVTGVRVRDVEDGRETDVRASVVVNCTGVWTDELQHLAGSRGRFRVRASKGVHIVVPRDRIVSETGLILRTEKSVLFVIPWRSNHWIVGTTDTDWNLDLAHPAATKNDIDYILSHVNKVLATPLTHDDIEGVYAGLRPLLAGESEETSKLSREHAVARVAPGLVAIAGGKYTTYRVMAAD…
GCA_000023865.1_ASM2386v1_genomic.gbff.gz	Saccharomonospora viridis DSM 43017	ACU97145.1	Svir_21330	GlpD2	2294495 -> 2296160	MAREELDVLVIGGGVVGSGAALDAVTRGLRVGLIEAQDFAAGTSSRSSKLIHGGLRYLGMLDFRLVAEALRERGLLIQKLAPHLIRPVPFIYPLKHRVWERFYADSGVALYDTLGMLTGQSRGVPRHRHLTRRGARAIAPSLREDALVGALQYYDAQVDDARHTLFVARTAAAYGAHVANRARVVGFLKEAGRVIGAEVSGMETGERIRIRAKRVVNATGVWTEETLGLSGERGGRRVRASKGIHLVVPRDRIRSDSGLILRTEKSVLFVIPWGRQWIIGTTDTDWELGKDHPVASKADIDYLLDRVNAVLEDPLTHEDIQSVYAGLRPLLASGPGPTAKLSREHAVESPVPGLVVITGGKYTTYRVMAKDAIDAAVTGLGRKVPPSCTKDVPLLGAEG…
GCA_000023865.1_ASM2386v1_genomic.gbff.gz	Saccharomonospora viridis DSM 43017	ACU98293.1	Svir_33290	GlpD2	3614177 -> 3615746	MTPANVVPASLTARRRAMELDTLASGERVDVLVIGGGVTGAGAALDAASRGLSVALIEARDLAFGTSRWSSKLVHGGLRYLAHGHVRLARESAVERDILMRRTAPHLTRPMAQLFPRYANTPQSTYALTVAGVGAGDALRRLAGTPSSVLPRPRSVPAAQALTLVPGLRETGLRGGLLAFDGTLTDDARLVVALARTAAGLGARVLTRVRALDVAADRVRAWDELTGQPVELRARQVINATGVWAEELVPNVRLRPSRGSHLVLDARDTGIGKTALMVPVPGEINRFVFLLPAPGDRVYLGLTDEPVDGVPSGDPEVPESDVDFLLDTASRVLDRPLTRSDVLGSFAGLRPLLDSPGDRTADLSREHAVLTDDDTGVITVVGGKLTTYRVMARDAVDAA…
GCA_000023885.1_ASM2388v1_genomic.gbff.gz	Slackia heliotrinireducens DSM 20476	ACV23167.1	Shel_21570	GlpK2	2392774 <- 2394286	MPKKYVMSLDQGTTSSRAILFDKQGVICGVAQHPFTQIYPQPGWVEHDPMEIASTQLGVMAEALIAAGATPDEIDSIGITNQRETTVVWDRTTGEPVANAIVWQCRRTAGIIDELCSDPQVAADITAKTGLVPDAYFSASKIKWILDSVPGARQRAEAGELAFGTVDTWLIWQLTDGKVHATDRTNASRTMLFDIHKGDWDDDLLKLFGVPRAMLPEVLPSSADFGVTSRAGLPEGIPIRGVAGDQQAALFGQCCFEPGQTKNTYGTGCFLLMNTGTEAVASKNGLVTTIAASAPGAEGIEYALEGSVFVAGALIQWLRDELGIISDAAETEGLANSVENCAGVYVVPAFTGLGAPYWDAQARGAILGLTRGAGRAHIARAALEALAYQAADVVRTMEA…
GCA_000023925.1_ASM2392v1_genomic.gbff.gz	Kytococcus sedentarius DSM 20547	ACV06574.1	Ksed_15590	GlpK2	1595622 <- 1597167	MSSPRYVLALDQGTTSTRAIVFDHDGRIVASDQLEHEQVLPRPGWVEHDPMEIWRTTRTVLGGALTAADTNASQVAALGITNQRETTVVWDRHTGQPVYNAIVWQDTRTRADVEELAGEPGEDGEPMGDGRFRDVCGLPLTTYFAGPKLRWILHHVEGAAERAAAGDLLFGTTDSWVIWNLTGGPRGGVHVTDVTNASRTMLMDLRTLQWDPGVCEDLDIPMSMLPAIRSSSEVYGVVDSDSILAGVPVAGALGDQHAATLGQACFTPGMAKNTYGTGNFLLLNTGSEPVTSHHGLLTTLCWKLGEDDPVYALEGSIAVTGSLVQWLRDNIGLIGTADEVEELAATVEDNGGAYFVPAFSGLFAPHWRSDARGALVGLTRYVNKGHIARAVLEATGFQT…
GCA_000024025.1_ASM2402v1_genomic.gbff.gz	Catenulispora acidiphila DSM 44928	ACU69942.1	Caci_1014	GlpD2	1153654 -> 1155313	MAERELDVVVVGGGVVGTGTALDAATRGLSVGLLEARDWASGTSSRSSKLIHGGLRYLEMLDFGLVREALKERGLLLERLAPHLVRPVPFLYPLTGRGWERLYAGSGVALYDGMATSSSHGRGLPLHRQLTRRAALRIAPALKRSSLVGAIQYYDAQVDDARYVTFLARTAASYGAHVASRARVTGFLREGERVTGVIAKDLETGKSIEIRAKQVVNATGVWTDETQALVGERGRFHVRSSKGIHLVVPKDRIHSSSGIILRTEKSVLFVIPWDRHWIIGTTDTDWTLDKAHPAASQTDIQYLLDHVNAVLNVPLSRADVEGVYAGLRPLLAGESDETSQLSREHIVAHVVPGLVVVAGGKYTTYRVMAQDAVDAAVHGLGGGVPASITENVPLLGADG…
GCA_000024025.1_ASM2402v1_genomic.gbff.gz	Catenulispora acidiphila DSM 44928	ACU70025.1	Caci_1099	GylR	1242592 -> 1243366	MVQSVQRAVRVLRELAAGGPRLGVTELAERVGVAKPTVHALLRTLEGEGLVVQDSETGRYQLGPGLLLLGNAYLETQELRARSLSWADTLATRADEAVWVTVLTGDHVFVVHHAFRPEGVVQILEVGASIPWNTCALGKATVAFLPPEQRKALLDGDLPALTGASVTDPAALSRQLDEVGRTGHALENQESALGDAGIAAPVFDRTGVAGAIGIIGPVERVLDDSARQDHIVAVREVARQISRELGAGRGSARVPRP
GCA_000024025.1_ASM2402v1_genomic.gbff.gz	Catenulispora acidiphila DSM 44928	ACU73982.1	Caci_5123	GlpD2	5880270 <- 5882073	MQSTPLGAQYRLGALQQMAEEEFDVLVIGGGVVGAGAALDAATRGLSVALVEARDWAAGTSSRSSKLIHGGLRYLEQRDFGLVREALTERSLLLNRIAPHLVRPVPFLLPLRHRVWERFYIGAGVLLYDTMGGARTLPRHRHLSKTAALRRAPALRSDSLTGAIQYYDAQVDDARFVMALARTAAQYGARVATRTKVTGLLREGGRVTGAVVRDLEGGGSIEVRARQVVAATGVWTDDIHELAQLRASISVRASKGVHLVVPRDRIDLRTGLISRTEKSVLFIIPWGRHWLVGTTDTDWDLDREHPAASRADIEYLLEHANAVLAKPLTEEDIEGVYVGLRPLLSGTADQTTKLSREHVVASPAPGLVVVAGGKYTTYRVMAKDAIDAAVEDLGTADEA…
GCA_000024025.1_ASM2402v1_genomic.gbff.gz	Catenulispora acidiphila DSM 44928	ACU73983.1	Caci_5124	GlpK1	5882144 <- 5883665	MADYVGAVDQGTTSTRFMIFDHGGNEVARHQLEHEQILPKAGWVEHNPTEIWERTRAVIETAMNKAHLHAADLAALGITNQRETTMVWNRHTGRPYYNAIVWQDTRTDRIAAALDADERGQVIRRKAGLPPATYFAGGKIQWLLENVEGLRADAEAGDAIFGTMDSWLIWNLTGGVDGGVHVTDVTNASRTMLMDLETLDWDEELLGFFNVPRAMLPAIRPSSDPAGYGKTRADGPLRGEVPLTGDLGDQQAATVGQVCFTPGTAKNTYGTGNFLLLNTGKEIVRSENGLLTTVAYKFGDEDAVYALEGSIAVTGSAVQWLRDQLGIISGAAQSEALARQVEDNGGVYFVPAFSGLFAPYWRSDARGAIVGLSRYNTNAHLARATLESIAYQTRDVVEA…
GCA_000024025.1_ASM2402v1_genomic.gbff.gz	Catenulispora acidiphila DSM 44928	ACU73984.1	Caci_5125	GlpF1	5883725 <- 5884580	MANRLAERVRAKGLVGEMAAEFAGTFILLLFGLGVVAQVAAGGIGNHDSIAWAWGFGVMLGVYVAAKITGAHLNPAVTVALAAFGGFSWRKVLPYSVAQVAGAFVAALVVRWNYTEVIAKFDPGHTLKSQGIFSTLPGNGTLPVHMWGGFRDQVIGTAILLFLILAITDVRNTAPGANLAPVVIGLLIVAIGMAFGTDAGYAINPARDFGPRLAEFFTGYHTAFRDQYGDLYFWVPIVAPIIGGLLGAWLYKVLVGTFLSDEAEPDDPAAVPIDPAVPAEQPAS
GCA_000024025.1_ASM2402v1_genomic.gbff.gz	Catenulispora acidiphila DSM 44928	ACU73985.1	Caci_5126	GylR	5884914 -> 5885682	MPGPVQSIERAAAILRLLARGSGRLGVGEIAASLGLAKGTTHGILRTLQGVGFVEQDKSSGKYQLGATLLHLGTSYLDVNELRSRAINWADALAARSGEAVWIGTLLEGKVLIVHHVFRPDDSLQSLDVGALLPLHASALGKVLLAYDTQAAAELREAELAPLTRRTLVTPAALRRELTKVRDHGYATEIEESTLGQASIAAPIRGYGGLVVGAISITGAVDRVCPTTGKPDPTLADAVQNAAQMISRDLGAGRW
GCA_000024025.1_ASM2402v1_genomic.gbff.gz	Catenulispora acidiphila DSM 44928	ACU73986.1	Caci_5127	GlpK1	5885841 -> 5887365	MVAHFVMSIDQGTTSTRCILFDRGGRLVSVSQREHKQYFPKPGWVEHDAAEIWRNLEHLAPEALAKVGVTTGQVAAIGIANQRETTVLWDRRTGHPLGRAIVWQDTRTDELVAEYARRPDASTVLEHSGLPLATYFSAPRIRWMLDHNPGLRERAERGEVLFGTMESWLIWNLTGGVDGGVHVTDVTNASRTQLMNIRTLEWDPELLDFFGVPAAMLPEIRSSAEVYGQAARALPGVRIAAALGDQQAALFGQTCFARGEAKCTYGTGSFLLLNTGDTPVRSTHGLLTTVGYRIGTEPAVYALEGSIAVTGSLVQWFRDSLGLITTAPEIETLARTVEDNGGCYIVPAFSGLFAPHWRSEARGVIVGLTSYITKGHLARAVLEATGWQTREVVDAMNAD…
GCA_000024065.1_ASM2406v1_genomic.gbff.gz	Jonesia denitrificans DSM 20603	ACV08149.1	Jden_0485	GlpK1	524429 <- 525947	MTKKFVLAIDQGTTSSRAILFTHQGTIHSVGQLEHDQIFPQAGWVEHNADQIWNNVREVVGLALTRGNATYDDVAAVGITNQRETAVVWDKNTGKPVYNAIVWQDTRTQKIVDELGGDEGADRYKKLTGLPLATYFSGPKVKWILDNVDGAREAADKGDLLFGTTDSWVLWNMTGGPNGGVHVTDVTNASRTLLMNIETLQWDESMAEVMGIPMSMLPEIKSSSEVYGHGRKQGLVPGVPISGILGDQQAATFGQACFEVGTAKNTYGTGNFMLMNTGTEPIHSKNGLLTTVCYKIGDQPAVYALEGSIAVTGSLIQWLRDNLGLFEDAQDVEYLARKVDDNGGAYVVPAFSGLFAPYWRSDARGAIVGLTRYVNKNHIARAALESVAFQTREVVDAMN…
GCA_000024065.1_ASM2406v1_genomic.gbff.gz	Jonesia denitrificans DSM 20603	ACV08150.1	Jden_0486	GlpF2	525983 <- 526724	MDTMTLGDVFLSEVLGTATLILLGAGVVANQVLAKTKGNSTGWVLITFGWGFAVFAGVYVAFASGAHLNPAVTLGIAASGAEWFVDGQIAVDATSIAVYLAAELVGAFIGAVLAWLAYKNHFDATEDQGLKLAVFATGPEIRNPIWNTVTEIIGTFVLVYWVLVSGYTETMIGPLGVALIVVVIGMGLGGPTGYAINPARDLGPRIAHAILPIKGKGTSDWGYSWVPIVGPSIGAVIAGLLYAAIY
GCA_000024065.1_ASM2406v1_genomic.gbff.gz	Jonesia denitrificans DSM 20603	ACV08151.1	Jden_0487	GlpD2	526832 <- 528581	MSALTASTAMTPETRIRSLEALKATTPEEPLDVLIIGGGVTGAGTALDAVTRGLDTAIIEAQDWASGTSSRSSKLVHGGLRYLQMLDFSLVHEALTERDLLINKLAPHLVKPVPFLFPLIKQYERPYIGAGIMLYDILASLAPGKRAMPFHRHHGRKSMERRFPSLRHDAAVGAIEYYDGSVDDARLVLTLTRTAVSYGAHACSRTQVVELTKSPAGRVNGAVLKDLETGDTFTVHARHVINSTGVWTEETEALAGGTGGLKVLASKGIHIVVPRDRIKGNAGLILQTEKSVLFVIPWSRYWVIGTTDTPWEHDLQHPVATAEDIDYVLDHANAVLQDPLTRDDIIGTWAGLRPLLQPGTKEGTSSAKVSREHTVASPNPGFTVIAGGKLTTYRVMAED…
GCA_000024345.1_ASM2434v1_genomic.gbff.gz	Kribbella flavida DSM 17836	ADB29154.1	Kfla_0024	GlpD2	24443 <- 25985	MISVGNASLNAARRAKELDWLDTHRKVDVLVVGGGVTGTGVALDAAARGLTVALVEKHDLAFGTSRWSSKLVHGGLRYLASGHVGIAYESAVERGILMKTTAPHLVHPVPQVAPWLPGARFAQAAMLRSAFLGGDVLRTFAHTSDDYLPHSRRVSSAEVLRYAPTVAPNGLRGGFLTWDGQLYDDARLVVAIARTAALYGARVLTRCAAEQVTGRGAVVVDQLTGRRIDVDARVVVNAGGIWADQVAAGIKLRPSRGTHLVLPQSAFGGLSAVLTVPVPGQVRRVVMAIPAPDDRVYVGLTDEEAPGPVSDVPVATDAEIDFLLGTINTAVREPLTRADLLGTYAGLRPLLDTGHHRGEDKSADISRRHAVITSPDGVVTIVGGKLTTYRRMAQDALDT…
GCA_000024345.1_ASM2434v1_genomic.gbff.gz	Kribbella flavida DSM 17836	ADB32258.1	Kfla_3195	GlpF1	3410230 -> 3411073	MATTEAVKAKTLLGECSAELAGTFILILFGCGVVAQVVAGGEGLGDHDSIAWAWGIGVTLGIYVAGRMTGAHLNPAVTIALAAFRGFSWKKVLPYSVAQLLGAFLAALVVRWNYTEALNKFDPGLTIKSQGVFSTLPGNGSLDLGVDMWGGFRDQIIGTAILMFVILAITDLRNTAPAANLAPFIVGLLVVGIGMAWGTNAGYAINPARDFGPRLASFFTGYDGAFKDQFGDVYFWVPIVAPIIGALVGAFLYDLLVGRNLPIADDDEEPGRIPEENTTA
GCA_000024345.1_ASM2434v1_genomic.gbff.gz	Kribbella flavida DSM 17836	ADB32259.1	Kfla_3196	GlpK1	3411100 -> 3412618	MADFVGAVDQGTTSTRFMIFDHSGNEVGKHQLEHQQILPQAGWVEHNPVEIWERTASVIRTAMNAQGLQSSDLAALGITNQRETAVVWNRKTGRPYYNAIVWQDTRTDRIASALEREGKGDVIRQKAGLPPATYFSAGKVQWILDNVDGVREAAEAGDAVFGNTDTWLLWNLTGGTEGGVHITDVTNASRTMLMNLETLDWDDELISFFNIPRQMLPEIRPSSDPNKYGETLARGPLGGVVPLTGDLGDQQAATVGQVCFNPGEAKNTYGTGNFMLLNTGTELVRSKAGLLSTMAYKFGDDAPVYALEGSIAVTGSAVQWLRDQLGIISGASETETLARQVKDNGGVYFVPAFSGLFAPYWRSDARGAIVGLSRFNTNAHLARATLEAICYQSKDVADA…
GCA_000024345.1_ASM2434v1_genomic.gbff.gz	Kribbella flavida DSM 17836	ADB32260.1	Kfla_3197	GlpD2	3412663 -> 3414376	MGVVALSPQARSEAIDAMADGRELDVLVIGGGVVGAGSALDAATRGLTTGLLEARDFASGTSSRSSKLVHGGLRYLEMLDFRLVHEALQERGLLLQRLAPHLVKPVPFLYPLQHRWWERLYAGAGVALYDAMAVSSGLGAGLPIHRHLTRRGAMRLVPSLKKSALVGALQYYDAQVDDARHTMELARTAASYGAHVANRVKVTGFLRQGERVTGVQAKDLESGREFEVRAKQVVNATGVWTDDTQAMVGERGQYHVRASKGIHLVVPKDRIQSSTGMILRTEKSVLFVIPWGRHWLIGTTDTDWNLDKAHPAATSKDIEYLLEHVNSVLTTPLTREDVEGVYAGLRPLLAGESESTSKLSREHVVAHAAPGLVVVAGGKYTTYRVMAKDAIDAVANALD…
GCA_000024345.1_ASM2434v1_genomic.gbff.gz	Kribbella flavida DSM 17836	ADB32264.1	Kfla_3201	GlpK1	3416363 <- 3417890	MAEQYVAAVDQGTNSTRCILFDRRGRLVSVAQREHKQYFPRPGWVEHDAAEIWRNTTRVVPAAIRQIGAEPEQIVAIGITNQRETSLLWDRRTGRPIGHAVVWQDTRTDRLITELAGDQGADRFQDLCGLPLTTYFSAPRLRWLLDHTPGLRGRAERGEVLFGTMESWLIWNFTGGPEGGLHVTDVTNASRTMLMNIGTLEWDDELLAGFDVPRSVLPEIRPSSGVFGTASAVLPGVRIGAALGDQQAALFGQTCFSPGEAKCTYGTGSFLLLNTGNEIVRSTHGMLTTVAYQIGDQPAAYALEGSMAVTGSLVQWFRDGLGLIHTAAEIETLARTVEDNGGAYIVPAFSGLFAPHWRSEARGVIAGLTSYITKGHLARAVLEATGFQTLEVVDAMNAD…
GCA_000024345.1_ASM2434v1_genomic.gbff.gz	Kribbella flavida DSM 17836	ADB32265.1	Kfla_3202	GylR	3417889 <- 3418648	MPGSVQSIERAAAVLRLLAAAPNGLGVADVGNALGLAKTTVHGILRTLHQVGFVEQDRSGAHYHLSDAFGRLGDSYLDPNELRSRAINWADSLASRSGEVVRVGRLVEGKVVVVHHVFRPDDSDQDLDVGTTLPAHACALGKAVLAFDTSGAAKPKKLEAFTTRTIVDAARLADELAAVRAKGWAADFEEHTVELAGIAAPIRGLGGLVVGAVGLTGRIERICDSRLRHRTDLVTMVRATAEAIGRDLRDER
GCA_000024345.1_ASM2434v1_genomic.gbff.gz	Kribbella flavida DSM 17836	ADB35164.1	Kfla_6161	GylR	6603917 <- 6604655	MSQSLGRALQILVSLGEGDRSLDQLATELDVHKTTVLRLLRTMEAERFVRRDESHRYRLGSRLFSLADAAREQHVVRGVAAPHLRQLNQRTGQTVHLAAYENGQVIYIDKLDSVQSVRMYSQVGVPAALHCTAVGKVLLAAQPKRQREALLASIEYHRFTPNTIPGPDELRDELDKVRAQGWAQDRAEHESFINCIGAPITERSGRVVGAVSISVPDVLLNYEQVLELLPELLATTAAIGADYDH
GCA_000024365.1_ASM2436v1_genomic.gbff.gz	Nakamurella multipartita DSM 44233	ACV76454.1	Namu_0016	GlpD2	18067 -> 19756	MSDPMSTTDPSRLNRAQRRRSLDRATGDQYDVLVIGAGVTGAGCALDAATRGLRVVLVEAGDIAIGTSSRSGKIFHGGLRYLEQYNFGLVAHAIVERDLQVKTLSPHLTRPEPFLYPLSKHWERPYAGAGILLYDIFGLRGRGVPRHRHLTRGGVIRHAPSMDPDVITGGIQYYDVRMDDARHTLTVVRTAAAFGAEVITDAPVVELLTAGDQVVGAVITDGPGGARHEIRAKVVVNAAGSWAADLQQLAGRHTFDVQPSKGVHLLLRGDAIDAATGILARASDSVIIARRWWDYWLVGTTDTPWDGDRGSPRPEVDDVEYLLRELNHFLRRKVQPDDVLGVYAGVRPLLRPVATGADTDTTSALSRDHSVMPGPDGLITIVGGKYTTYRLMAQDTIDA…
GCA_000024365.1_ASM2436v1_genomic.gbff.gz	Nakamurella multipartita DSM 44233	ACV77766.1	Namu_1363	GlpD2	1506662 -> 1508402	MTGDGIASGARLGPAERAANFDRLGAETFDVLIIGGGVVGAGAALDAVTRGLSVALVEARDLASGTSSRSSKLFHGGLRYLEMFEFGLVREALAERELMLTKICPHLAKPVSFLYPLSKPGIERPYVASGLIMYDTMGGARSVPRHKHLTRAGALRLVPALRRDALVGGIQYYDGQVDDARHTLSVARTAAAYGAVIRTSTQVVGFLKESDRVAGVRVRDVETGAETEVKARVVINATGVWTDELQRLSGGRGRFKVRASKGVHLVVPRDRIASESGIILKTEKSVLFVIPWKSHWIIGTTDTDWHLDLAHPAATKADIDYILDHVNKVLAVPITHEDIEGVYAGLRPLLAGESDQSSKLSREHAVARVAPGLIAIAGGKYTTYRVMGADAVDAAGEDL…
GCA_000024365.1_ASM2436v1_genomic.gbff.gz	Nakamurella multipartita DSM 44233	ACV77929.1	Namu_1531	GlpK2	1689082 -> 1690597	MSGSVVMAMDAGTTGIRAILFDKAGEVVAEASQEFRQIYPQSGWVEHDPVDIWNTQLTVAHKVLDVAGLAADQVAAIGITNQRETTVVWDRHTGHPVYNAIVWQDRRTAGRCDELKAWGLTDHVRRTTGLVIDAYFSGTKIDWILRNVPGARERAAAGDLLFGTVDSWLIWNLTGGAGSSAAVHVTDYSNASRTMLFDINRLDWDPTMLAELDIPRSMLPQVRPTSEIFGHTDASVFFGVPVPVAAAVGDQHAALFGQACFEPGMIKSTYGTGASLLMNTGERPVFSDKGLLTTVAWGVDGQVQYALEGLIFVSAASIQWLRDELKIIYDSADTEYAALRVPDSGGVYFVPAFVGLAAPYWDPYARGGILGLSFGVNRNHVIRAALEAIAYQIRDLTDA…
GCA_000024365.1_ASM2436v1_genomic.gbff.gz	Nakamurella multipartita DSM 44233	ACV79642.1	Namu_3313	GlpK2	3641575 -> 3643081	MSRYILGIDEGTTGARAFVINEECEVLGLAAAELTQHYPRPGWIEHDPTEILTVQLEVIRAALRQAKLQPSDLSAVGLTNQRETGIVWEKDTGRPIHNAIVWASRQTVEVVERWVEQGHGEMIQERTGLIPDAYYTASKIRFILDAVPGAQERAENGELLAGTVDTWLIWNLTGRQSFVTDYSNASRTMMFNLETLKWDQDLLAAYNIPVQMLAEIVPSDAIVGTIGATFGAEVPIAANMGDQQAGLFGQAAFAPGQSKMTYGTAGVLNINCGTTPQRVAGLTPSMAWGVQGTHAYEIEGVLFAMGKTMQWLRDDLKLIHAAPDSEWYAGQVPSTNGVYLIPAFTGLSAPDWDPYARAAIIGISNATTRLHIIRAAVESMVFQTRDVVDAALSGGGGTI…
GCA_000024365.1_ASM2436v1_genomic.gbff.gz	Nakamurella multipartita DSM 44233	ACV79643.1	Namu_3314	GlpD2	3643249 <- 3644902	MQNFVRASAADLATTEFDLAVIGAGINGAAIARDAASRGLSVFVADKADVGSGTSSWSSRLIHGGLRYLEHGELALVRESLHDRERLLHIAPHLVTPLPFVVPVYQHNHKPGWMFRAGMVLYDALSLRKSVPRHRRLGRKAVAVELGSLNPDGLSAGLRYYDGQVVFAERLVLETLLSAAAAGARVLTYATASITVRDGAAVGLAVHDELTGLDHDVRAKVVINAAGPWVDDADAGLGLDRMIGGTKGTHIIVDPFPGAPDVAIYYEARSDNRAVLVIPWNGRYLIGTTDDRFDGDLDTVSGTEDEIDYLIKETNTLIPEAGLTADSVLFSYAGVRPLPYRPGVKSGNIPRSHLILTHDTVPNLISVVGGKLTPHLSLGRETVDLAAKLIGRSLPASRT…
GCA_000024365.1_ASM2436v1_genomic.gbff.gz	Nakamurella multipartita DSM 44233	ACV79763.1	Namu_3436	GlpD2	3777000 -> 3778611	MLDALSSTFDVVVIGAGINGVAIARDAALRGLRVVLLEQDDICSGVSAWSGRLIHGGLRYLEHRDFALVRESLRERERLFVQAPHLVKPVRLLMPFYAHNRRPGWMIRFGMIAYDVLSFDKKSARHEILSEPETRQRFTGIGTDGLSGAAVFTDGQVEYAERLCVELAVAAAGDGAVIRTHARVEEPIVEHGRLVGVRFRDTDSGQLQEVRGSVIMNVAGPWIDRIFTTGAAGQPRLNGGTKGSHLVVDPFPGAPTDVVYYESRRDGRLVLVIPWMGRYMLGTTDIRFDDDPDDARCDADEMQYILDEVNGLVPEANLTKDDVLYTLSGVRPLPYAPGVAESSVPRTHVLHEHEGTVNGLITVVGGKLTTHRQLAQDAVDLAFDKLGRPAPKCVTKYLP…
GCA_000024365.1_ASM2436v1_genomic.gbff.gz	Nakamurella multipartita DSM 44233	ACV79764.1	Namu_3437	GlpK2	3778607 -> 3780104	MTSYVLTLDEGTSSARAVLIDPDGQIVSEARRPVVPVFPHPGWVELDPVRVWQSQRDAMLEAMSRVGATARDLVAIGITTSRETVVLWDRRTGEPIHRAISWMSNQTEPIVTRWREAGWDDDIRARTGVYNNPFFSASKLTWLLENVPGARERAERGELAAGTLDTWLLWQLTAGRSHRTDHSEASRTGLFNLHTLAWDEQLCARAGVPLALLPEAVPSDAAFGDADPTVFGDLAAGSRGVPVTAILGDQQAGMFGQACFEPGSAKNTYGTAGVLTVNSGADPMLVDGQIASVAWTVAGRTAFEVEGTVFSSGQTLGWLRDRMKMFSTGNDIERLARLADDNGGVYFVPAFNGLGSPYWDRGATATISGLTLESGAEHVVRAAVEAMAYQTRDNIDRLG…
GCA_000024365.1_ASM2436v1_genomic.gbff.gz	Nakamurella multipartita DSM 44233	ACV81565.1	Namu_5299	GlpK1	5919880 <- 5921392	MSEKFVAAIDSGTTSVRCMLFNREGRVVSVAQREHEQIFPKAGWVEHNAIEIWDNTRLVAADALAHVDLNESDIAAVGITNQRETALVWDRTTGEPVHNAIVWQDTRTDAICQELGALGGGADRYKAKVGLPLATYFSGPKVRWILDNVEGARAKAEAGDLVFGNMDTWTLWNMTGGVDGGLHVTDPTNASRTMLMDLDTLSWDAGIAAEMGIPLSMLPEIRSSSEVYGNGREKGSFAGVPIAGILGDQQAATFGQACLSPGEAKNTYGTGCFMLLNTGTEKVPSKNGLLTTVCYKIGDQPTVYALEGSIAIAGSLVQWLRDNLGLISSAPEIEELAAPDNGGCYFVPAFSGLFAPYWRSDARGAIVGLTRYVNKTHIARAVLEANAYQTKEVLDAMNA…
GCA_000024365.1_ASM2436v1_genomic.gbff.gz	Nakamurella multipartita DSM 44233	ACV81566.1	Namu_5300	GlpF1	5921515 <- 5922265	MTVSNGEIFISEFTGTAMLLLLGCGVVATAILKGSKGEGGGWLLINFGWGLAVFAGVYVAFRSGAHLNPAVTLALAITGPDNGGISWSVVPIYFAAELTGAFVGAIIAWLAFKQHFDAEEDPGKKLGVFSTGPAIRNYGWNTLTEVVGTFVLVFVILISGGTPSGLGPLFVALLVVGIGASLGGPTGYAINPARDLGPRIAHAILPIKGKGSSDWGYSWVPIVGPFIGGALGALLFLALGGPGIFPGVS
GCA_000024365.1_ASM2436v1_genomic.gbff.gz	Nakamurella multipartita DSM 44233	ACV81567.1	Namu_5301	GlpD2	5922435 <- 5924154	MSVQISALSPQTRAQALTDLAERQFDVLVIGAGVVGAGAALDAASRGLSVALVEARDLAAGTSSRSSKLVHGGLRYLKQLNFSLVFEALRERSLILKTLCPHLARPVEFIYPLERKGIDRGYVGLGIGVYDVLGAGKGVPSHHKHLSKRKTLETFPDGKKGHIQGAIKFYEGQLDDARHTMMIARTAAAYGASVATSARVVDLVREGQRVVGAVVRDLETGHDITVRARTVVNATGVWTDDIQEMLGGKGSFRVQASKGVHIVVPRDRIKSKTGLITETEKSLLFIIPCPWSEDFWVIGTTDTPWDLDKAHPAASASDIDYILEHANALLEKPLTRADVVGVYAGLRPLLAGESDQTSKLSREHACVSPVPGLVIVAGGKYTTYRVMAKDAVDEAAKQL…
GCA_000024365.1_ASM2436v1_genomic.gbff.gz	Nakamurella multipartita DSM 44233	ACV81569.1	Namu_5303	GylR	5925575 -> 5926337	MQSVERAAAILRLLADADEPLALAQIAAALALAKPTAHGILRTLEDVGFVEQDVANGPYRVAGDLFHLGRTDRLDPNELRSKAMNWTDTLAARTGESARVATFHRGRAEVAHHVFRADGGTQVLVTGSVVPLHASALGKVLLAYYPGAARTLLRQDLPALTTRTIIDRVALQRELAGIRDVGWAGSVGEVDPAVAGVAAPIRDRGGYVVAVVGIEGAIERICDDRSRPRTALVTQVTRAGRAISRELGHGRDR
GCA_000024365.1_ASM2436v1_genomic.gbff.gz	Nakamurella multipartita DSM 44233	ACV81570.1	Namu_5304	GlpK2	5926333 -> 5927857	MTVKLVAALDQGTTSTRCMLFDRQGRMVSIAQREHQQYYPHPGWVEHDAAEIWSIVRRIIPQALADAGVGAAEVVALGVTNQRETAVLWNRHTGVPVGRAIVWQDTRTTDVLADLATRIDPARVLARTGLPMANYFSAAKLRWMLDRNPAAAAAAAAGDLLFGTIDSWITWNLSGGPGRDGGGPGVHVTDVTNASRTMLMNLDTLDWDPELLAATAIPRAVLPEIRPTIGVVARTVDPVPGIAIGALIGDQQASLFGQTAFEAGEAKCTFGTGSFLLLNTGPEVIRSSHGLITTVAHKVAGEPAVYALEGSVAQAGGLVQWCRDNLGLIRSPAEIETLARSVPDNGGCYLVPAFSGLFAPYWDNMAQGVLVGLTSYVTKAHIARAVLEATAWQTHDVVD…
GCA_000024385.1_ASM2438v1_genomic.gbff.gz	Thermomonospora curvata DSM 43183	ACY96130.1	Tcur_0533	GylR	596876 -> 597620	MDGGLRSVLRALDLLDCFLTEDELGVADIARRLGVAKSTAHRLLTTLCARGFAEQNPQTGHYRLGFHLYELGQLAVSRTDLHQAALPLLEELRERTGCTIHLAVPDGPEIIYLERLHSLRGMRLFHGVSRRLPAHCTSSGKVIAAFDPAVARARAAAGFTRLTSRSIPDAARFDRELAKVRRVGYAVNSDEAKHGLTSVAAPVRDHTGRARAAISLVGPTAEVLGSVERHARLAGAAAHRLSRILCL
GCA_000024385.1_ASM2438v1_genomic.gbff.gz	Thermomonospora curvata DSM 43183	ACY96797.1	Tcur_1214	GlpK2	1373327 <- 1374845	MADFVGAVDQGTTSTRFMIFDHGGNEVARHQLEHEQILPRAGWVEHNPVEIWERTRTVIETALNKADLTARDLAALGITNQRETAVVWNRRTGRPYYNAIVWQDTRTDRIAAALERDGRGEVIRRKAGLPPATYFSAGKVQWILENVPGVREAAEAGEALFGTIDTWLLWNLTGGVDGGVHVTDVTNASRTMLMDLETLEWDEELLSFFGIPRAMLPQIRPSSDPAGYGVTRADGPLGGEVPLSGALGDQQAATVGQVCFEPGQAKNTYGTGNFLLLNTGTEPVRSRHGLLTTVCYRFGDAKPVYALEGSIAVTGSAVQWLRDQLRIISTAAQSEILARQVDDNGGVYFVPAFSGLFAPYWRSDARGVIVGLSRYNNAAHIARATLESICYQTRDVVEA…
GCA_000024385.1_ASM2438v1_genomic.gbff.gz	Thermomonospora curvata DSM 43183	ACY96798.1	Tcur_1215	GlpF1	1374874 <- 1375690	MAERSRHPGIVGEMAAEFAGTMILILFGVGVVAQVVAGGLGDHDSIAWAWGLGVTLGVYVAARVSGAHLNPAVSVALAVFRDFPWRKVAPYALAQTAGAFVAALLVRWNYGEVLAAVDPGHTIKTQGVFSTLPGNGTLPVGTMGALRDQIIGTAILLFLILALTDLRNGPPAANLAPVVIGLVVVAIGFAWGTDAGYAINPARDFGPRLASFLTGYEGAWRDQHGELYFWVPVVGPLVGGVLGAGLYKTMVGRFLPGVRAPVPGRPEHEAA
GCA_000024385.1_ASM2438v1_genomic.gbff.gz	Thermomonospora curvata DSM 43183	ACY96963.1	Tcur_1381	GylR	1571553 <- 1572333	MTDAAGHGERAALPRQGTQAVDRAIAVLRSFESAAQLTVTEIAHRLGLTVSTAHRIVRALHAAGMLGQDPVTERYFLGPSVAILGRLALERMGSTLMHPELIALRDKTGEAVSLGVRVGDEVAVLLHEQSPHPLRYDQEPGARNPIHVCAMGKTLLAFGDQRVAMSEPFRRFTPTTITTRAELEAELARIRRRGYATNNEERIVGVRAVAAPVRDHADRTIAAVALQGPAVRFGDDRLPELAAAVRATADRLTALHRSP
GCA_000024385.1_ASM2438v1_genomic.gbff.gz	Thermomonospora curvata DSM 43183	ACY97370.1	Tcur_1796	GlpD2	2101728 <- 2103285	MTPVASSSLNARRRARELQALPDEVVDVLVVGLGATGAGAALDAASRGLSVAAIDAHDLAFGTSRWSSKLIHGGLRYLASGQLDVAHESARERGALMMRIAPHLVRAAPFVLPLTPAVSRPQAALVRAGLAAGDALRLAAGTPRSLLPGPRRLPARRTLRLAPVLRDEGLRGGLLSWDGRLADDARLVVALARTAAAYGARVLTRVRALRLSAGGALARDELTGRELQIRARAVINATGVWAGELAEGVRLRPSRGTHLVLGAHSLGGLRCGLHIPIPGELNRFVLVIPQDDGRVYVGLTDEPADGPIPDVPQPTEVEIGFLLDVLGGVLRAPVRRADVLGAFAGLRPLLDDGRGRTADISRRHAVLTGPDKVITVVGGKLTTYRRMAQDAVDAAVAAC…
GCA_000024385.1_ASM2438v1_genomic.gbff.gz	Thermomonospora curvata DSM 43183	ACY99778.1	Tcur_4251	GlpD2	4852871 <- 4854605	MAGSPITGLGSSRLGPAERAQALDRMATEEFDVVVVGGGIVGAGAALDAATRGLSVALVEARDFASGTSSRSSKLIHGGLRYLEQHNFDLVREALTERGLLLQRIAPHLVRPVPFLLPTTRRFWERGYLGAGVALYDALAFQMGSTRGVPHHRHLSRRKALKLAPALRKDALVGAIQYWDAQVDDARYVVTVLRTAAQYGAQIAPRTQCIGFLREGERVTGLRILDLESGHKSEVRARQVVNATGVWTDDIQELVGGRGQIHVKASKGVHLVVPKDRIHSSTGIILRTEKSVLFVIPWGRHWIIGTTDTAWNLDKVHPAASKADIDYVLSKVNEVLVTPLTHDDVEGVYAGLRPLLTGETEETSKLSREHVVAHPVPGLVLVAGGKYTTYRVMAKDAID…
GCA_000024445.1_ASM2444v1_genomic.gbff.gz	Bifidobacterium dentium Bd1	ADB10579.1	BDP_2007	GlpF1	2278596 <- 2279328	MEYSLFIKLAAEFVGTAVLMVFGNGAVANAELKNTKGYHAGWLNIAMGYGFGVMFPVLMFGGVSGAHINPAMTLAQAINGMFPWGQVLPYIIAQLLGAVVGQLIVYITYWPHYKDTEDANAILGTFCTTDAHNDRVNYFVNEFFGTLMLVLGALCCLEMPWGKEDHAAAAIVVGFIVWGLVTSMGGPTGPGLNPARDLMPRLLHAILPIPHKGSSRWGEAWIPVVAPIAGAIVGAFLFKSLFA
GCA_000024545.1_ASM2454v1_genomic.gbff.gz	Stackebrandtia nassauensis DSM 44728	ADD39749.1	Snas_0027	GlpD2	33594 -> 35343	MRADRTQSRYQAGALSPQRRAADLERMRTEHFDVLIIGGGVTGTGAALDAASRGLKVALVEARDYSSGTSSRSSKLIHGGLRYLEQFEFGLVHEALTERGLLCHRIAPHLVHPLAFLAPLSGRVWQRAYYGAGLALYDTLATALGGSSGRLPLHRHLSKRRTRRLFPGLSSQKVLGSIKYFDAQTDDARFVTTMARTAASYGAAMATSARVVGFQRDARQVTGARVADMETGDEFDVSATTIIAATGVWSNDLSGMLGSQVGLRVRASKGIHLVVKRSAINGDSAIILRTSSSVLFILPWGGHWVIGTTDTDWSLDRDHPAASAIDVAYLLELANGILERPLSIDDVEGVYAGLRPLLSGEDEDTSSLSREHAVVEPMLGLLLVAGGKFTTYRIMAKDA…
GCA_000024545.1_ASM2454v1_genomic.gbff.gz	Stackebrandtia nassauensis DSM 44728	ADD41614.1	Snas_1918	GlpF2	2033987 -> 2034755	MSDYIAEVIGTMILILLGNGVVAGVVLTKSKAKDAGWVVITFAWGLAVAMAVYAVGRISGAHLNPAVTIAMAAGGDAKFGWELVPGYIAAQMIGAIIGQTLVFLAYYKHWGATDDAGAKLAAHSTSPAIPSKVWNSVTEVIGTFMLVFGILAIGANGKALGSNVDLQTAFGTGFAPLLVGLLVVVIGMSLGGPTGYAINPARDLGPRIAHQILPIAGKGSSEWSYAWVPVAAPIVGGLLATGLWTLLGNLKEFTP
GCA_000024545.1_ASM2454v1_genomic.gbff.gz	Stackebrandtia nassauensis DSM 44728	ADD41615.1	Snas_1919	GlpK1	2034842 -> 2036336	MTEQYIAAIDQGTTSSRCIVFDHSGSIVSMDQKEHEQIFPKPGWVEHDAAEIWTNVQEVVKGAIEKGNLSKDQIKAIGITNQRETTLVWDKETGEPVHNAIVWQDTRTDKLCQELGSNVGQERFREKVGLPLATYFAGPKIRWLLDNVEGLRERAERGEVLFGTMDSWVIWNLTGGTHVIDVTNASRTMLMNLRTLAWDESILDAMKIPAAMLPEIRSSAEVYGNAVGYLEGVPVASALGDQQAALFGQTCFNVGEAKSTYGTGTFLLLNTGTEPVVSKKGLLTTVGYKIGDQPAAYALEGSIAVTGSLVQWLRDNLGLIKAAPEVEDLANTVDDNGGCYVVPAFSGLFAPHWRSDARGVIAGLTRYINKGHIARATLEATSWQTREVVDAMDSDSGVP…
GCA_000024545.1_ASM2454v1_genomic.gbff.gz	Stackebrandtia nassauensis DSM 44728	ADD43717.1	Snas_4065	GlpD2	4343175 <- 4344879	MSARNRFDPRRRADTIAELSDREFDLIVIGGGITGVGTALDAVSRGLSVALLEAGDLAAGTSSRSGKVFHGGLRYLQQLNFSLVREALKERDLMVDRLCPHLVSPELFTFPFTRRWQRPYVGAGVLLYDLLRLTGTRSVGGHRHLSRKGVLRKLPGLKPKPLTGGVSYYDVRVDDARHTMTVARTAAGLGARIVTRAEVTGIVRDGETVIGVVVRDKENDTEFTVRGRSVVSATGVWAEGVQALAGESSIAVTAAKGIHLVVPADRIDADSGLIAQTDDSVFIIRRWFDYWLMGTTDTAWDHERDDPAATGADVDYLLAQANRWLKRPLSREDVVGVYAGLRPLVSGRKGATAALSRDHTVMAGPRGMFTVVGGKYTTYRIMARDAVNAAVGHLGSDTP…
GCA_000024785.1_ASM2478v1_genomic.gbff.gz	Gordonia bronchialis DSM 43247	ACY21056.1	Gbro_1798	GlpK1	1873765 <- 1875274	MSSSETYVAAIDQGTTSTRAMVFDRGGRVVSSEQIEHEQIFPRAGWVEHDAMEIWRNTRRVAAAALASADLKYGDIAACGLTNQRETTVIWDRETGEPIHNAIVWQDTRTGDLCRELAGDDGPGRYRDQTGLPLSTYFAGPKARWILDHVDGSRERAENGELCFGTMDSWIAWNMTGGRDGGLHITDVTNASRTMLMDLRTLSWDEALCDAFGVPVAMLPEIHSSAEVYGPLREHGSLPGVPLAGILGDQQAATFGQACLEPGEAKNTYGTGNFLLLNTGTEPVFSDHGLLTTVCYRIGDQPARYALEGSIAVTGSLVQWLRDNLGLFPHASDIEELAAQVHDNGGAYFVPAFSGLFAPRWRSDARGVIVGLTRFVNKGHIARAALEASAFQTREVIEA…
GCA_000024785.1_ASM2478v1_genomic.gbff.gz	Gordonia bronchialis DSM 43247	ACY21057.1	Gbro_1799	GlpD2	1875337 -> 1877086	MIMTPEFNPDRPADMGPLYRQEAWRRLGAEQFDIVVIGGGVVGVGAALDAATRGLRVALVEARDIASGTSSRSSKMFHGGLRYLEQLEFGLVREALRERELSLRLLAPHLVKPLPFLYPLTQRVWERPYVAAGIFLYDRMGGAKSVPGQQHVTRSGALRVAPALKRDSLIGGIRYYDTVVDDARHSLTVARTAANYGAVIRTSTQVVGFLRESDRVLGVRVRDTENGEITEVRGHCVINAAGVWTDEVQALSKQRGHFKVRASKGVHIVVPRDRIVSETAIILRTEKSVLFVIPWETHWIIGTTDTDWNLDLAHPAATRADIDYILERVNEVLVTQLTHDDIEGVYAGLRPLLAGEDDQTSKLSREHAVATVAPGLVSIAGGKYTTYRVMASDAVDACN…
GCA_000024785.1_ASM2478v1_genomic.gbff.gz	Gordonia bronchialis DSM 43247	ACY23950.1	Gbro_4837	GlpD2	5178612 <- 5180145	MSALTALRRGADLRRLADRREPLDVLVIGGGITGVGAALDAATRGLQVALVDAGDLASGTSRWSSKLVHGGLRYLATGQLGIARESAVERHHLMTTIAPHLIRPLRQVIPDAGPRRSTALMRAGFRAGDLLRRNAGTPSSVLPPPAAMSAMEVLGRCPTVRRTGLRGGISSTDGQLVDDARLVVAAARTAAAFGATICTFTRATAVDGRGATLTDVRTGESFEVRARTVINATGVWAPDVDRTISVRPSRGTHLVFDAERLGYPSAALTVPVSGSVSRFVFALPAQLGRVYVGVTDVDAPGPVSDQPQPDGAEIDFLLETINGALQQPLSRADIIGTFAGLRPLIGDPVAGAHGELADVSRRHRVQITDDTLISVIGGKLTTYRRMAQDAVDTAVATGR…
GCA_000024865.1_ASM2486v1_genomic.gbff.gz	Streptosporangium roseum DSM 43021	ACZ84171.1	Sros_1173	GlpD2	1195422 -> 1197159	MTARMGTARLGPAERTAALTQMGAQELDVVVIGGGVVGAGVALDAATRGLSVGLLEARDFASGTSSRSSKLIHGGLRYLEQLNFDLVREALRERALLLQRIAPHLVRPVPFLLPLTHVGWERPYVGAGLVMYDSLGFSFGSTRGVPGHRHLSRSRALRIAPSLRRTAFSGAVQYWDAQVDDARYVMTMLRTASSYGAHVASRAQVVGFLREGERVTGVRVRDLEAGTTMDVRARQVVNATGVWTDDIQELVGGRGQIHVRASKGIHLVVPRDRIHSLTGIILRTEKSVLFVIPWGRHWIIGTTDTRWDLNRAHPAASRSDIDYVLEHVNEVLSVPLTRDDVEGVYAGLRPLLSGESEETSKLSREHMVAHPVPGLVMVAGGKYTTYRVMAQDAVDAVAH…
GCA_000024865.1_ASM2486v1_genomic.gbff.gz	Streptosporangium roseum DSM 43021	ACZ85390.1	Sros_2412	GlpD2	2609528 <- 2611187	MSHHRTGPDDDVDLAVIGAGINGLAIARDAAARGLRVVVVDRADVGSGTSSTSSRLIHGGLKYLERYDFKLVRESIRERHLLFRNAPHLVHDYPMLIPFYAGNSRPGALIRLGLAAFDVMAIGRGHGRSRSVSARSLARRWPTLSTSGLRGAALFHDAQVPWAERLCVELLLDARRFGARVLTYTTVTELITEGDRVAGVRARDNRSGARTEIRAAVTVNAAGPWIDDILDGQVASRRLNGGTKGSHVVVDPFPGAPDTCIFFEAAADQRPIFVFPWEGRYVLGSTDLTYDGDLDEVVAGDTEIDYLLAETNRIFPSAGLTPADVLYSVAGIRPLPYTTGVSDNAKISRGHTVHSHAPAHPGLLTVIGGKLTTHRALAEDVTDEVLRVLGRTPRRCLTR…
GCA_000024865.1_ASM2486v1_genomic.gbff.gz	Streptosporangium roseum DSM 43021	ACZ85413.1	Sros_2435	GlpF1	2656128 -> 2656956	MANPRKAPKIISELAAEFAGTLILILFGVGVVAQVVAGGLGDHDSIAWAWGLGVTLGVYTAARISGAHLNPAVTVALAVFKGFSWRKVLPYSLAQTAGAFVAALLVRWNYADVLAAFDPGHTFKSQFVFSTMPGNGALPVGTWAAFGDQIIGTAILLFLILAVTDLNNTAPAANLAPFIIGLIVVAIGMAWGTNAGYAINPARDFGPRLASFLTGYGTAWRDQYGQLYFWVPIVAPVIGGLIGAGLYQALVGRYLPITEEPEPGRVPTKPEPGPT
GCA_000024865.1_ASM2486v1_genomic.gbff.gz	Streptosporangium roseum DSM 43021	ACZ85414.1	Sros_2436	GlpK1	2656993 -> 2658511	MADFVGAVDQGTTSTRFMIFDHGGNEIARYQLEHEQILPQAGWVEHNPLEIWERTRAVIETTLNRANLTASDLAALGITNQRETTVVWNRITGRPYYNAIVWQDTRTDRIAAALDRDGRGDVIRRKAGLPPATYFSAGKIQWILENVDGVRKAAEAGDAIFGNTDTWLLWNFTGGTDGGVHVTDPTNASRTMLMDLETLEWDDELLSFFGIPRRMLPQIRPSSNPDLYGVTRRYGPLKGEVPLSGDLGDQQAATVGQVCFEVGEAKNTYGTGNFLLLNTGHELVRSKNGLLTTVCYQFGADRPVYALEGSIAVTGSAVQWLRDQLGIISGAAESEALARQVDDNGGVYFVPAFSGLFAPYWRSDARGAIVGLSRFNTNAHIARATLEAICYQTRDVVEA…
GCA_000024865.1_ASM2486v1_genomic.gbff.gz	Streptosporangium roseum DSM 43021	ACZ85415.1	Sros_2437	GlpD2	2658603 -> 2660325	MKSAALGPQNRATALREMSENEYDVLVIGGGVVGAGAALDAVSRGLTVALIEARDWAAGSSSRSSKLIHGGLRYLEQLDFRLVREALKERHLLLTRLAPHLVRAVPFLFPLRHRIWERFYIGAGMTLYDLLGGLRPVVPRHRHLSRRRALKEAPALRPDALIGALQYFDAQTDDARMTLTIARTAARYGAAVVNRARATGLLREGGRVAGARVLDLETGREITVRARQVISATGVWTDETLEMAGAGETRTMKPSKGVHIVVPRDRIALRTAMILRTEKSVLFVIPWGHYWIIGTTDTQWSLDKGRPVASRADIDYLLDHVNAVLRRPLTHDDIEGVYAGLRPLLAGSAANTAKLSREHLVANPVPGLVIVTGGKYTTYRVMAEDAVDMAVRELGADVA…
GCA_000024865.1_ASM2486v1_genomic.gbff.gz	Streptosporangium roseum DSM 43021	ACZ86771.1	Sros_3853	GylR	4290656 <- 4291448	MGNDSSSHRADGTGGVQSVDRAISILEILSQRQEAGVSEVAVEIGVHKSTAFRLLGALESRGLVEQAEDRGKYRLSFGMVRLAGGVAARLDLTQQSRPVCRRLAEEIGETVNIAVLRSHYAVNLDQVRGPAAVTTQNWVGQLTPLHATSSGKVLLAHLDARHRARLLDAAGFERYTPGTITSVPALEEQLDEARRRGYAVTLEEYEIGLNAVAAPIRSHDGEVVAAVSASGPAYRLGEERLHDLAPVLVAGARDISHRLGHTG
GCA_000024865.1_ASM2486v1_genomic.gbff.gz	Streptosporangium roseum DSM 43021	ACZ87245.1	Sros_4361	GlpD2	4868922 <- 4870596	MIRLPERMARSETKSAIRRTALALDRREQIERLASRPVDVLVVGGGVTGCYTALDAVTRGLTVALVERDDFASGTSSKSSKMVHGGLRYIEQGNLPLVRRSLLERQRFRRNAPHLVQRLPFVFPVLAQDGVFDARIAKAFEGLLWTYDLAGGWRIGRLHQRLSVPEVLARAPRLRAEQLKGGLLYYDSRTDDARLTLTIARTAAHFGATVLNGAACRGLVREGGRVRGATVEVDGREIDVRAGVVINATGVWSDTLDALSDPGHRPRIRPAKGVHIVVPWTRLPIDGTVTVPIPGRARRATCTRWGDVVVVGTTDTDYDGSLEHVLCTREEMQYLLDGANTAFDAGLAPEDVVGSIAGLRPLVGGKEGATLDMSRDHRISTDAHGLVTVTGGKLTTSRH…
GCA_000024865.1_ASM2486v1_genomic.gbff.gz	Streptosporangium roseum DSM 43021	ACZ87246.1	Sros_4362	GlpK2	4870592 <- 4872173	MTRERRRGVLSIDEGTTGTRAAAVLDDGGAAPPAYLPLSVRSPDHLRVEQDATEIWANTVKVCREALDWAAAHRVEITGVSISTQRATVLLWDTVTGSPLSQAVVWQDRRYAARLREWEPEWDARLAEHTGRPVGSRAPLLWAAEEIAGNAAVRRAHGEGRLAFGSVDTWLVWKLTGGARHVMSATNAVAAGAYDLRTGDWHEPWVEFLGCPRDVLPEIVDDDGDFGATDPSVLGVRLPILSVMGDQHAAMIALGAHRPGQATTVHGTGTFLDAVAGDRPPVHRRQVPGVLTLVGWRSQGTPVFSLEGYASTTGSAMRRLCEEIKLFDSPAQLSELAREHTGPTRVMFLPALAGLRTPVWSPEATGILTGLSLSTTRAELARGILNGFAHSVCDLLEGV…
GCA_000024865.1_ASM2486v1_genomic.gbff.gz	Streptosporangium roseum DSM 43021	ACZ88494.1	Sros_5746	GlpD2	6290424 -> 6292176	MTSAHDGLEPFAAGLPFGAGAALDPLRRDCDLTELTRDLLDVLVVGGGATGAGAALDAASRGLTTALLEGGDLASGTSSNSSRLLHGGVRYLEQLEFGLVREALHERGLLQDLAPHLVRRMSFLYPLTHRVWERGYVGAGLTLYDALAGIGDRHGFRRHRHLTRRALLRQAPQLRPDAAVGALSYDDGHVDDARLVLALARTAAREGATVLSRVQVTGLATRPGHTVATCTDTLSGEQFTVRARRVVLATGPWSGLTQKMLGTGQVRVRASKGVHLVLPRERLPMDSALIARTPGSVLFVIPTGDVVLLGTTDTPWEIGPGPVLPTGADVRYLLEQANHWLREPLVPEDVLGVYAGLRPLVDQPDRQKTQAISREHVVREVAPGCVVVAGGKLTTYRVM…
GCA_000024865.1_ASM2486v1_genomic.gbff.gz	Streptosporangium roseum DSM 43021	ACZ88495.1	Sros_5747	GlpK2	6292285 -> 6293752	MTVLAIDAGTTGVTSLVIAQDGRVLARGHREFPQHFPAPGLVEHDPDEIWTATLQACSDALAAAAVPISCVGLTNQRETVVLWDRATLRPATRAIVWQDRRSAGECDRLREHEPRIRELTGLPLDPYFSATKLAWLRGNLPEVWAGVREGRVAIGTVDSYLLARLTGGRLHVTDPSNASRTLLFDLATAGWSAELAELFDVPEAALPEIVPSSALLGRTAPGHFLGLDLPICGVAGDQQAALFGHAAFTPGAMKCTYGTGSFLLVNTGDRIAPAGAGLLSTVAWQLGGAPVQYAVEGSVFVTGAAVQWLRDGLGVIGDSADSERLAASVPDSEGLIFVPALTGIGTPHWDPRARGALLGITRGTTGAHLARAVLDGIAYQIRDVVEAVSGTAGIPVSHL…
GCA_000024865.1_ASM2486v1_genomic.gbff.gz	Streptosporangium roseum DSM 43021	ACZ89393.1	Sros_6684	GlpD2	7358285 -> 7359836	MPVNSSLNAARRSRELAEAGDLVVDVLVVGLGATGAGAALDAASRGLSVAAIDAHDLAFGTSRWSSKMIHGGLRYLAKGQVKVAHESAVERGVLLRHTAPHLVRAQPYLLPLTPAVSGGRAATVMTGYRLGDGLRMAARTPRRLLPGPSRISAGRALSLAAPLSPHGLRGALLSWDGRLVDDARLVVALARTAASWGARILTRCRALELAGDGARVRDELTGSTFAIRARTVVNATGVWAAQLDPDIRMRPSRGTHLVLRPETLPGLRAGLHVPIPGESNRFALVLPQPDGRVYVGLTDEPVEGPVPDVPQAPEEDVAFLLDVLNSVLGVPLGRQDVAGTYAGLRPLLAAGGRTADLSREHALLTSRSGVVTVVGGKLTTYRRMAEDAVDRVVALGRLG…
GCA_000024865.1_ASM2486v1_genomic.gbff.gz	Streptosporangium roseum DSM 43021	ACZ90165.1	Sros_7482	GlpK2	8274596 <- 8276114	MPDFVGAVDQGTTSTRFMIFDHGGNEIARHQLEHEQILPQAGWVEHNPLEIWERTRAVIETTLNRANLTASDLAALGITNQRETTVVWNRITGRPYYNAIVWQDTRTDRIAAALDRDGRGDVIRRKAGLPPATYFSAGKIQWILENVDGVRKAAEAGDAIFGNTDTWLLWNFTGGTDGGVHVTDPTNASRTMLMDLETLEWDDELLSFFGIPRQMLPAIRPSSDPGLYGLTRGSGPMGGEVPLSGDLGDQQAATVGQVCFEVGEAKNTYGTGNFLLLNTGHELVRSENGLLTTVCYQFGADRPVYALEGSIAVTGSAVQWLRDQLGIISGAAESEALARQVDDNGGVYFVPAFSGLFAPYWRSDARGAIVGLSRFNTNAHIARATLEAICYQTRDVVEA…
GCA_000024865.1_ASM2486v1_genomic.gbff.gz	Streptosporangium roseum DSM 43021	ACZ90166.1	Sros_7483	GlpF1	8276157 <- 8276985	MAERLKARGLLGEMAAEFAGTLILILFGVGVVAQVAAAGIGDHDSIAWAWGLGVTLGVYTAARISGAHLNPAVTVALAVFKGFSWRKVLPYSLAQTAGAFVAALLVRWNYAEVLAKADPGHTIKTQGVFSTLPGNGALPVGTWGAFRDQVIGTAILLFLILAVSDVRNSPPAANLAPFVVGLVVVAIGMAWGTNAGYAINPARDFGPRLASFLTGYETAWRDQYGQLYFWVPIVAPVIGGLIGAGLYQAMVARFLPPGAEPEAGRVPSPADYETA
GCA_000024865.1_ASM2486v1_genomic.gbff.gz	Streptosporangium roseum DSM 43021	ACZ90167.1	Sros_7484	GylR	8277309 -> 8278095	MPGSVQSIERGAAILRLLARSPGRLGIGEIAGSLGLARSTAHGIVRTLQRVGFVEQDEATAKYGLGAALLHLGTSYLDVNELRSRAINWADALAARSGEAVRIGTVLDGQVLVVHHVFRPDDTLQTLDVGSLLPMHATALGKALLAYDSGAAAAVRAGGLEPRTRRTITTPGALSRALARAREVGWVTEVEEMTMGEAGVAAPIRGYGGLVVGAIGISGAVERICDTRGQPVPVLVTYVRDAARAVSRDLGASRYRPSTSG
GCA_000024865.1_ASM2486v1_genomic.gbff.gz	Streptosporangium roseum DSM 43021	ACZ90168.1	Sros_7485	GlpK1	8278102 -> 8279620	MATRYVMSIDQGTTSTRCIVFDQRGHLVSVTQREHRQHFPRPGWVEHDAVEIWRNLERIGPEALARAGIGPGQVVAVGIANQRETTVLWDRRTGVPVGRAVVWQDTRTDALVEELSRRPGAEAVPERCGLPLAAYFSAPRIRWLLDHTPGLRERAESGEVLFGTMESWLIWNLTGGPDGGVHVTDVTNASRTLLMDLTTLDWDDGLLAFFGVPRRMLPRIRPSTETYGTARRVFPGVRIAAALGDQQAALFGQTCFASGEAKCTYGTGGFLLLNTGTTPVRSAHGLLTTVGYQVGREPAVYALEGPIAVTGALVQWFRDGLGLISSAPEIETLARTVQDNGGCYIVPAFAGLFAPHWRSEARGVIVGLTSYVTKGHLARAVLEATAWQTREVVDAMNAD…
GCA_000024865.1_ASM2486v1_genomic.gbff.gz	Streptosporangium roseum DSM 43021	ACZ90509.1	Sros_7846	GlpK2	8654511 -> 8655945	MTTVLAIDQGTSGTKAVVVDGDGGVLGIAELPVRPTYLPGGGVEQDPRELLDSVLDAGREAVARAGARIDAVTLANQGETVLAWDPVTGDPLSPAIVWQDRRSAGICAELDGFRDRIADTTGLILDPYFSAPKMAWLRRNVTGEGVVTTSDSWIVHHLTGEFVTDVSTASRSLVTRLGDVEWNAELLELFRLGEERLPRIVSCDEVVGGTSAFGGHVPVAGLVVDQQAALLAENCLRAGEAKCTFGTGAFLLANTGTSATRSTAGLAASVAWRVRGETSYCFDGQVYTAASAVRWLQDLGFVRSAADLDSVAAADAEGVLCVPALAGLAAPWWRPDARAAFTGMTLSTGPRHLVLAVLQGIAAQVAQLGELVATDLGQPLTTLRVDGGLTRSRVLMQAV…
GCA_000024925.1_ASM2492v1_genomic.gbff.gz	Sanguibacter keddieii DSM 10542	ACZ20640.1	Sked_06800	GlpK1	778785 <- 780303	MTEQYVLAIDQGTTSSRAIVFKHNGTIHSSGQLEHDQIFPRAGWVEHNPEQIWNNVREAVGLALTRGNLTHEDIAAVGITNQRETAVVWDRNTGKPVYNAIVWQDTRTQKIVDELGGEEGADKYKAIVGLPLATYFSGPKVKWILDNVDGAREAAERGDLMFGNTDSWVLWNMTGGTEGGVHITDVTNASRTMLMNIDSLTWNEDIAKDMGIPLSMLPEIRSSSEVYGTGRARGMVPGVPIAGILGDQQAATFGQACFEKGTAKNTYGTGNFMLLNTGTEPVHSKNGLLTTVCYKIGDAPQVYALEGSIAVTGSLIQWMRDNLGMFEEAKDVEYYASKVDDNGGAYFVPAFSGLFAPYWRPDARGALVGLTRFVNKNHIARAALEATAFQTREVLDAMN…
GCA_000024925.1_ASM2492v1_genomic.gbff.gz	Sanguibacter keddieii DSM 10542	ACZ20641.1	Sked_06810	GlpF2	780412 <- 781150	MNYSAGEVFASEVVGTALLILLGAGVVANVLLPKSKGFAGGTLMINFGWGLAVFTGVYASWKSGAHLNPAVTIGILTNGQDTFSEGGLPVNLGNTLLYFAAQMIGAIIGAVLAYLAYKKHFDLEAPAATKLGVFATGPEVRSYGWNVLTEVIATFVLVFTILNFANTPNELGPLAVAFLVVGIGASLGGPTGYAINPARDLGPRIAHAFLPIKGKGGSDWSYAWVPVVGPLVGGALAGLAASAMA
GCA_000024925.1_ASM2492v1_genomic.gbff.gz	Sanguibacter keddieii DSM 10542	ACZ20642.1	Sked_06820	GlpD2	781345 <- 783103	MSTSGTSSKLTPQSRAQSLDALRASAEGEPLDVLVIGGGVTGAGIALDAVTRGLTTAVVESQDWAAGTSSRSSKLVHGGLRYLQMLDFNLVHEALTERDLLIKKLAPHLVKPVSFLYPLEHRVWERGYVGAGIMLYDTLASLIPGKRALPFHKHVSRKGMERLFPDLRHDAAVGAVRYWDGSVDDARLVSTLIRTAASYGASAATRTQVVELTKDSGGRVDGAVLQDLETGDTFPVKARNVINATGVWTEETEGLAGEEGGLRVLASKGVHIVVPRERIKGTVGLILQTEKSVLFVIPWSRYWVIGTTDTPWKQELKHPVATAADIEYVLDHANAVLADPLTKDDIIGTWAGLRPLLQPGTKEGTSSAKVSREHTVASPAPGLTVIAGGKLTTYRVMAE…
GCA_000024965.1_ASM2496v1_genomic.gbff.gz	Xylanimonas cellulosilytica DSM 15894	ACZ29428.1	Xcel_0389	GlpK1	457602 <- 459117	MPDYVLAIDQGTTSSRAMIFDHGGQVVSTGQLEHDQIFPRAGWVEHNPDQIWNNVREAVGIALSRANVTYTDIAAVGITNQRETAVVWDKTTGKPVYNAIVWQDTRTQAIVDELGGDVGADKYKAIVGLPLATYFSGPKVKWILDNVEGAREAADRGDLLFGNTDSWVLWNMTGGVDGGVHYTDVTNASRTMLMDLDTLSWREDIASDMGIPLSMLPEIHSSSEVYGKGRQGGLLPGVPIAGILGDQQAATFGQACFEVGTAKNTYGTGNFMLLNTGTEKVPSKNGLLTTVCYKIGDAPQRYALEGSIAVTGSLVQWLRDNLGLFSDAPDVEWLARKVEDNGGAYFVPAFSGLFAPYWRPDARGALVGLTRYVNKNHIARAALESVAYQTREVLEAMRA…
GCA_000024965.1_ASM2496v1_genomic.gbff.gz	Xylanimonas cellulosilytica DSM 15894	ACZ29429.1	Xcel_0390	GlpF1	459159 <- 459894	MLLDAFWSEVIGTATLILLGAGVVANVILPKNKGFGPNWLLINFGWGFAVFAGVYAAFSSGAHINPAVTVGLWVADLPFYAGDAGEIAPNLSNALVYFGAQFLGAFIGAVLAFLAYKKHFDEDADSATKLAVFSTGPAIRSYGWNLVTEILATFVLVFFVVVNGRTPSQLGPLAVALIVVGIGASLGGPTGYAINPARDLGPRIAHFVLPIKGKGSSDWGYSWVPVVGPIIGAILAGLLGAALT
GCA_000024965.1_ASM2496v1_genomic.gbff.gz	Xylanimonas cellulosilytica DSM 15894	ACZ29430.1	Xcel_0391	GlpD2	459905 <- 461654	MATNRLTAESREQALAALEGSTSPTAELDVLVVGGGVTGAGIALDAVTRGLSTAIVEAQDWASGTSSRSSKLVHGGLRYLQMLDFHLVHEALTERDLLLKELAPHLVRPVPFLYPLEHRIWERAYVGTGIALYDTLASLAPGKRAMPLHRHLTRSQMAKKFPDLAHDAAIGAVQYWDASVDDARLVTTLVRTAAGYGAHAASRAQVAALTQSATGAVNGAVVVDLETGKRITVRARSVINATGVWTEQTEALAGSEGGLHVLASKGIHIVVPRERIRGKVGLILQTEKSVLFIIPWSRYWVIGTTDTPWVEDLRDPVASATDIDYVLEHANAVLAHPLTRDDVIGTFAGLRPLLQPGTKEGTSSAKVSREHTVATPTPGLSVIAGGKLTTYRVMAKDAV…
GCA_000024965.1_ASM2496v1_genomic.gbff.gz	Xylanimonas cellulosilytica DSM 15894	ACZ29910.1	Xcel_0878	GlpF1	942617 <- 943352	MLLDAFWSEVLGTGVLLLLGIAVNANITLPRTKGHGNDWLLTSLGWGLAVFTAVFVAFRSGAHLNPAVTLGMLVVGDPFVTTDAGTIAPSVAAAGVYVAGQLVGAFAGAVLAWVAFKKHFDLGAEPGAMLGIFATGPAVRSYPWNLVTEAIGTFVLVTWVLLQDQTPAEIGPLAVALVVVAIGAGLGGPTGYAINPARDLGPRIAHAVLPLPGKRGSDWRYAWVPVVGPCTGAVLAGLLVLAWR
GCA_000025205.1_ASM2520v1_genomic.gbff.gz	Gardnerella vaginalis 409-05	ADB13564.1	HMPREF0424_0086	GlpF1	103172 -> 103904	MQHSFMAMLAAEFIGTAILMIFGNGAVANVELKNTKGHHAGWLNIAMGYGFGVMFPVLMFGGISGAHINPAMTIAQAVNGMFPWANVAPYIVAQLLGALVGQLIVYVTYLPHYNETEESEAILGTFCTTDAYNNKINYFLNEFFGTLVLVLAALCCLTSPWGEKNLAGASIVVGFVVWGLVTSMGGPTGPALNPARDLMPRLLHAILPIPHKGSSRWGEAWIPVIAPIAGAILGVVMYKSLFA
GCA_000025245.2_ASM2524v2_genomic.gbff.gz	Bifidobacterium animalis subsp. lactis BB-12	QPF16413.1	BIF_02935	GlpF1	1759804 <- 1760539	MEYSLFTKLAAEFVGTAVLMIFGNGAVANVELKNTKGHNAGWLNIAMGYGFGVMFPVLMFGGVSGAHINPAMTIAQAVNGMFPWSNVLPYIIAQILGAAVGQLIVYVCYYPHYKETENAEAILSTFCTTDAQATRRNYFINEFFGTMILVLGALCCLELQWGRQNYASASIVVGFIVWGLVCSMGGPTGPGLNPARDLMPRVLHSILPIPHKGSSRWNEAWIPVVAPIIGGIIGCWLFHVLFAI
GCA_000025265.1_ASM2526v1_genomic.gbff.gz	Conexibacter woesei DSM 14684	ADB48701.1	Cwoe_0265	GlpD2	270938 <- 272648	MTDASSLNPQQRAAALERMANETFEVVVIGGGAVGAGAALDAVTRGLSVALVEARDFASGTSSRSSKLIHGGLRYLEQLDFRLVREALRERSLLLNTLAPHLVKPVPFLYPLRQRFFERPYVEAGMLLYDTMAGHDGVPRHRHFTRRGALRIAPGLKPDSLIGAIQYYDGKVDDARCTMTVARTAAHYGAAVANNAPVVGFLREGERVTGVRVHDLATGRDVEVRAQQVVNATGVWTDDVQHLVRERGKFRVRASKGIHVVVPRDRIQLDTGLILRTEKSVLFVIPWGRHWIVGTTDTDWELSKAHPAASRTDIDYVLEHANAVLAQPLTHEDVEGVYAGLRPLLSGESESTSKLSREHSVAVPVPGLVAVAGGKYTTYRVMGKDAIDAAARGLDRSVP…
GCA_000025265.1_ASM2526v1_genomic.gbff.gz	Conexibacter woesei DSM 14684	ADB52330.1	Cwoe_3913	GlpD2	4153324 <- 4154956	MRNPLPDTAFERPFDVIVIGAGINGSGIARDAALRGLSVLLVDKWDIGAGTTSRSTRLVHGGLRYLEHRELPLVRESLREREVLLHIAPHLVHPLSFLLPIYEEHKRGTKMIRMGMMAYDALSLDKSMQRHRMLNRGEALQREPGLRREGLRGAAAYYDAQAEYPERLSLENALDARRLGAVVLPYMRVTELQRGGAGRVTGVGLHDELHDRSYTAHASVIVNAAGPWVDRVLGGIEAPDQRMIGGTKGSHMVVEAFPGAPREAVYAEAVEDGRPYFVVPWNGLYLIGTTDSRFEGDLDTVAATDDEIAYLISETNKLIPEAGLSVDKVLYTYAGVRPLPSAPEGEEGSITRSHVIHDHAPGVEGLLSIVGGKITTYRQLAEEVIDAAVKKLERKAGKC…
GCA_000025265.1_ASM2526v1_genomic.gbff.gz	Conexibacter woesei DSM 14684	ADB52331.1	Cwoe_3914	GlpF1	4155013 -> 4156030	MSATQPAPKPGGTSRFGPDAAWRRSLWGDVLGEFAGTFILILLGVGSVAMAVAALPESGRGQFDTASWLIIAFGWGFGVTFGVYVAGGVTGAHLNPAVTLAFALKRGFAWAKVPWYMLAQLAGAFVAAFLLYELYGASIDSLERARDIVRGTPESVGTFSIFATFPAGYFGTWWGPFFDQVVGTAMLVFAIFALVDNANQPPKSNLAPVVVGFVVVAIGLSIGANAGYAINPARDLGPRLVTWIEGWKTIAVPGDYGNINSYMWIPIVGPFVGGAIGAFLYDFFIGDVLKSRGVPEDTSVEEEGTTEVEQGGRGATAAADAGYVARDRPGDTPPGRAP
GCA_000025265.1_ASM2526v1_genomic.gbff.gz	Conexibacter woesei DSM 14684	ADB52334.1	Cwoe_3917	GlpK2	4157670 -> 4159170	MPDYVGAIDQGTSSSRFIIFDTDGNIVQVGQREHRQIHPRSGWVEHDPLEITMRVREVIGDALAASIVRPSDIKAIGITNQRETTVLWDRRTGRPVYNAIVWQDTRTSAIVAELGGSEGPDRIRHICGLPLSTYFSGPKAKWILDNVDGVRARAEAGDILFGTMDTYTIWNLTGGPNGGVHVTDVTNASRTMLMDLRTLDWSDEVLELMGLPRAMLPEIRSSSEVYGNVHGTVLEGVPVSGVLGDQQAALFGQACFEPGTAKNTYGTGSFLLVNTGNEPVPSQKLLTTVGYKIGDQPAVYALEGAIAVTGAGVQWLRDQLGIIRTAPDSEALAASVEDTGDVYFVPAFSGLFAPYWRDDARGVIVGLTAFSNKAHITRAVLEATAWQSREVVDAANEAA…
GCA_000025265.1_ASM2526v1_genomic.gbff.gz	Conexibacter woesei DSM 14684	ADB53088.1	Cwoe_4675	GylR	4982956 <- 4983775	MADSSPTPAAASAPARATGETKALVKAVAALDALLERPDGLALAELARATGLSKPTTHRLLAGLLDAGLVRSAGDGRYALGSRCLVLGAGFLAGIDLRREALPTLHELAAETGETCHLGVLSGTEVVYIEKVDSRHAIRMHSRVGATAPAVSTGLGRALLSRADADVVDAVLAAAAGPDGLLPQRTPQTITDPAALRALLAAAREEGVAIDDVQNEPGIRCVAAPILDHAGVTVAALSVSGPETRITPAEAQRLIPLVREAARTASRRLGHA
GCA_000025265.1_ASM2526v1_genomic.gbff.gz	Conexibacter woesei DSM 14684	ADB53815.1	Cwoe_5410	GlpD2	5786096 -> 5787686	MSLRRREVPEARGSDSLNEARRAAELEALAGGGEAVDVLVVGGGITGAWVALDAASRGLDVALVEQADLANGTSRWSSKLAHGGLRYLAHLDFALAWESAAERAVLMDVSAPHLVRALPLLIPLGDHVGRAAGTKLETGIRIGDRLRAAAGTSRRRLPPMRRISTEEARRLAPAVDERGMRGAILHWDGQIEDDARLVLAVARTAAAHGARILTYTRVEQLCADGAIAVDERSGARVEITARHVVNAAGVWAGGLTGGVALRPSKGAHLLVRSERLGEPRAGVSAPLPDSDGSRFVFAIPRPDGLVLIGLTDEPYDPDGPIPAAPPVDGAEERTMLETVSRVLERPLTSADVVGRYAGLRPLLAAADDDATADLSRRHAVLDHDGVVTVVGGKLTTARR…
GCA_000025345.1_ASM2534v1_genomic.gbff.gz	Geodermatophilus obscurus DSM 43160	ADB77566.1	Gobs_5038	GlpD2	5259212 <- 5260940	MPVVPALGPERRARAWAELAEQPFEVLVVGGGVTGAGVALDAATRGLRTALVEARDFASGTSSRSSKLFHGGLRYLESFDFGLVREALHERDLSVTRLAPHLVKPVPFLYPLTRHWERPYVTAGLTLYDGLARVGALSTPLPPQRHLTRTGARKLFPALKPDALVGAVRYYDAQADDARHTLSVARTAAAYGATVLNSAEVVKFHHAGGRVTGVRVRDVETGREVDVQAEVVVNATGVWTDDIQTLVGGRGRFHVRASKGVHIVVPRDRINGETGLILRTEKSVLFVIPWGSHWIVGTTDTDWDLDKAHPAASRADIDYILEHVNQVLAVPLSHDDITGVYAGLRPLLAGESEVTSQLSREHAVARPMPGVVAVAGGKYTTYRPMAADAVDAVADDVTR…
GCA_000025345.1_ASM2534v1_genomic.gbff.gz	Geodermatophilus obscurus DSM 43160	ADB77567.1	Gobs_5039	GylR	5261051 -> 5261804	MPGTVQSIERAATLLHAIVESGGQMGVTELAAAVGLPKTTTHGLLRTLLSVGFVEQDPRTGRYALGAGLLGLGSHYLDANELRSRASNWADSLAARSGFAVRLGTPAGLQVVVVHHVFRPDDSPQELEVGSVLPAHATAVGKVLLASRPALARALADARLEALTPRTVVEPAALLAELQTARARGWAEQLGEYRLGVGGMAAPVHGPGGLVVGALGVSGPVEELFAKGARPALRTMVVEAAAAVSRELLA
GCA_000025345.1_ASM2534v1_genomic.gbff.gz	Geodermatophilus obscurus DSM 43160	ADB77568.1	Gobs_5040	GlpK2	5261800 -> 5263309	MTERYVLAVDQGTTSTRSIVFDRAGRLVAVRQREHRQHFPRPGWVEHDPEEIWANTQLTAAQALRDVAGAPGQVVALGIANQRETTVVWDRATGRPLVRALVWQDTRTGPLVEQLAARPEAAIVRERTGLELAGYFAGPRLRWVLDAVPGARARAERGELLFGTMESWLVWNLTGGTDGGVHVTDVTNASRTLLMDVRRCCWDPDLLDFFGVPAAMLPEIRPSVGVLGTASALPVPLPISGALGDQQAALFGQTCFAPGEAKCTYGTGSFLLQNTGTGLVRSRHGLISTVAYQLAGEPVHYALEGSIAVTGALVQWLRDSLGLIGSAAEVETLARTVSDNGGCYIVPAFSGLLAPHWEGRARGLVAGLTSYVTKGHLARAVLEATGWQTRDVVRAMDAD…
GCA_000025345.1_ASM2534v1_genomic.gbff.gz	Geodermatophilus obscurus DSM 43160	ADB77569.1	Gobs_5041	GlpF2	5263458 -> 5264181	MSLWTVFGSEVVGTGVLILLGVGVVANVVLPGTYGNGANWLLINFGWGIAVFAGVYAGASSGAHINPAVTLGLAVSGADEYAPGVPITLASSLVYVIGQLIGAFLGAVVAWLAYRAHYDAATEPVLGTFSTGPAIKSTADNVMTEVVGTFVLVYIILRFGDTPSELGPLAVALLVVGIGASLGGPTGYAINPARDLGPRIAHAVLPIRGKGDSNWGYAWVPIVGPLIGATLGGLLSRVPL
GCA_000025345.1_ASM2534v1_genomic.gbff.gz	Geodermatophilus obscurus DSM 43160	ADB77570.1	Gobs_5042	GlpK1	5264234 -> 5265752	MSQYVAAIDQGTTSTRCMIFDHDGAVVSVGQKEHQQIFPRAGWVEHDPDEIWTNTREVVGQALARGNVGHSDVVAVGITNQRETTVVWDRNTGRPVYNAIVWQDTRTTAIVEQLGALGGGADRYKDKVGLPLATYFAGPKVRWILDNVDGARERAERGELLMGTIDSWLIWNMTGGADGGLHLTDVSNASRTMLMDYRTLAWDADIAEEMGIPTSMLPEIRSNSEEYGRGRKAGFLAGVPIAGSLGDQQAATFGQVCFTKGMAKNTYGTGNFMLLNTGEEAVPSQNGLLTTLCYQLGDGKPVYALEGSIAVTGSLVQWVRDNLGMISSAPEIEDQARSVEDNGGAYFVPAFSGLFAPHWRSDARGAIVGLTRYVNKGHLARAVLEATAYQTREVLDAMN…
GCA_000025765.1_ASM2576v1_genomic.gbff.gz	Cutibacterium acnes SK137	ADE00943.1	HMPREF0675_5382	GlpK1	2437635 <- 2439183	MQIRKATNMSDEKFVLAIDEGTTSARAIIFNHAGQIMAVGQQEFEQIFPRAGWVEHDPIEIWEAVRDVVGLALTKANINRHQLAAAGITNQRETAVVWDKNTGEPVYNAIVWQDTRTQKICNELAGDKGADRYKEICGLGLSTYFSGPKVKWILDNVEGARARAEAGDLLFGNMDTWVLWNLTGGINGGVHITDPTNASRTMLMDVRKLQWDDSMCEVMGIPKSMLPEIKSSSEIYGYGRKNGLLIDTPISGILGDQQAATFGQACFQKGMAKNTYGTGCFMLMNTGEEAIFSENGLLTTVCYKIGDQPTVYALEGSIAVAGSLVQWLRDNLKMFETAPQIEALANTVEDNGGAYFVPAFSGLFAPYWRPDARGALVGLTRYVNRGHIARAVLESTAFQ…
GCA_000025765.1_ASM2576v1_genomic.gbff.gz	Cutibacterium acnes SK137	ADD99982.1	HMPREF0675_5383	GlpF2	2439243 <- 2439996	MLLETAVPGATIFGSEFLGTLILILLGCGVVANNLLPKSKGHANAPGSLQINWGWGFGVMFGVYAAYKTGGHLNPAVTVGLAIAGKDLAPGIPATAGNITIYILAQFAGAFVGAVLCWLAYKQHYDEDCDPALKLGTFATGPEVRNPLWNTITEAIGTWVLVLWVILSGFTQGVKIGPLAVGLLIVSIGASLGGPTGYAINPARDLSPRIAHAVLPIKGKGDSDWGYAWVPVVGPMIGAVLAALTYSIFW
GCA_000026445.2_ASM2644v2_genomic.gbff.gz	Mycobacterium liflandii 128FXT	AGC61350.1	MULP_01380	GlpD2	1484751 -> 1486509	MSNPTDASQRDQTGPAGSLGPEQRALAWERLGAEQFDVVVIGGGVVGSGCALDAATRGLKVALIEARDLASGTSSRSSKMFHGGLRYLEQLEFGLVREALFERELSLTTLAPHLVKPLPFLFPLTKRGWERPYIAAGIFLYDRLGGAKSVPAQKHLTRAGALRLSPGLKRSSLIGGIRYYDTVVDDARHTMTVARTASHYGAVVRCSTQVVALLREGDRVVGVRVRDSEDGSITEVRGHVVVNATGVWTDEIQALSKQRGRFQVRASKGVHVVVPRDRIVSDVAMILRTEKSVMFIIPWGSHWIIGTTDTDWNLDLAHPAATKADIDYILGTVNAVLATPLTHADIDGVYAGLRPLLAGESDDTSKLSREHAVAVPAAGLVAIAGGKYTTYRVMAADAI…
GCA_000026445.2_ASM2644v2_genomic.gbff.gz	Mycobacterium liflandii 128FXT	AGC64164.1	MULP_04644	GylR	5059358 -> 5060189	MSSGISSMIMGTGNDGGASESDPAPAVQSVDRALLVLELLADMGKAGVTEVADELGVHKSTASRLITALEARGYVEQLSDRGKYQLGIGVSRLARARSGHSDLVKLSQDACDKLAADLGETANLAILDENRAVNIVEAVSSAEIALQTWVGQSCPVHATSSGKVLLAGLEADEVRHRVGATLDSFTENTIVTIDALEAQLAATRAAGWASAREELEIGLNAVAAPVYDSTGRVAAALSVSGPAYRLPAADFEEVAQQTIAAADAVSRGLGWTDRIS
GCA_000026445.2_ASM2644v2_genomic.gbff.gz	Mycobacterium liflandii 128FXT	AGC64904.1	MULP_05485	GlpK1	5898636 <- 5900163	MADSPDFVAAIDQGTTSTRCMIFDHQGAEIARHQLEHEQILPRAGWVEHNPVEIWERTASVLMSVLNATDLSPKNIAALGITNQRETTLVWNKRTGRPYYNAIVWQDTRTDRIASALDRDGRGDVIRRKAGLPPATYFSGGKLQWILENVDGVRAAAERGDALFGTPDTWVLWNLTGGPRGGVHVTDVTNASRTMLMNLETLDWDDELLSFFSIPRAMLPAIEPSSPLQPYGITQDTGPVGGEVPITGMLGDQHAAMVGQVCLDAGEAKNTYGTGNFLLLNTGETIVRSSNGLLTTLCYQFGDAKPVYALEGSIAVTGSAVQWLRDQLGIISGASQSEALARQVSDNGGVYFVPAFSGLFAPYWRSDARGAIVGLSRFNNNAHLARATLEAICYQSRDV…
GCA_000026685.1_ASM2668v1_genomic.gbff.gz	Mycobacterium leprae Br4923	CAR70807.1	MLBr00713	GlpD2	851956 -> 853714	MTDLIQAPESEQTWPASALGPQQRAAAWERFGTEQFDVVVIGGGVVGSGCALDAATRGLKVALVEARDLASGTSSRSSKMFHGGLRYLEQLEFGLVREALYERELSLTTLAPHLVKPLPFLFPLTKRWWERPYIAAGIFLYDRLGGAKSVPAQKHLTRAGALRLSPGLKRSSLIGGIRYYDTVVDDARHTLTVARTAAHYGAVVRCSTQVVALLREGDRVIGVRVRDSEDGAVTEIRGHVVVNATGVWTDEIQALSKQRGRFQVRVSKGVHVVVPRDRIVSDVAMILRTKKSVMFIIPWGNHWIIGTTDTDWNLDLAHPAATKADIDYILQTVNTVLATPLTHADIDGVYAGLRPLLAGESDDTSKLTREHAVAVPVAGLVAIAGGKYTTYRVMAADAI…
GCA_000026685.1_ASM2668v1_genomic.gbff.gz	Mycobacterium leprae Br4923	CAR72412.1	MLBr02314	GlpK1	2741737 <- 2743264	MAEFAEFIAAIDQGTTSTRCVIFDHNGAEVARHQLEHEQILPRSGWVEHNPVEIWERTASVLMSVLNATNLSAKDIAALGITNQRETTLVWNRNTGRPYCNAIVWQDTRTDRIAVALDRDGRGEVIRRKAGLPPATYFSGGKLQWILENVDGVGAAAENGEALFGTPDTWLLWNLTGGPRGGVHVTDVTNASRTMLMDLEKLDWDDELLSFFSIPRAMLPAIASSSPLQPYGVTLADGPVGGEVPITGVLGDQHAAMVGQVCLDAGEAKNTYGTGNFLLLNTGEAIVRSGNGLLTTVCYQFGDAKPVYALEGSIAVTGSAVQWLRDQLGIISGAAQSESLARQVVDNGGVYFVPAFSGLFSPYWRSDARGAIVGLSRFNTNAHLARATLEAICYQSRDV…
GCA_000058485.1_ASM5848v1_genomic.gbff.gz	Frankia alni ACN14a	CAJ60225.1	FRAAL1569	GlpD2	1681062 <- 1682841	MTPTRLAAPTAGLDPARRAEALRRMRTEMMDVAVIGGGVTGAGVALDAATRGLSVALVEARDLAAGTSSRSSKLIHGGLRYLEQLNAPLVREALRERSLMLDTLAPHLVHSVPFLLPLTHHGWERAYIGSGVLLYDTLGQGLARIAPGSDGTMPHHRHLSRKAALRVFPSLRSDALVGAIQYWDGQVDDARHTLFVARTAVRYGALLATSARVTGLLREGDRVAGVTVSDLESGDEIALRARQTINAAGVWTDEIQSMVGGRGRLSVRASKGVHIVVPRDRIHGETGLILRTEKSVLFVIPWGSHWIIGTTDTDWNLDLAHPAASSADIDYLLTTVNRVLRTPLTADDITGVYAGLRPLLAGESEDTSQLSREHAVVTPVPGLTMVAGGKYTTYRVMAA…
GCA_000058485.1_ASM5848v1_genomic.gbff.gz	Frankia alni ACN14a	CAJ60229.1	FRAAL1573	GlpD2	1688571 <- 1690218	MTAAGWPAPPGNTSLDARRRDRELAATVEGDPVDVLVVGGGVTGTGVALDAASRGLSVALAEAHDLAFGTSRWSSKLVHGGLRYLAGGDVAVAWESAVERDILMRHTAPHLVRALPIVTPLTPQVSRSGAALVHTGLRIGDVLRRAAGTPHTVLPGPRRLTAVETLGLAPALRETGLRGGLVYWDGQLVDDARLVVALARTAAGHGARILTRLRVEHIDGPAATGGGAPAAARHRGFEVTARDQRTGDEIRLRARTVVNATGVWAPALTPGIALRPSRGTHLVLRSDALAGARGALSVPMPGERNRFALVLPQGDGRVYVGLTDVPVDRITDVPEPDDSEITELVDVVSSVLAAPLDRADLLGAFAGLRPLLDDRPRPDDRHQPDGAFRGRTADLSRRH…
GCA_000058485.1_ASM5848v1_genomic.gbff.gz	Frankia alni ACN14a	CAJ63208.1	FRAAL4566	GlpK2	4955644 -> 4957207	MGTPARGSVVAAVDQGTTGTTVCLLDRDATVVGRGYTEIHPQFPRPGWVEQDPEELWRSVVDTVAAALADAGRRPADLAALGITNQRETTVVWERSSSAPVGPAIVWQDRRTAARCERLAADGHAGTVGARTGLVLDPYFSATKIGWILDRDPALRRRAGRGELAFGTVDSWLVWKLTAGAVHVTDVTNASRTLLLDLAAAAWAPDMLDLFDVPAELLPDVVPSSRVYAETDPDAFLGVRIPVAAAVGDQQAALFAQGCVEAGQAKNTYGTGSFVLVNTGTAVPPPQSSLLRTIAYQLDGEPVRYALEGAILSTGAAVGWLRDSLGVIRDAAETADLAASLPGNDGVYFVPALTGLGAPHWDPRARGTLLGITRGTGRAHLARAVLEGIAYRTRDVVEA…
GCA_000062885.1_ASM6288v1_genomic.gbff.gz	Saccharopolyspora erythraea NRRL 2338	CAM00002.1	SACE_0658	GlpD2	722390 <- 723971	MITTPLPAGSLRATSLNASRRAEELSAVGDDEVDVLVVGGGVTGTGVALDAAARGLSVALVEAEDLAWGNSRWSSKLVDGDLASLTAGDLLTARESAVERGVLMTRTAPHLVRTMPQLIPLHQSASRRAELLLTAGLRAGDALRRAARTPSSALPAPRRVSAPEALALVPGLRAAGLRGGLLGFDGQLVDDARLVIALARTAAGFGARVLTRVRVTALDRDGADTVDERSGESLRIRARSVVNATGVWAGVLAPEVRLRAVRSAHLVVDADAAGLAGTSLIAPLPTGGFLRFLPQPDGRAYLGATEGQTLDTPAELSVPRANESDVDTLLSAVRDLLGAPLERTHVMGSFAALRAVPEVSGGSRLRRRPEPLSRRHSVLTSPDGIVTVAGGRLTTYRRA…
GCA_000062885.1_ASM6288v1_genomic.gbff.gz	Saccharopolyspora erythraea NRRL 2338	CAM03229.1	SACE_3958	GlpD2	4340649 <- 4342188	MSGTNGAGASLNAERRARELDELDRRTPVDVLVIGGGVTGAGVALDAASRGLSVVLAEKHDLAFGTSRWSSKLVHGGLRYLASGNVAIAHESAVERGILLGSTAPHLVRPMPQIVPLLPGVSRGDAAVVRAGLAAGDLLRAAAGTSRHALPASRRIARAEVQRYAPAVRTEGLRGGLLSWDGRLQDDARLVVGLARTAAAHGARILTRCAAEEVTGGGAVLRDTLTGGTHQVEARIVINAAGVWAGSIAPDITLRPSRGTHLVVSREVLGGLNAGLTVPVPGEHNRFVLVLPSPEGKVYIGLTDEDTGGDIPDVPQASEAEVDFLLDTVGTALREPLSRKDVLGTYSGLRPLLDAGTGRTADISRKHAVVIAGDGLVTIVGGKLTTYRRMAQDALDAAL…
GCA_000062885.1_ASM6288v1_genomic.gbff.gz	Saccharopolyspora erythraea NRRL 2338	CAM03543.1	SACE_4274	GlpF1	4754790 <- 4755672	MAESGKGRRGYRAGLGGEMLAEFLGTFVLILLGCASVAVAVAGLPGSGRQADSFGAANWLIIAFGWGFAVVFGVYTAGGVSGAHINPAVSLALAVRRVFPWRKVVPYWIAQLVGAFVAAALVYAVYSWAIDAFNAKAGTPRNESLDTFAIFATFPAEYFGGSWWGPLLDQIVGTAVLLLLICALTDKRNSAPAANMAPYLIGMVVGVIGLTFGPNAGYAINPARDFGPRLWTFLTGWGDISLPGTYEWFSNYFWIPIIGPLIGGVIGALVYDLLISQVLTARGEEEPEAGRVP
GCA_000062885.1_ASM6288v1_genomic.gbff.gz	Saccharopolyspora erythraea NRRL 2338	CAM04531.1	SACE_5292	GylR	5917414 -> 5918164	MIQSVDRAIRVLGVLQGARLLSLSEVAARLELPPSTVHGIIKTLLAHGMVVQDRATARYRLGPAVLKLGNVYLDTLELRSHTLSWSPELARRTGFAVRTGVALPDEVMIIHHEPRPDGSRQMPEVGIVIPIHASALGKVILAYSPELSDGLGSGELRSMTGDTVTDANALREQLTAVRTNALATEQEEAVLGECGLAAPIFDATGAVAGAIGVVVPMLEWPAEGAVATAVREAARNISRELGAPRWPGA
GCA_000062885.1_ASM6288v1_genomic.gbff.gz	Saccharopolyspora erythraea NRRL 2338	CAM05684.1	SACE_6515	GlpD2	7307701 <- 7309456	MSKQSTGSAPSEATRAEGRLGPADRVENWRRLGSEEFDVVVIGGGVTGAGAALDAATRGLRVALVESRDLASGTSSRSSKLFHGGLRYLEQLEFNLVREALRERELMLTTLAPHLVKPVSFLYPLTHRVWERPYTAAGLFLYDTMGGARSVPGQKHLTRAGALRMVPALKRDALIGGIRYYDAQADDARHTMTVARTAARYGAVVTTSTQVIGFLREADRIAGVRVRDVETGAETEVRAQAVINATGVWTDELQKLSGGRGRFRVRASKGVHIVVPRDRIVAETGMILRTEKSVLFVIPWGSHWIVGTTDTDWNLDLAHPAATKKDIDYILEHVNTVLATPLTHDDIEGVYAGLRPLLAGESEESSKLSREHAVAHVAPGLVAIAGGKYTTYRVMAADA…
GCA_000062885.1_ASM6288v1_genomic.gbff.gz	Saccharopolyspora erythraea NRRL 2338	CAM05686.1	SACE_6517	GlpF1	7310844 -> 7311588	MSPGEIFLWEFMGTAMLTLLGCGVVANNVLRRSLGHNGGWLLVNFGWGFAVFAGASIAAPSGAHINPAVTLGLAVNGQVSWSQVPFYIVAQVLGGILGALLCWAAYKLQFDTHDAPGETLGIFSTGPTVPSAPWNLVTEIIGTFVLVFWIIQNPSAEVGQAGVPEFGNAALGYAAVTFIVIGIGNSLGGPTGYAINPARDLGPRIAYALLPIRGKGSANWGYSWVPVAGPIAGGVLAGLLALALPAS
GCA_000062885.1_ASM6288v1_genomic.gbff.gz	Saccharopolyspora erythraea NRRL 2338	CAM05687.1	SACE_6518	GlpK1	7311617 -> 7313120	MASYVAAIDQGTTSTRCMIFNHSGRVVAVDQVEHRQIFPRAGWVEHDPEEIWSNTRQVCAGALAKADLVTSEIAAVGITNQRETTVVWDRKTGKPVYNAIVWQDTRTDSIVNELAADGGQNRYHRKTGLPLATYFSGTKIRWILDNVDGVRARAEKGELLFGNMDTWVLWNSTGGPDGGLHVTDPTNASRTLLMDLETLDWDTDICAEFGIPTSMLPEIRSSSEVYGHFRERGVFGGLPIAGILGDQQAATFGQACLSPGEAKNTYGTGNFLLLNTGTERVLSENGLLTTVGYKIGGNDTVYCLEGSIAVTGSLVQWLRDNLGLIASAPEIEQLARTVDDNGGAYFVPAFSGLFAPHWRSDARGAIVGLTRFVDRGHLARAVLEATAFQTREVIEAMNA…
GCA_000063485.1_ASM6348v1_genomic.gbff.gz	Clavibacter michiganensis subsp. michiganensis NCPPB 382	CAN01885.1	CMM_1830	GlpF1	2067980 -> 2068733	MDLGVIFLSETVGTALLVLLGCGVVANVALIKSKGLAGGTLMVNFGWGLAVFAGVTVSYASGAHLNPAVTLGLLAAGKIEDVASVPVYILAQMVGAIIGAVFCWLAYKQHFDEEPDAATKLGVFSTGPSIRNYAWNLVTEIIGTFVLVIVILGFSLANNPDADASTPAGLSALGAIPVALLVVGIGASLGGPTGYAINPARDLGPRIAHAILPIKGKGSSDWSYAWVPVAGPAIGGVLAGLASYALLPIL
GCA_000063485.1_ASM6348v1_genomic.gbff.gz	Clavibacter michiganensis subsp. michiganensis NCPPB 382	CAN01886.1	CMM_1831	GlpK1	2068762 -> 2070280	MSEKYIVAIDQGTTSTRAIVFDHSGSIVSTGQLEHEQIFPRAGWVEHDPMEIWRNTREVIGQALSKADITRHDVEAVGITNQRETAVVWDRTTGKPVYNAIVWQDTRTQKIVDRLAADGGVERFKPTVGLPLATYFSGTKIVWILENVDGAREKAEAGELMFGTTDTWVLWNLTGGTDGGVHVTDVTNASRTLFMDLETLQWDDEILKAFDVPRSMLPEIKSSSEVYGQVESSSLLREVPIAGILGDQQAATFGQAAFDQGESKNTYGTGNFLIFNTGTDIIHSQNGLLTTLGYKLGDQEPHYALEGSIAVTGSLVQWMRDNLGLVSSAAEIETLAATVEDNGGVYFVPAFSGLFAPYWRSDARGALVGLTRYVNKGHIARAALEATAFQTREVLDAVN…
GCA_000069185.1_ASM6918v1_genomic.gbff.gz	Mycobacteroides abscessus ATCC 19977	CAM60480.1	MAB_0381	GlpF1	377162 -> 377966	MGQLAAEFVGTLILILFGVGVVAQVVTAGDEDYGNHNSIAWAWGMGVTFGIFAAGRISGAHLNPAVTVALAVFRGFPWKQVIPFILAQVGGAFVAALLVRWNYGSVLAAIDPGHTIATQGVFSTLPGNGALDVSLWGGLRDQIMGTAILLFLIFAITDRRNIRMPEIFAALSIGAVVVGLGMAWGSIAGYAINPARDFGPRLASYLTGFDTAFLDQHGAQYWWVPIVGPFIGGLVGAALYRYLVEPFLPADDPVTQSPSHTEEFANG
GCA_000069185.1_ASM6918v1_genomic.gbff.gz	Mycobacteroides abscessus ATCC 19977	CAM60481.1	MAB_0382	GlpK1	377958 -> 379473	MADFVASIDQGTTSTRAMIFNHRGEEVGRHQLEHQQLLPRAGWVEHNPVEIWERTWSVLATSLNVTGLSAGDLAAVGVTNQRETTLVWNRHTGRPYCNAIVWQDTRTDKIAAALDRDGRGDIIRRKAGLPPATYFSGGKLQWILENVEGVRRDAENGDALFGTPDSWVIWNLTGGVRSGVHVTDVTNASRTMLMNLETLDWDDELLSFFSIPRQMLPPIKASSPVEPFGFTTQLGPLGGEVPIAGDLGDQQAAMVGQVCLNPGEAKNTYGTGNFLLLNTGEELVHSSNGLLTTVCYQFGDNKPVYALEGSIAVTGSAVQWLRDQLGIISGASQSEDLARQVEDNGGVYFVPAFSGLFAPYWRSDARGAIVGLSRFNTNAHLARATLEAICYQSREVVEA…
GCA_000069185.1_ASM6918v1_genomic.gbff.gz	Mycobacteroides abscessus ATCC 19977	CAM63729.1	MAB_3655c	GlpD2	3706999 <- 3708781	MSDATSPSGSSGPTYTFLGPEARSLNWERLGSEQFDVIVIGGGVVGAGSALDAATRGLKVALVEARDFASGTSSRSSKMFHGGLRYLEQLEFGLVQEALRERELSLSTLAPHLVKPLPFLFPLTSRWWERPYVAAGIFLYDQMGGAKSVPAQKHLTRAGALRLAPGLKRNSLIGGIRYYDTVVDDARHTMTVARTAAHYGAVVRASTQVVSLLREGDRVTGVLVRDTESGAETEVRGHVVINATGVWTDEIQALSKTRGRFRVTASKGVHIVVPRDRIVSEVAIILRTEKSVLFVIPWGNHWIIGTTDTEWNLDLAHPAATKVDIDYILDHVNTVLATPLTHNDIDGVYAGLRPLLAGENDDTSKLSREHAVAVAAPGLVAIAGGKYTTYRVMASDAVD…
GCA_000069185.1_ASM6918v1_genomic.gbff.gz	Mycobacteroides abscessus ATCC 19977	CAM63956.1	MAB_3882c	GlpD2	3933362 <- 3934808	MTTQLNSTRRSADLDALSGGAPIDVLVIGGGITGVGVALDAASRGLRVTLVEKHDLAFGTSRFSSKLVHGGLRYLASGQVGVARESAVERHILMTRTAPHLIHPLAQVVPLHPAVSMFSRTLVRVGFIAGDGLRKLAHTSAEVLPRSRAINAGEVIRRAPTVRRNGLRGGLMAFDGQLVDDARLVVSIARTAAGLGARILTRVAAEQVTGDGAVLRDRLTGNAIRVRAGLVINAAGVWAGQVDREIKLRPSRGTHLVFRAASFGGLSAALTVPVPGTINRFVFALPAIHDRVYLGLTDEPAPGPVPDVAEPSAAEERFLLDTANTVLQTSLSETDVVGRFAGLRPLLDGDDSATADLSRKHAVRVSESGVVSVVGGKLTTYRKMAQDALDAGLQRRPLA…
GCA_000069225.1_ASM6922v1_genomic.gbff.gz	Clavibacter michiganensis subsp. sepedonicus	CAQ00822.1	CMS0702	GlpF1	747781 <- 748588	MMRQRPPPRLDERSEHHAVDLGVIFLSETVGTALLVLLGCGVVANVALIKSKGLAGGTLMVNFGWGLAVFAGVTVSYASGAHLNPAVTLGLLAAGKIEDVASVPVYILAQMVGAIIGAVFCWLAYKQHFDEEPDAATKLGVFSTGPSIRNYAWNLVTEIIGTFVLVIVILGFSLANNPDADAATPAGLSALGAIPVALLVVGIGASLGGPTGYAINPARDLGPRIAHAILPIKGKGSSDWSYAWVPVVGPAIGGVLAGLASYALLPIL
GCA_000069945.1_ASM6994v1_genomic.gbff.gz	Corynebacterium urealyticum DSM 7109	CAQ04404.1	cu0444	GlpK2	537325 <- 538939	MDTLANQFSNQVAEQYARLTNSRRGFVLSIDQGTTSTRCIIFDGRGDIASCSQLPHEQIFPHPGWVEHDPEEIRLNIRRVIADAAASEDITPEEIAAVGITNQRETTVIWDRATGEPIYNAIVWQDTRTSDLVDALTEEERELIQERTGLPPSTYFAASKIRWILDNVDGARERAERGELAFGTIDTWVIWELTRSSRSRSGRRSGAKPGRQRAKHVTDVTNASRTMLMGLSTQQWDEELCKIWDIPMSLLPEIVSSSEVIGRVRRSGPVQGVPIAGILGDQQAAAFGQACLEPGDAKSTYGTGSFLLLNTGDEPQRSKHGLITTIAYRLGNQPPKYALEGSIAVTGSLVQWLSDSLGFFNSADEIEPLARSVADNGGCYVVPAFSGLLAPRWRPEARG…
GCA_000091305.1_ASM9130v1_genomic.gbff.gz	Streptomyces scabiei 87.22	CBG67881.1	SCAB_6901	GylR	764609 -> 765407	MSNYAAEGATTGPAANGVQSVDRAVSVLEILARRGEAGVSEVAAEIDVHKSTAFRLLGALEARGLVEQTAERGKYRLGFGIVRLAGAVTGRLDITQQGRQVCERLSEEIGETVNIAVLQEHYAVNLHQVRGPGAVGTHNWVGQLTPVHATSSGKILLAHLSERRRAEVLEASGLRKLTPHTLTARTKLEKDLAEARTRGYAVTMEELEIGLHAMAAPIRSREGEVIAALSASGPAYRFTEERMGALVPALTRGAEEISRRMGHLG
GCA_000091305.1_ASM9130v1_genomic.gbff.gz	Streptomyces scabiei 87.22	CBG70707.1	SCAB_36181	GlpD2	4092423 <- 4094130	MRTAALGPAQRAESLADMAERELDVLVVGGGVVGAGTALDAVTRGLSTGLVEARDWASGTSSRSSKLIHGGLRYLEMLDFALVREALKERGLLLERLAPHLVKPVPFLYPLQHKGWERWYAGSGVALYDGMSMARGHGRGLPVHRHLTRAHALRVAPCLKKDALVGALQYYDAQMDDARYVATLVRTAASYGAKVANRARVTGFLREGERVVGARVQDVEGGGEYEIRARQVVNATGVWTDDTQAMVGERGQFHVRASKGIHLVVPKDRIHSTTGLILRTEKSVLFVIPWGRHWIVGTTDTDWDLDKAHPAASSADIDYLLEHVNSVLAVPLSRDDVQGVYAGLRPLLAGESDATSKLSREHIVAHPVPGLVVVAGGKYTTYRVMAKDAVDAAVHGLDQ…
GCA_000091305.1_ASM9130v1_genomic.gbff.gz	Streptomyces scabiei 87.22	CBG74314.1	SCAB_73281	GlpD1	8100905 <- 8102522	MTSQTTLQTLPALGTRPASGSNPSRAETREQLSKASYDLLVIGGGILGISTAWHAAQSGLRVALVDAGDFAGATSSASSKLLHGGLRYLQTGAVKLVAENHFERRAVSRQVAPHLANPLTFYLPVYKGGPHGAAKLGAGVFAYSALSAFGDGVGHLLSPSKAAQDVPELRTDNLKAVAVYGDDQMNDSRMALMTVRAAVESGAVVLNHAEVTGLRFTRGRVTGAELRDRLSGDEFGVNARLVLNATGPWVDHLRKMENPDAAPSIRLSKGAHLVLKRTAPWKAALATPIDKYRITFALPWEDMLLLGTTDEMYEGDPADVAVTEKDTAQILDEAAFSIRDQQLDRDLITYSFAGLRVLPGGPGDTAKAKRETVVTEGRGGMLSVAGGKWTTFRHIGRTI…
GCA_000091305.1_ASM9130v1_genomic.gbff.gz	Streptomyces scabiei 87.22	CBG74315.1	SCAB_73291	GlpK1	8102576 <- 8104115	MTDAHTAGPFIAAIDQGTTSSRCIVFDRDGRIVSVDQKEHEQIFPKPGWVEHDATEIWTNVQEVVAGAVEKAGITRDDIKAIGITNQRETTLLWDKNTGEPVHNAIVWQDTRTDALCRELGRNVGQDRFRRETGLPLASYFAGPKARWLLDNVEGLRERAEAGDILFGTMDSWVIWNLTGGVDGGKHYTDVTNASRTMLMNLHTLQWDEKIAESIGVPLSMLPEIRSSAEVYGEVTGGRLGDLLGGIPVASALGDQQAALFGQTCFEEGEAKSTYGTGTFMLLNTGEKIINSYSGLLTTVGYRIGDQKPVYALEGSIAVTGSLVQWMRDQMGLISTAAEIETLALSVEDNGGAYFVPAFSGLFAPYWRSDARGVIAGLTRYVTKAHLARAVLEATAWQT…
GCA_000091305.1_ASM9130v1_genomic.gbff.gz	Streptomyces scabiei 87.22	CBG74316.1	SCAB_73301	GlpF1	8104215 <- 8105004	MSSSDIFIGETIGTALLILLGGGVCAAVTLKASKARNAGWLAITFGWGFAVLTAVYTSAPLSGAHLNPAVTLALALKKDGIPWGDVPIYWGGQLLGAMIGAALVWVAYYGQFHAHLTDREIVGEPAPAKSVEAREKGAGPVLGIFSTGPEVRVAWQNVATEVIGTIVLVLAVLTQGLNGDGKGLGTLGALITALVVVSIGLSLGGPTGYAINPARDLGPRIVHALLPLPNKGGSDWSYAWVPVVGPLIGAAIAAGLYNVAFA
GCA_000091305.1_ASM9130v1_genomic.gbff.gz	Streptomyces scabiei 87.22	CBG74317.1	SCAB_73311	GylR	8105333 <- 8106098	MARNIQSLERAAAMLRLLAGGERRLGLSDIASSLGLAKGTAHGILRTLQQEGFVEQDDASGRYQLGAELLRLGTTYLDVHELRARALVWTDDLARSSGESVHLGVLHQQGVLIVHHVFRPDDSRQVLEIGAMQPLHSTALGKVLAAYDPVAHSEVLEAERKPFTDRTVHALEDFEGVLDLTRARGYAADVEETWEGVASVAAPIHDRRRMPVGAVGITGAVERLCRAGEPRPELVAAVRDCARAVSRDLGAARF
GCA_000091305.1_ASM9130v1_genomic.gbff.gz	Streptomyces scabiei 87.22	CBG75868.1	SCAB_89331	GlpK2	9964401 <- 9965850	MTENVLAIDQGTSGTKAIVVCPERGVIGRAEAEVRPSYGPGGSVEQDPTELLMSVLTAAREAVRDSGEDVGAVGLANQGETVLAWDRTTGKALTPALGWQDRRAATVCERLRDRGEELAALTGLPLDPYFAAPKMAWLREQWTREGVVTTSDAWLLHQLTGRFVTDAATASRTQLMDLDSTGWSDTALAAFGLDDEPLPEIVDCAGTIGETEVLTGDLVPVTAAIVDQPAALFGHGLLAAATAKCTYGTGAFLVLNQGTDSRRSTAGLTASVAWRLNGKATYSLDGQVYTAASAVRWLVDLGLIESAADLDRVGGGVPDSGGVVFLPALAGLGAPQWQPQARGSLTGLALDTTTAHVVRALAEGIAAQVACLVDSASTDTGRGIRSLRVDGGLTRSALL…
GCA_000091725.1_ASM9172v1_genomic.gbff.gz	Propionibacterium freudenreichii subsp. shermanii CIRM-BIA1	CBL56959.1	PFREUD_14600	GlpK1	1604605 <- 1606132	MSQEKYILAIDEGTTSARAIIFDHSGHIVSVGQQEFSQILPKAGWVEHNPIEIWDAVRAVVGQALSAGEMNRHQIAAVGITNQRETTVVWDRETGEPIYNAIVWQDTRTQEICDELAGDQGADRYKDIVGLPLATYFSGPKIKWILDNVPEAREKAEAGKLAFGNMDSWVLWNLTGGLLGGGVHVTDVTNASRTMLMNVRTLQWDEGMCEAMGIPMSMLPEIKSSSEIYGYGRKNGLLIDTPVAGILGDQQAATFGQACFEKGMAKNTYGTGCFMLMNTGNEPVFSENGLLTTVAYKIGDQPQVYALEGSIAVAGSLVQWLRDNLKMIETAPEIEPLARSVKTNGGAYFVPAFSGLFAPYWRSDARGALVGLTRYVNRGHIARAVLEATAYQTREVLEA…
GCA_000091725.1_ASM9172v1_genomic.gbff.gz	Propionibacterium freudenreichii subsp. shermanii CIRM-BIA1	CBL56960.1	PFREUD_14610	GlpF1	1606189 <- 1606981	MLLLQTVTSAQIFGSEFLGTMLLTMLGVGVVANALLAKTKGHAGGPQFINWGWGIAVMIGVYGAYRTGGHLNPAVTLGLWAGGKPLAAGIPATGTNIMLYIVAQMLGGFCGAVLAWLVYKRHYDEPGEPGDKLGTFCTAPAIRAYGWNFLVEFIGTWVLVIWVILSGYTNIASITIDSTGISNVTGTLIGPLGVMLVIVGIGNSLGGPTGYAINPARDLSPRIAHAILPIKGKGGSDWSYSWVPVIAPLAGGIAAGLTYQLFW
GCA_000092225.1_ASM9222v1_genomic.gbff.gz	Tsukamurella paurometabola DSM 20162	ADG77016.1	Tpau_0373	GlpF2	390499 <- 391252	MTDNISLGVVFGSEVAGTAMLTLLGCGVVANVLFTRGKGSGATMTIAWGWGLAVFAGVYVAAKSGAHLNPAITLGLLSRGASEYAPGVPVSAASTAVYFSAQLIGAFLGAVLCWLTFKAQFDSAADPADKLGVFATAPAIRSYGWNAVTEVVATFVLVYVVLNFGGTPTGLGPLAVALVVVGIGLSLGGPTGYAINPARDLGPRLAHLLLPIPGKGGSDWNYSWVPILGPIVGGVIAGLAARWLPFAVGG
GCA_000092225.1_ASM9222v1_genomic.gbff.gz	Tsukamurella paurometabola DSM 20162	ADG77638.1	Tpau_1005	GlpK1	1028938 <- 1029784	MAVSHRDPQFVAAIDQGTSSTRCIIFDRGGTIVAAEQREHDQIFPRNGWVEHDATQIWVNTRQVCAQALATADLTAADIAAVGITNQRETVVVWDRATGEPIYNAIVWQDTRTEAMCEELASVGLDEPDRDRFKPSCGLPLASYFSGPKIAWILDTVPGARERAERGELCAGTIDSWLVWNLTTDDAGSAEPGRPMHITDITNASRTMLMNLADGAWDPATCAAMGIPMAMLPEIRSSAEVYGVVRERGVFGGVPIAGILGDQQAAMFGQAALDEGGLLHG
GCA_000092225.1_ASM9222v1_genomic.gbff.gz	Tsukamurella paurometabola DSM 20162	ADG77639.1	Tpau_1006	GlpD2	1029879 -> 1031610	MLSPAYRAQAWEKLGSEEFDVVVIGGGIVGVGAALDAATRGLKVALVEARDFASGTSSRSSKMFHGGLRYLEQLEFGLVREALHERELSLSTLAPHLVKPLPFLFPLTKRVIERPYMAAGMFLYDTMGGAKTVPAQKHLTRSGALRLSPGLRRDALVGGIRYFDTVVDDARHTMTVARTAANYGAVVRTSTQVVDFLREADRVSGVLVRDSETGATTEVRSTVVINATGVWTDELQALSHQKGRFRVRASKGVHILVPRDRIVSDVALILRTEKSVLFVIPWGIHWIIGTTDTDWNLDLAHPAATATDIDYILNHVNKVLITELTHDDITGVYAGLRPLLAGESDETSKLSREHAVAAIAPGLVTIAGGKYTTYRVMAADAVDAAEAYLPHKVAPSCTE…
GCA_000092225.1_ASM9222v1_genomic.gbff.gz	Tsukamurella paurometabola DSM 20162	ADG78568.1	Tpau_1956	GlpD2	2041917 <- 2043480	MTERFAAALESVDPRSRLDATRRKADLATLADDPAVDVLVIGGGVTGTGVALDAASRGLSVALVDKHDLAFGTSRWSSKLVHGGLRYLASGAVGIAHESAVERDVLIRSIAPHLTRPLAQVVPLLADVSTFDAALTRVGFLAGDVLRRAAGTPATELGRSRRISAAEVIRMAPTVKRAGLRGGLLNWDGQLTDDARLTVAIARTAAAHGARILTHCAASQVTGTAATVTDELTGASRAIRARAVINATGVWAGTVDPAIALRPSRGTHLVFRQDVFGGLTAGLTVPVPGAFGRYVFALPQPDGRIYVGLTDEEADGPLPDVPTASEEEIDFLLATVSLALDTPLRRDHIAGTFAGLRPLLDSGAGRTADVSRKHAVLTRGDGLITVVGGKLTTYRRMAQ…
GCA_000092325.1_ASM9232v1_genomic.gbff.gz	Bifidobacterium longum subsp. longum JDM301	ADG99727.1	BLJ_0240	GlpF1	308725 -> 309460	MDYPLFTKLAAEFFGTAILMIFGNGSVANVELKNTKGHHAGWLNIAMGYGFGVMFPVLMFGSVSGAHINPAMTIAQAVNGLFPWSDVLPYIVAQLLGALLGQLIVYITYYPHYKETEDAEAILGTFCTTDADNQKANYFLNEMFGTLVLVFGALCCLSLAWGKQDYAAASIVVGFIVWGLVTSMGGPTGPGLNPARDLMPRLLHAILPIPHKGSSRWGEAWIPVVAPIVGAIIGAWLFVFFFAN
GCA_000092365.1_ASM9236v1_genomic.gbff.gz	Arcanobacterium haemolyticum DSM 20595	ADH92020.1	Arch_0262	GlpK1	316579 <- 318103	MTEKKYVIAIDQGTTSSRAIIFNHSGEIVSIGQKEHEQIFPKAGWVEHNPIEIRNNIRQVIGEALAKADINRHEIASVGITNQRETAVVWDKTTGEPIYNAIVWQDTRTDKIVRELAGEEGLDKYKETCGLPLATYFSGPKVKWILDNVEGAREKAEAGDLLFGNTDCWVLWNLTGGPNGGVHVTDVTNASRTMLMDVRKLQWDEGICADMGIPMSMLPEIRSSSEVYGKAAKNSLLIDTPIAGILGDQQAATFGQACFEKGMAKNTYGTGCFMLINTGNEAVTSENGLLTTVCYKIGEQEAVYALEGSIAVTGSLVQWLRDNLGIISTAPEIEALAETVEDNGGVYFVPAFSGLFAPYWKDDARGAIVGLTRYNNKGHLARAVLEATAFQTAEVLEAM…
GCA_000092365.1_ASM9236v1_genomic.gbff.gz	Arcanobacterium haemolyticum DSM 20595	ADH92021.1	Arch_0263	GlpF1	318172 <- 318919	MSLLEVFISETIGTALLITLGVGVVATTLLTKSKGKGTGWLLINFGWGFAVMIGVYGAWKTGGHLNPAVTLGIAATGAEEFVPGVAITAASILTYIAGQMVGAMIGATLAWLAFKDHYNAHENQAEILGTFATGPEIRNYTSNVITEAIGTFVLLTWVILSGATPTELGPLAVALVIVSIGASLGGPTGYAINPARDLGPRIMHAILPIKGKGGSDWAYSWVPIVGPIIGGVLAGLIFGANTLNLAGL
GCA_000092385.1_ASM9238v1_genomic.gbff.gz	Streptomyces bingchenggensis BCW-1	ADI03489.1	SBI_00368	GylR	430840 <- 431587	MQSVDRAVSVLEILAQRGEAGVSEVAAEIDVHKSTAFRLLGALESRGLVEQATERGKYRLGFGIVRLAGAVTSRIDVTQQSRPVCERLAEEIGETVNIGVLQEHYAVNLYQVRGPGAVGAHNWVGQLTPPHATSSGKILLAHLPAKDRADLLGEFGMKKLTPHTITAKTKLEKNLAEARDRGYAVTFEELEVGLHAMAAPIRSWEGEVVAAISASGPAYRFTEERMREVAPALVGGAEEISHRLGYLG
GCA_000092385.1_ASM9238v1_genomic.gbff.gz	Streptomyces bingchenggensis BCW-1	ADI09396.1	SBI_06276	GlpD2	7578110 -> 7579781	MADQELDVLVVGGGVVGAGTALDAVTRGLETGLVEARDWAAGTSSRSSKLIHGGLRYLEMLDFVLVREALKERGLLLQRLAPHLVKPVPFLYPLKHRAWERLYAGTGVALYDGMSLSSGHGRGLPAHRHLTRRRALRVAPCLRKDALVGALQYYDAQVDDARFVTTLVRTAASYGAHVANRARVVGFLREGERIVGARVRDMETPSGEKGADFEVRARQVVNATGVWTDETQALIGERGQFHVRASKGIHLVVPKDRIHSTTGLILRTEKSVLFVIPWGRHWIIGTTDTDWSLDKAHPAASSADIDYLLEHVNEVLAVPLTRADVQGVYAGLRPLLAGESDATSKLSREHTVAHVAPGLVVVAGGKYTTYRVMAKDAVDEAVHGLDQWVGPCVTEEVPL…
GCA_000092385.1_ASM9238v1_genomic.gbff.gz	Streptomyces bingchenggensis BCW-1	ADI11582.1	SBI_08464	GlpD1	10057657 <- 10059271	MTTLQSVPALGTHPAAGSLPSRAETREQLSKATHDLLVIGGGILGITTAWHAAQSGLRVAMVDAGDFAGATSSASSKLLHGGLRYLQTGAVKLVAENHFERRAVSRSVAPHLANPLTFYLPVYKGGPHGAAKLGAGVFAYSALSAFRDGVGHVISADKAVRDVPELRTDGLKAVAVYGDGQMNDSRMALMTVRAAVEAGATVLNHAEVVGLRKTDGRVTGAELRDRLDGTEFGVNARLVLNATGPWVDHLRRMEDPNAAPSIRLSKGAHLVLKRTAPWRAALATPIDKYRITFALPWEDMLLLGTTDEAYEGDPADVRVNEQDITQILDEAAFSIRDQQLSRDLITYSFAGLRVLPGGPGDTAKAKRETVVTEGRGGMLSIAGGKWTTFRHIGRTVMNK…
GCA_000092385.1_ASM9238v1_genomic.gbff.gz	Streptomyces bingchenggensis BCW-1	ADI11583.1	SBI_08465	GlpK1	10059274 <- 10060801	MTDTHSTGPFIAAIDQGTTSSRCIVFDRDGRIVSVDQKEHEQIFPKPGWVEHNATEIWENVQEVVAGAISKAGITSADVKAIGITNQRETTLLWDKNTGEPVHNAIVWQDTRTDALCRELGRNVGQDRFRRETGLPLASYFAGPKIRWLLDNVEGLRERAEAGEILFGTMDSWVIWNLTGGTNGGVHVTDVTNASRTLLMNLQTLDWDERILSSIEIPAAVLPEIRSSAEVYGTTAEGVLAGVPVASALGDQQAALFGQTCFSEGEAKSTYGTGTFLLMNTGGKPVNSYNGLLTTVGYRIGDQKPVYALEGSIAVTGSLVQWMRDQMGLINSAAEIETLASSVEDNGGAYFVPAFSGLFAPYWRADARGVIAGLTRYVTKAHIARAVLEATAWQTREIV…
GCA_000092385.1_ASM9238v1_genomic.gbff.gz	Streptomyces bingchenggensis BCW-1	ADI11584.1	SBI_08466	GlpF1	10060848 <- 10061643	MSSSDIFIGETIGTAVLILLGGGVVAGVVLKRSKAFGAGWLAITFGWGFAVLTGAYISAPLSGAHLNPAVTLGLAIEGGTEWSDVPIYVLGQMTGAVIGATLVWVAYLGHFQAHLTDREIVGGPGAQDTAKAAAQAKTDAGPVLGIFSTGPEIRNTVQNLATEIIATTVLVLAILTQGLNGDGHGLGVIGVLITSLVVVGIGLSLGGPTGYAINPARDLGPRIAHALLPLPNKGGSDWGYAWIPVVGPLIGGAIAGGIYEIAFA
GCA_000092385.1_ASM9238v1_genomic.gbff.gz	Streptomyces bingchenggensis BCW-1	ADI11585.1	SBI_08467	GylR	10061905 <- 10062670	MARTIQSLERAAAMLRLLAGGERRLGLSDIASSLGLAKGTAHGILRTLQQEGFVEQDEASGRYQLGAELLRLGNSYLDVHELRARALVWTDDLARSSGESVYLGVLHQQGVLIVHHVFRPDDSRQVLEVGAMQPLHSTALGKVLSAYDPVAHSEAAEAEREAFTPRTVTSMGGFESVLDLTRARGWGSDVEETWEGVASIAAPIHNRRRMPVGAVAVAGAVERVCKEGELRSDLIAAVRDCARAVSRDLGASRF
GCA_000092385.1_ASM9238v1_genomic.gbff.gz	Streptomyces bingchenggensis BCW-1	ADI12225.1	SBI_09107	GlpF2	10800456 -> 10801287	MSEQKRDAHRAGLIGELSAEFVGTMVLILFGCGVVAQVVAGGLGDHDSIAWAWGLGVTFGVYVAARLSGGHLNPAVTLSLAAFKGFPWSKVLPYAIAQTAGAFVAALLVRWNYTEVLAKADPGHTLKTQFVFSTLPGNGVLPVSEWGALRDQVIGTAILMLLVFAVTDLLNTPPGANLAAVVIGLIVVAIGMAWGTDAGYAINPARDFGPRLASFITGYDTAWRDQYGNFYFWVPIVGPLVGGLVGAALYRILVSPFLPVLGPGPQEVGQTPSPET
GCA_000092385.1_ASM9238v1_genomic.gbff.gz	Streptomyces bingchenggensis BCW-1	ADI12226.1	SBI_09108	GlpK1	10801321 -> 10802839	MPEFVGAVDQGTTSTRFMIFDHDGAEVAKYQLEHRQILPRSGWVEHDPVEIWERTNSVMQNAIRASELAPADLAAIGITNQRETTVVWDPRNGMPYYNAIVWQDTRTDSIAAALERDGRGEVIRRKAGLPPATYFSGAKIQWILENVDGVREAAERGHALFGNTDSWVLWNLTGGPGGGVHATDVTNASRTMLMNLETLDWDDELLEIFGVPRTMLPTINPSAHPEAFGHTRTTRPLSRAIPVTGVLGDQQAATVGQVCFSPGEAKNTYGTGNFLLLNTGTELVRSHNGLLTTVAYRFGDGPTVYALEGSIAVTGSAVQWLRDQLKVIDDAAASERLARTVEDSGGIYFVPAFSGLFAPYWRSDARGAIVGLSRYHSGGHLARATLEAICYQSRDVVEA…
GCA_000092385.1_ASM9238v1_genomic.gbff.gz	Streptomyces bingchenggensis BCW-1	ADI12513.1	SBI_09395	GylR	11178832 <- 11179627	MESVTDAAGVRKVEEVKSAARVLEVLELLGRDGARLSLAEMASAMAVPKSSLHAILRTMQARRWVDVDPSGTRYSLGLKALLTGTAYLAGDDVASLAGPVLDALAEETGEAVHLGRLDGTHVVHLAKRESRHALRTYSAVGYRLPAHATALGKAVLSQLDQAEVQRRLTWPLEKLTPDTVVDPDAFLAELAEARLRGWAMDDGENAVDIRSVAVPLGVSPDGGDAVSCSAPRSRMGDDRIEEVAQAVTEAAHSLSMLLKRLGQH
GCA_000092645.1_ASM9264v1_genomic.gbff.gz	Thermobispora bispora DSM 43833	ADG87352.1	Tbis_0626	GlpD2	678733 -> 680437	MTASMDTARLGPAERSAALERMRSQEFDVVVIGAGVVGAGVALDAATRGLSVCVVEARDFASGTSSRSSKLIHGGLRYLEHLNFDLVREALRERGLLLQRIAPHLVRPVPFLLPLTHHVWERPYIGAGLVLYDTLGFSFGHKRGLPGHRHLTRRAALRVAPALKRTAFTGAVQYWDAQVDDARYVVTLLRTAARYGAQVVSRAEAVGFLREGERVTGVRVLDRETGEELEVRARQVVNATGVWTDEIQQLVGGRGQIHMRASKGVHLVVPRDRIHSYTGLIMRTEKSVLFVIPWGRHWIIGTTDTTWHLGKEDPAASRSDIDYLLDHVNAMLSTPLTRDDVEAVYAGLRPLLAGESEETSKLSREHVVAHPVPGLVMVAGGKFTTYRVMAADAVDAVAH…
GCA_000092645.1_ASM9264v1_genomic.gbff.gz	Thermobispora bispora DSM 43833	ADG87920.1	Tbis_1198	GlpD2	1364368 -> 1366024	MSHQRPGRDGVDVVVIGAGINGLAVARDAASRGLRVVVVERADVGSGTSSTSSRLIHGGLKYLERYDFKLVHESIRERHILFRTAPHLVRDYPMLIPFYAGNSRPGPKIRLGLLAFDIMAGPWGRGLSRGVSPREIARRWPTLSRDGLRGGAIFHDAQVPWAERLCVELLLDSERLGARVLTHTTVTGLIVEGARVLGVRIRDNQTGEQGEIRAGVTVNAAGPWIDRVLDGQVASPRLNGGTKGSHVVVDPFPGAPDTCIFFEAAADQRPIFVFPWAGRYLLGSTDLTYDGDLDEVVASDAEIDYLLSETNRIFPSAGLTRDDVLYSVAGVRPLPYTEGVKDNAEISRGHSVHDHAPAYRGLLTVIGGKLTTHRALGEDVTDAVLRVLGRGRRRCVTRR…
GCA_000092645.1_ASM9264v1_genomic.gbff.gz	Thermobispora bispora DSM 43833	ADG88043.1	Tbis_1325	GlpK2	1501113 <- 1502568	MSVLAIDAGTSGITALVVTEDGRIDGRGHREFPQHFPEQGWVEHDPEEIWRATLEACRAALESSATVPRCVGITNQRETAVLWDRRTLAAPRRAIVWQDRRSAEICARLREHEPRVAELTGLRLDPYFTATKLTWLAENEPGVWRDGDVMIGTVDSYLIARLTGGARHVTDASNASRTLLYDIRAGRWSEELCELFGVSGKALPEVVPNFGEIGRTDPEAFLGLELPISGMAGDQQAALFGQLCLSPGDIKCTYGTGSFILVNTGSEIIRSKAGLLSTVAWQAPSGELTYALEGSIFVTGAAVQWLRDGLGLIDTAAESERLAREVPDSGGVVFAPALTGLGAPYWAPDARGAILGITRGTRAAHLARATLEAIAFKVRDIVEAIRAEGLATPVLKVDG…
GCA_000092645.1_ASM9264v1_genomic.gbff.gz	Thermobispora bispora DSM 43833	ADG88949.1	Tbis_2239	GlpD2	2602783 -> 2604292	MIVEKNMDTRLNAARRERELAEARRTVADLLVIGLGATGAGAALDAASRGLSVVAIDAHDIAFGTSRWSSKLIHGGLRYLARGQVGVAWESAVERGRLLRRIAPHLVAAHPYLLPLTPAVSRAQEAAVLAGYRLGDALRAAAGTPRRLLPGPSRVPPGRALALAPALRGDGLRGALVSWDGRVVDDARLVLAIARTAAGHGARVLTRCRALAVSGDGAQVRDELTGEEFTLRARAVINATGVWAGTLVPSVRLRPSRGTHIVLRPGALGGQAVGLHVPIPGELNRFVVVLPQADGRTYAGLTDEPVDGPIPDVPEATEGDVAFLLDVLNSVLAEPIGREEVAGAFAGLRPLLDGAGRTADLSRRHAVLRSRDGVVTVVGGKLTTYRRMAEEAVDAACPH…
GCA_000092765.1_ASM9276v1_genomic.gbff.gz	Bifidobacterium animalis subsp. lactis V9	ADG34032.1	BalV_1444	GlpF1	1759928 <- 1760663	MEYSLFTKLAAEFVGTAVLMIFGNGAVANVELKNTKGHNAGWLNIAMGYGFGVMFPVLMFGGVSGAHINPAMTIAQAVNGMFPWSNVLPYIIAQILGAAVGQLIVYVCYYPHYKETENAEAILSTFCTTDAQATRRNYFINEFFGTMILVLGALCCLELQWGRQNYASASIVVGFIVWGLVCSMGGPTGPGLNPARDLMPRVLHSILPIPHKGSSRWNEAWIPVVAPIIGGIIGCWLFHVLFAI
GCA_000092825.1_ASM9282v1_genomic.gbff.gz	Segniliparus rotundus DSM 44985	ADG97238.1	Srot_0759	GlpD2	747067 <- 748822	MKNPPAKNLMAHQLGPEQRAAAWEQLGNQHFDVVVVGGGVVGAGAALDAATRGLSVALIEARDWASGTSSRSSKMFHGGLRYLEQLEFGLVREALHERELMMTKIAPHLVKPQAFIAPLSHRVWERPYMAAGFFLYDTMGGAKSVPRQRHYTRAGTLRMAPSLRSDALVGAVRYYDTVTDDARHTLTVARTAAHFGAVARTSTQAVGFVQDGGRVRGVQVRDSESGETAEVRGHVVVNCSGVWTTELQKAAGIRGRFQVRASKGVHIVVPRDKIISDVALILRTPTSVLYAIPWRERWLIGTTDTDWKLDLAHPAATRADIEYILSQINRVLKVPLTAQDIDGVYAGLRPLLAGEDEATSKLSREHAVATDAPGLVCIAGGKYTTYRVMAKDAIDAAVP…
GCA_000092825.1_ASM9282v1_genomic.gbff.gz	Segniliparus rotundus DSM 44985	ADG99415.1	Srot_2987	GlpF2	3078829 -> 3079570	MLDAYLAEFLGTAVLMSLGCGVGANFSLPQSKAVGSGGSWLAVTFGWGLAVYCAAHVAFKSGAMLNPALTLGTIARGTKTFTQGVPVTAGNAIGYLTAEFLGAFVGSAIAWVAYKQHYDTADDPQTILATFSTTPAIRSLPWNMVTEIIATFTMAFVIFHFAGTPARLGPLPVAFLIIGIGLALGGPTGYSLNPARDLSARVAHAVLPIPGKGTSDWGYAPIGVIGPMIGAVLAGFACRWLPYLKI
GCA_000092825.1_ASM9282v1_genomic.gbff.gz	Segniliparus rotundus DSM 44985	ADG99416.1	Srot_2988	GlpK2	3079632 -> 3081150	MPDFVAAVDQGTTSTRCMLFDREGKEQGRHQLEHTQILPRPGWVEHNPVEIWERFRTVTQTLLDAKGLRASDLAAVGITNQRETTVVWNKKTGRPYHNAIVWQDTRTDRLAAAVERSGKGDVVRQKAGIPPATYFSGGKLAWLLENVPGLRQDAERGEALFGTIDTWLLWRLTGGFEGGAHLTDVTNASRTMLMDIDTLDWDEELLGIWGVPRAMLPEIRPSSDPEFFGHTNNRGPFLGEVPVAGMLGDQQAAMVGQLCLEPGEAKNTYGTGNFLLLNTGESPVRSQNGLLTTVCYQFGRDTARYALEGSIAVTGSAVQWLRDQLGVISRAEESEALARSVKDNGGVYFVPAFSGLFAPHWRSDARGAIVGLSRFNTNAHIARAALEAICYQSKDVVDA…
GCA_000092865.1_ASM9286v1_genomic.gbff.gz	Cellulomonas flavigena DSM 20109	ADG73470.1	Cfla_0558	GlpK1	595619 <- 597140	MTETYVMAIDQGTTSTRAMIFDHAGQVVSVGQKEHEQIFPRAGWVEHDAQEIWVNTREVVGMALGRASLTHEDIAAVGITNQRETAVVWDRETGDPVYNAIVWQDTRTQKICDELAALGGGAERYKDRVGLPLATYFSGPKIRWILDNVDGAREKAEAGRLAFGNTDSWVLWNMTGGTNGGIHVTDPTNASRTMLMNIDDLTWNEEIAGEMGIPVSMLPEIRSSSEVYGEDRKGGLLPGVKIAGILGDQQAATFGQACFEVGQAKNTYGTGNFMLINTGTEPVASENGLLTTVAYKIGDRDTVYALEGSIAVTGSLVQWLRDNLGIISSAPEVERLAAAVDDNGGVYFVPAFSGLFAPYWRSDARGAIVGLTRYVTKEHIARAALEATAFQTREVLDAM…
GCA_000092865.1_ASM9286v1_genomic.gbff.gz	Cellulomonas flavigena DSM 20109	ADG73471.1	Cfla_0559	GlpF2	597186 <- 597924	MDYTIGDAFWSEAIGTGTLILLGAGVVANAILPRTKGFGGGWLLINFGWGLAVFAGVYASYKSGAHINPAVTLGIWASGADEFAEGIPVTALNGVLYVTAQMLGAAVGAALAYLAYKKHFDEDAEPATKLAVFSTGPELRSPVWNVLTEAVATFVLVFIVLAFAKTPADIGPLAVALLVVGIGASLGGPTGYAINPARDLGPRIAHALLPIRGKGSSDWGYAWVPIVGPLVGGALAGLAAGAYIS
GCA_000092865.1_ASM9286v1_genomic.gbff.gz	Cellulomonas flavigena DSM 20109	ADG73472.1	Cfla_0560	GlpD2	598023 <- 599835	MRTAPLTAQARQDALDGLRASSERGRELDVLVIGGGVTGAGIALDAVTRGLSTAVVEGQDWASGTSSRSSKLVHGGLRYLQMLDFHLVREALTERDLLITRLAPHLVKPVSFLYPLENRVWERAYVGAGVALYDTLASVSGTRRAMPIHRHLTRKGMERMFPDLRHDAAIGAVRYWDASVDDARLVETLVRTAVSYGAHAASRTQVVGLQTTTGGAVSGAEVVDLETGERIDVRARHVINATGVWTEETEALAGSDGGLRVLASKGIHIVVPRKRIEGSTGLILQTEKSVLFIIPWSRYWVIGTTDTPYEQELTHPVATSADIDYVIDHANQVLSRPLTREDVIGTWAGLRPLLQPGTKEGTSSAKVSREHTVASPTPGLTVVAGGKLTTYRVMAKDAV…
GCA_000092985.1_ASM9298v1_genomic.gbff.gz	Nocardiopsis dassonvillei subsp. dassonvillei DSM 43111	ADH65753.1	Ndas_0304	GlpD2	379258 -> 380794	MSPAVPASSSLNTARRAADLAALEHDPRIDLLVVGGGVTGAGVALDAAARGLSTALVERHDLAFGTSRWSSKLVHGGLRYLAGGQVAIAYESARERDVLMRVTAPHLVRPLPMVVPVHRGSGLARALFVRAGAGAGDLLRIMAGTPGGVLPRPRVVGPRQTLRLLPGVARRGLLGGVVSFDGQLVDDARLVVALARTAAREGARILTRCSAESLAADGAVLRDGVTGRIVPVRPRAIVNATGVHADRLDPHVRLSPSRGSHLVLDGAALGRPRAALTVPVDGSASRFVFALPQPDGRILAGLTDEPVDGTVPDVPEVPDSDVDFLLDQFNRALETRLERSDVLGAFAGLRPLVHGVGDSADLSREHAVTVAPNGTVTVVGGKLTTYRAMAEQAVDTAVR…
GCA_000092985.1_ASM9298v1_genomic.gbff.gz	Nocardiopsis dassonvillei subsp. dassonvillei DSM 43111	ADH69047.1	Ndas_3648	GylR	4376816 -> 4377608	MPGRIQSIERAAAILRILATGARGLSLAEISRSLELPKGTVLGILRTLQHVGFVEQDPESGRYRLGGGMLSLGTRYLDGNELRTRALNWADSLASRSGESVRIGTLHKHQVLVVHHVFRPDASQQTLDVGTLLPLHATAIGKVIMAFDPLAAPEEDPAVVESGGAPALTSFTRHTVTSPAALERQLDQVRDDGWAWEAEELVDGEVSIAAPIRDRRGTTVGAIGVRGAVERLRGEGGRPDMEQVSYVRDAARAISRELGVTPY
GCA_000092985.1_ASM9298v1_genomic.gbff.gz	Nocardiopsis dassonvillei subsp. dassonvillei DSM 43111	ADH69048.1	Ndas_3649	GlpK1	4377866 -> 4379366	MSQQYVAAIDQGTTSSRCILFDRDGRIVSVDQREHRQIFPKPGWVEHDATEIWTNVEAVIRGALDKNDITPDQIAAVGITNQRETTLVWDRETGEPVHNAIVWQDTRTDDLVRELGGEEGQDRFRDRCGLPLATYFSGPKLRWLLDNVDGLRERAERGEVLFGTMDTWIIWKLTGRHVTDVTNASRTMLMNLSTLQWDPEILEAIGVPEGVLPEIRSSSEVYGEARGYLAGTPVASSLGDQHAALFGQTCFDPGDVKGTYGTGTFLVMNTGTEPVTSENGLLTTLGYKLGDEPAVYALEGSIAVTGSLVQWLRDNLGLISTAPEIETLARTVEDNGGCYIVPAFSGLFAPHWRSDARGVMAGLTGYVNKGHIARAVLEATAWQTREVVDAMNADAPTEL…
GCA_000092985.1_ASM9298v1_genomic.gbff.gz	Nocardiopsis dassonvillei subsp. dassonvillei DSM 43111	ADH69049.1	Ndas_3650	GlpF2	4379582 -> 4380335	MVYLAEFVGTAILILLGGGVVAGVSLARSKALNGGWIVVTFGWGMAVAMAVYVVGATSGAHINPAVTLGLASIGDFPWSQVPGYMLAQLAGAFTGAVLVYLVYLPHWKVTDDPEAKLGVFSTAPAVRNLVANFVTEVIGTAMLLLGVLGIGANSGFVSVEGGADLSGLFTNGLAPLLIGLLVLAIGLSLGGPTGYAINPARDLGPRIAHAVLPIPGKGPSDWGYAWVPVVGPLVGGVIGAWIWKLTGFGA
GCA_000092985.1_ASM9298v1_genomic.gbff.gz	Nocardiopsis dassonvillei subsp. dassonvillei DSM 43111	ADH69050.1	Ndas_3651	GlpD1	4380771 -> 4382340	MTVSASQNRIASSRSRTRDELTRGTFDLLVVGGGILGTSVAWTATQAGLRVAMVDSGDFAGATSSASSKLVHGGLRYLQSGQVRLVAENHRERRSLASEVAPHLVNHMPFLVPIYSGGPHGAAKMGAGVFLYSALSAFGDGMGRLLSPAQARRLAPGLRTDGLRSVAAYSDHQMNDSRMAVMSVRAAVDAGAVVLNHAEVVGLRTTRGRVTGADLRDRVDGGEFGIDARLVLNATGPWVDRLRSMEDPSATPSVRLSKGAHLVLRTPEPWRAALTIPVDKYRVSFAIPWEGRLLLGTTDEEYTGDPADVSVVPADVEQILSEAALGIDAPYLDASHVDYSFAGLRVLPGGPGGTSSAKRETVVTQGRGGMLSVAGGKWTTYRHIGRAVLKELRRVSAVP…
GCA_000092985.1_ASM9298v1_genomic.gbff.gz	Nocardiopsis dassonvillei subsp. dassonvillei DSM 43111	ADH69416.1	Ndas_4019	GlpD2	4808975 <- 4810697	MTTTWLGPKGRAETLASMADEELDVLVVGGGIVGAGIALDAVSRGLSTGLVEARDFASGTSSRSSKLIHGGLRYLEQFDFELVREALHERGLLLTTIAPHLVRPVPFLFPFAHHWERAYIGAGVTLYDALAMSSRNNRGLPTHRHLTRSGALRVFPALKRSALAGAIQYWDCQVDDARLVISVLRTAAGLGAKIASRAQAVGFLREGEHVVGATVADLEGGGERRVRARQVVNAAGVWTDDIQEMVGGRGQIHVSASKGIHLVVPRDRIQASSGMILRTEKSVLFVIPWGRHWIIGTTDTAWDLDKENPAASRADIDYVLDHVNQVLRTPLGRDDVEGVYAGLRPLLTGESEETSKLSREHTVAHPVPGLVLIAGGKYTTYRVMAKDAVDAVAHGLGNG…
GCA_000143705.2_ASM14370v2_genomic.gbff.gz	Corynebacterium pseudotuberculosis FRC41	ADK27887.1	CPFRC_00475	GlpK1	91321 <- 92851	MQYVAAIDQGTTSTRCIIFDHDGNQVSVGQYEHEQIFPQKGWVEHDAIEIWDNTRRAVGTALADSDLSAKDIAALGITNQRETTVVWDKNTGEPVYNAIVWQDTRTTSICKELAGDEGADRWYRKTGLLINSYPAGPKIKWILDNVDGARERAEAGELLFGTIDTWLLWNLTGGADGDDGAPALHATDVTNASRTLLMDIEKLEWDKELCKAMDIPMEMLPEIRPSVGDFHQVRERGSLSGVPIRSMLGDQQAAMFGQGCFRPGEAKNTYGTGLFLLLNTGTTPKWSENGLLTTVCFQIEGQKPVYALEGSVAVGGSLVQWLRDNLMLVPNAPMIENMARSVEDNGGVYIVPAFSGLFAPYWRQDARGVIVGLTRFVNRNHLARAVLEATAYQTRDVAD…
GCA_000143705.2_ASM14370v2_genomic.gbff.gz	Corynebacterium pseudotuberculosis FRC41	ADK27888.1	CPFRC_00480	GlpF2	92860 <- 93586	MTGVEYLYWEFLGTTILLLMGNGVCALVTLRTSAGRNAGWLTIAFGWGLAVFAGASIANPSGGHLNPAVTLMLAVKGSVAWNLVPWYFAGQMLGGIFGAFLCWAAFKQLFDANNYDEAGNPGGNKNTGGIFFTNPAHPNNFWNAVTEFIATFVLLAFIALGPSGDVGPLKYFAVAFIVVSIGLSLGSPTAYAINPARDLGPRIAYAFILPIKDKGSANWSYAWVPIVAPMLAAVATGLLAL
GCA_000143705.2_ASM14370v2_genomic.gbff.gz	Corynebacterium pseudotuberculosis FRC41	ADK29661.1	CPFRC_09445	GlpD2	2040898 <- 2042620	MGMSFNPQVFEQAWDRFGSEDFDVVIIGGGSVGAGAALDAATRGLRTAVVETRDFAAGTSSRSSKMFHGGLRYLAMLDFKLVAESLHERELNMSVLAPHLVKPLKFIFPLTHRLWERVMMFGGFALYDLMGGAKSVPMQKHLTRGGVLKAAPGLRNDAIVGGVRYYDTLVDDARHTMMVLRTAAHYGAVVRPSTQVVGFDKDASGRIVAAQVRDTDTGEVTTIRGKVFINATGVWNDEVEKLAGARGKFSVHASKGIHIVVEKDKLDADAALCFVTEKSVLFVIPWGNYWIIGTTDTDWDQKLSKPDPAPTRADIDYVLSQVNQRVNRKLGYEDIVGVFSGLRPLLSGKSDATTNLSRNHAVAVVTPGLVSVAGGKYTTYRVIGKDAVDVALKEAKITA…
GCA_000143825.1_ASM14382v1_genomic.gbff.gz	Corynebacterium genitalium ATCC 33030	EFK55436.1	HMPREF0291_10694	GlpK2	728472 -> 729969	MYIAAIDQGTTSTRCYITTTDGEVAGTAQFEHEQIMPREGWVEHDPREIWRNTRRALSEALVDADLELEDISAVGLTNQRETAVVWDKATGRPVYNAIVWQDTRTERVGEGEKDRYLRKTGLLANSYPAGPKWAWILDNVEGARERAEKGELLAGTVDTWLIWNLTGGARGKRSVFGRGGAQHVTDVTNASRTLLMDLETLDWDDSLCEEIGVPRKILPEIRPSFGSFGTMRRRKGSRDVPITGVLGDQQAALFGQGCLEQGDAKMTYGTGLFMLLNTGEEPQFSDHGLLTTVAYQQDGKKPVYALEGSVAVGGSLIQWLRDQMGILSSAAESETLASQVDDSAGVVIVPAFSGLFAPRWRPDARGVITGITRYIDRRHIARAALDATCLQTLEVVNAM…
GCA_000143845.1_ASM14384v1_genomic.gbff.gz	Olsenella uli DSM 7084	ADK67633.1	Olsu_0518	GlpK2	575637 <- 577128	MEGRYVIALDQGTTSSRAILVDRAGSMVDCVQRSYPQIYPQPGWVEHNPQEILYSQLGALNELVVRHGLVTGDVAAIGIDNQRETTIVWDPTTGEPIANAIVWQCRRTAALVEELCGGEDVRCMVQRKTGLLPDAYFSASKIRWLLDSVAGARERAQAGELLFGTVDSWLVWVLTGGLVHATDATNASRTMLYNIHEGRWDQELLRLFDIPMQMMPEVRPSAAYFGETSYPGVPAGIPICGVAGDQQAALFGQCCFEPGQAKNTYGTGCFLLMHTGAEAALSHNNLVTTVVATPPGCDRTEYALEGSVFVAGALVQWLRDELHLIRNAEDSEFLARGVDDTGGVYIVPAFTGLGAPWWQPDARGLICGITRGTTTAHLVRAALEALAYQTVDLVRAMEA…
GCA_000143885.2_ASM14388v2_genomic.gbff.gz	Gordonia sp. KTR9	AFR48366.1	KTR9_1727	GlpK2	1953261 <- 1954749	MAAIDQGTTSTRAMIFDHKGHVVGVEQLEHEQIFPRAGWVEHDAAEIWRNTRRVGAAALASAELTAKDIVACGLTNQRETTVIWERDTGKPVHNAIVWQDTRTDDLCTELAGDVGMDRYRDRTGLPLSTYFAGPKARWLLDSVDGLRERAENGELCFGTMDSWIAWNMTGGVDGGRHVTDVTNASRTMLMDLRTQQWDPEICAEMGIPMAMLPEIRSSSGDFGALRGNGPLPGVPLSGILGDQQAATFGQACLEPGEAKNTYGTGNFLLLNTGTEPVFSEHGLLTTVCYRIGDQPARYALEGSIAVTGSLIQWLRDNLGLISQASDVEGLAAGVDDNGGAYFVPAFSGLFAPRWRPDARGVIVGLTRFVDKGHIARAALEASAFQTREVIEAMQADSGV…
GCA_000143885.2_ASM14388v2_genomic.gbff.gz	Gordonia sp. KTR9	AFR48367.1	KTR9_1728	GlpD2	1954825 -> 1956568	MNTEFNPDRPADMGPLYRAEAWRRFGEEQFDVVVIGGGVVGVGAALDAATRGLRVALVEARDIASGTSSRSSKMFHGGLRYLEQLEFGLVREALRERELSLRFLAPHLVKPLPFLYPLTQRVWERPYVGAGIFLYDRMGGAKSVPGQRHVTRSGALRAAPALKRSSLIGGIRYYDTVVDDARHSLTVARTAANYGAVIRTSTQVTGFLRESDRVLGVRVRDTENGDVTEIRAHCVINAAGVWTDEVQALSKQRGHFKVRASKGVHIVVPRDRIVSETAIILRTANSVLFVIPWETHWIIGTTDTDWNLDLAHPAATRADIDYILERVNEVLVTKLTHDDIEGVYAGLRPLLAGEDDETSKLSREHAVATVAPGLVSIAGGKYTTYRVMAADAVDACDDF…
GCA_000143885.2_ASM14388v2_genomic.gbff.gz	Gordonia sp. KTR9	AFR51337.1	KTR9_4735	GlpD2	5411394 <- 5412915	MATLSAATRRRALDRLASDEALDLLVIGGGVTGVGVALDAATRGLRVALVEKDDLAAGTSRWSSKLVHGGLRYLARGELRIARESAIERHHLMTAIAPHLIAPLRQIIPDRGGRHSSIIRLGLRTGDILRRNAGTPDSLLPPPSRLSALETLGRCPAVSPDGLRGGISAADGQLIDDARLVVALARTAAGYGASICTRVRADRVDGRGATLTDRETGESFDVGARMVVNATGVWSGGVDDAIAVHPSRGTHLVIDAARLGFPDAALMSPLGTSVSRFVFAIPAQLGRVYVGITDVAAPGPIPDVPTPDESEIDFLLDAINPALARPLDRSDIVGTFAGLRPLVDTRGGRDADALADVSRQHHVGVRGDGLVSVLGGKLTTYRRMAQDAVDAALATTDLS…
GCA_000144675.2_ASM14467v2_genomic.gbff.gz	Corynebacterium pseudotuberculosis C231	ADL09591.1	CPC231_00475	GlpK1	91316 <- 92846	MQYVAAIDQGTTSTRCIIFDHDGNQVSVGQYEHEQIFPQKGWVEHDAIEIWDNTRRAVGTALADSDLSAKDIAALGITNQRETTVVWDKNTGEPVYNAIVWQDTRTTSICKELAGDEGADRWYRKTGLLINSYPAGPKIKWILDNVDGARERAEAGELLFGTIDTWLLWNLTGGADGDDGAPALHATDVTNASRTLLMDIEKLEWDKELCKAMDIPMEMLPEIRPSVGDFHQVRERGSLSGVPIRSMLGDQQAAMFGQGCFRPGEAKNTYGTGLFLLLNTGTTPKWSENGLLTTVCFQIEGQKPVYALEGSVAAGGSLVQWLRDNLMLVPNAPMIENMARSVEDNGGVYIVPAFSGLFAPYWRQDARGVIVGLTRFVNRNHLARAVLEATAYQTRDVAD…
GCA_000144675.2_ASM14467v2_genomic.gbff.gz	Corynebacterium pseudotuberculosis C231	ADL09592.2	CPC231_00480	GlpF2	92855 <- 93581	MTGVEYLYWEFLGTTILLLMGNGVCALVTLRTSAGRNAGWLTIAFGWGLAVFAGASIANPSGGHLNPAVTLMLAVKGSVAWNLVPWYFAGQMLGGIFGAFLCWAAFKQLFDANNYDEAGNPGGNKNTGGIFFTNPAHPNNFWNAVTEFIATFVLLAFIALGPSGDVGPLKYFAVAFIVVSIGLSLGSPTAYAINPARDLGPRIAYAFILPIKDKGSANWSYAWVPIVAPMLAAVATGLLAL
GCA_000144675.2_ASM14467v2_genomic.gbff.gz	Corynebacterium pseudotuberculosis C231	ADL11314.1	CPC231_09440	GlpD2	2040898 <- 2042620	MGMSFNPQVFEQAWDRFGSEDFDVVIIGGGSVGAGAALDAATRGLRTAVVETRDFAAGTSSRSSKMFHGGLRYLAMLDFKLVAESLHERELNMSVLAPHLVKPLKFIFPLTHRLWERVMMFGGFALYDLMGGAKSVPMQKHLTRGGVLKAAPGLRNDAIVGGVRYYDTLVDDARHTMMVLRTAAHYGAVVRPSTQVVGFDKDASGRIVAAQVRDTDTGEVTTIRGKVFINATGVWNDEVEKLAGARGKFSVHASKGIHIVVEKDKLDADAALCFVTEKSVLFVIPWGNYWIIGTTDTDWDQKLSKPDPAPTRADIDYVLSQVNQRVNRKLGYEDIVGVFSGLRPLLSGKSDATTNLSRNHAVAVVTPGLVSVAGGKYTTYRVIGKDAVDVALKEAKITA…
GCA_000144935.3_ASM14493v3_genomic.gbff.gz	Corynebacterium pseudotuberculosis 1002	ADL19999.1	CP1002_00475	GlpK1	91320 <- 92850	MQYVAAIDQGTTSTRCIIFDHDGNQVSVGQYEHEQIFPQKGWVEHDAIEIWDNTRRAVGTALADSDLSAKDIAALGITNQRETTVVWDKNTGEPVYNAIVWQDTRTTSICKELAGDEGADRWYRKTGLLINSYPAGPKIKWILDNVDGARERAEAGELLFGTIDTWLLWNLTGGADGDDGAPALHATDVTNASRTLLMDIEKLEWDKELCKAMDIPMEMLPEIRPSVGDFHQVRERGSLSGVPIRSMLGDQQAAMFGQGCFRPGEAKNTYGTGLFLLLNTGTTPKWSENGLLTTVCFQIEGQKPVYALEGSVAVGGSLVQWLRDNLMLVPNAPMIENMARSVEDNGGVYIVPAFSGLFAPYWRQDARGVIVGLTRFVNRNHLARAVLEATAYQTRDVAD…
GCA_000144935.3_ASM14493v3_genomic.gbff.gz	Corynebacterium pseudotuberculosis 1002	ADL20000.2	CP1002_00480	GlpF2	92859 <- 93585	MTGVEYLYWEFLGTTILLLMGNGVCALVTLRTSAGRNAGWLTIAFGWGLAVFAGASIANPSGGHLNPAVTLMLAVKGSVAWNLVPWYFAGQMLGGIFGAFLCWAAFKQLFDANNYDEAGNPGGNKNTGGIFFTNPAHPNNFWNAVTEFIATFVLLAFIALGPSGDVGPLKYFAVAFIVVSIGLSLGSPTAYAINPARDLGPRIAYAFILPIKDKGSANWSYAWVPIVAPMLAAVATGLLAL
GCA_000144935.3_ASM14493v3_genomic.gbff.gz	Corynebacterium pseudotuberculosis 1002	ADL21727.1	CP1002_03705	GlpD2	809454 -> 811176	MGMSFNPQVFEQAWDRFGSEDFDVVIIGGGSVGAGAALDAATRGLRTAVVETRDFAAGTSSRSSKMFHGGLRYLAMLDFKLVAESLHERELNMSVLAPHLVKPLKFIFPLTHRLWERVMMFGGFALYDLMGGAKSVPMQKHLTRGGVLKAAPGLRNDAIVGGVRYYDTLVDDARHTMMVLRTAAHYGAVVRPSTQVVGFDKDASGRIVAAQVRDTDTGEVTTIRGKVFINATGVWNDEVEKLAGARGKFSVHASKGIHIVVEKDKLDADAALCFVTEKSVLFVIPWGNYWIIGTTDTDWDQKLSKPDPAPTRADIDYVLSQVNQRVNRKLGYEDIVGVFSGLRPLLSGKSDATTNLSRNHAVAVVTPGLVSVAGGKYTTYRVIGKDAVDVALKEAKITA…
GCA_000145235.1_ASM14523v1_genomic.gbff.gz	Micromonospora aurantiaca ATCC 27029	ADL48777.1	Micau_5271	GlpK1	5921145 -> 5922660	MDARGGYGAAVTAEFVAAIDQGTTSSRCIVFDRAGEIVAVAQREHRQIFPRPGWVEHDAEEIWTNVEHVVREALASADIGTESLAAVGITNQRETTVMWDRETGRPVANAIVWQDTRTGPLLRELTEAYDEERLRTRTGLTPATYFAGPKLRWLLDNVDGLRERAERGEVLFGTMDSWLIWKLTGRHVTDVTNASRTMLMDLETLDWAPELLDALRVPAAVLPEIRSSAEVYGTAQGVLAGVPVASALGDQQAALFGQTCFQPGEAKCTYGTGSFLLLNTGASPVPSRHGLLTTVAYRIEGQPAVYALEGAIAVTGSLVQWLRDNLGLISSAPQVEELARTVDDNGGCYVVPAFSGLFAPHWRSDARGVIAGLTGYITKGHLARAVLEASAFQTREVVD…
GCA_000145235.1_ASM14523v1_genomic.gbff.gz	Micromonospora aurantiaca ATCC 27029	ADL49251.1	Micau_5746	GlpD2	6410812 <- 6412645	MRDPSVSRSTAGRLSAERRADDLRRLRAERFDVLVIGGGVTGAGAALDAASRGLKVALVEARDYAAGTSSRSSKLIHGGLRYLEQLEFHLVHEALTERGLLATRLAPHLVRPVPILVPLPAEGGAGDLPRRFFRRSYYGLGVAAYDAFAGIFGGGRGMPLHRHLTREGTRRIFPSLRPDKLAGAIRYYDGQVDDARLVVTLARTAASLGATVVTSARAVGLTRQAREVTGVRVRDLEAPAGSPDAEFEVRARTVIAATGVWSDDMSRMLNDVGLRPKLRVRASKGVHLVVPRSAIVGETGLILRTATSVLFVIPWGGHWIIGTTDTDWQLDRSHPAATASDIDYLLSQVNMVLDRPLTTADIEGVYAGLRPLLAGEADSTSKLSREHAVVEPMLGLLLV…
GCA_000147815.3_ASM14781v3_genomic.gbff.gz	Streptomyces violaceusniger Tu 4113	AEM80730.1	Strvi_0959	GlpD2	764811 -> 766518	MKTPALGPAERGEALARMADRELDVLVVGGGVVGAGTALDAATRGLETGLVEARDWASGTSSRSSKLIHGGLRYLEMLDFALVREALKERGLLLERIAPHLVKPVPFLYPLKHRAWERLYAGSGVALYDAMSISSGHGRGLPTHRHLSRRRALQVAPCLKKDALVGALQYYDAQMDDARYVATLVRTAAKYGAQVANRARVVGFLREGERVVGARVRDLEQGGEFEVRARQVVNATGVWTDETQALIGERGQFHVRASKGIHLVVPKDRIHSTTGLILRTEKSVLFVIPWGRHWILGTTDTDWDLDKAHPAASSADIDYLLEHVNEVLAVPLTRDDVEGVYAGLRPLLAGESDATSKLSREHTVAHPVPGLVVVAGGKYTTYRVMAKDAVDEAVHGLDR…
GCA_000147815.3_ASM14781v3_genomic.gbff.gz	Streptomyces violaceusniger Tu 4113	AEM83311.1	Strvi_3646	GlpF1	3823302 -> 3824157	MTDPKAAPEANRPRSALIGELCAEFVGTMVLILFGCGVVAQVVAGGDLTKPPGGLGDHDSIAWGWGLGVTLGVYVAARLSGAHINPAVTVSLAAFKGFPWSKVLPYVAAQTLGAFVGALLVRWNYTEVLGHADPGHTFKTQFVFSTLPGNGALPVSEWGALRDQIIGTAILVLLIFAVTDLLNSAPRANLGPLIIGLIVVAIGMAWGADAGYAINPARDFGPRLASYLTGYHSAWRDQYGDIYFWVPIVGPLVGGLIGAALYKVLITRYLPVAGPEVGRTPTPE
GCA_000147815.3_ASM14781v3_genomic.gbff.gz	Streptomyces violaceusniger Tu 4113	AEM83312.1	Strvi_3647	GlpK1	3824195 -> 3825713	MPEFVGAVDQGTTSTRFMIFNHDGDEVARYQLEHRQILPRAGWVEHDPVEIYERTNSVMQNALREGGLTADDLAAMGITNQRETTVIWDPRNGRPYYNAIVWQDTRTDTIAAALERDGRGEIIRRKAGLPPATYFSGGKIKWILENVEGVREAAERGHALFGNTDAWVLWNLTGGPGAGVHATDVTNASRTMLMNLETLDWDDELLEIFGIPRAMLPTINPSSHPEAFGQARTSRPLRTATPITGVLGDQQAATVGQVCFAPGEAKNTYGTGNFLLLNTGAELIRSTSGLLTTVAYQFGDSPPVYALEGSIAVTGSAVQWLRDQMKMIDEASGSERLARTVEDNGGVYFVPAFSGLFAPYWRSDARGAIVGLTRYNTNGHIARATLEAICYQSRDVVEA…
GCA_000147815.3_ASM14781v3_genomic.gbff.gz	Streptomyces violaceusniger Tu 4113	AEM83729.1	Strvi_4071	GlpK2	4433871 -> 4435368	MLPAERRHRTPADPATGPVLAVDQGTSGTKALVLCPERGVIGSAEVSVRPRYLPGGLVEVDPAALLTSVLEAGRQALAAAGEPVVAVGLANQGETVLAWDPVTGDPLTDALVWQDRRARTVCEQLAPHAETLRELTGLPLDPYFAAPKMAWIRRHLTDEGVVTTSDAWLVHRLTGAFVTDAATAGRTGLLDLDRVAWSPKALDLYGLTAERLPRVVDAAGPVGTTTAFGGEVPLTGLLVDQQAALLAQRVTEPGTAKCTYGTGAFLLAQTGDRPRRGPHGLVSCVAWRFGGRTSYCLDGQVYTAASAVRWLSDLGVIQGPQDLDPVGRTVSDAGGVTFVPALAGLAAPWWRGDLKGSLTGLGLDTTAGHLVRALCEGIAAQVVEIAEAAASDLGAPLTV…
GCA_000147815.3_ASM14781v3_genomic.gbff.gz	Streptomyces violaceusniger Tu 4113	AEM84236.1	Strvi_4648	GlpK1	5162160 -> 5163732	MADLIAALHQSASDTRLIVYDRDGNKLTGQRVKLSPSASRDGTLEYDPVEIWRHTQDAVGMALSELDRPSSALAAVGIAAQRETTVVWNKRTGQPYAPAIAGPDRRSAGQMADLTRDGQTELIHKKTGLVPDALFSAGKLSWLLRHVDGLRADAERGDALFGTMDSWLVWNLTGRHVTDVTSASRTMLLNLDTQDWDDELLALLGIPRAMLPEVAPSSTPDRFGSTSGSGLFGTELPVSGVLGEHQAALFGQHCFLPGQARYGFEGSSALLVNTGTARADTDSRVLGTIAYRLADEPAVYALEGFVPYTGATVQWLVDGLGIIRGVGEIEAMSRRADDPEGLYFVPAFTGLALPRPERGARGAILGMDTHHNQNHVARATLQALAYQLRDLIETMQEGT…
GCA_000147815.3_ASM14781v3_genomic.gbff.gz	Streptomyces violaceusniger Tu 4113	AEM84241.1	Strvi_4653	GlpK2	5168298 -> 5169816	MADFIGAFDQSTTGTRFAIVDADGVEAGAGAREHTQLRPADNRVEHDAAQIWDHAQGVMADALGEARLTATDLAAIGITNQIETTVVWDRRTGEPYHHAIVWQDTRTDQLAAALAADGRAETIHRKAGLVSNPHFSATKIQWLLEHVPGLRAAAERGDALFGGTDTWLIWQLTGGAAGGRHVTDVTNASRTMLMNLTTLDWDEELLDFFGVPRAMLPEIHSSVSPDGFGTTAQDGVPISGVLGGPQAAMFGNGCSATGAAWCNNTHRNLVMLNIGSEPVQSGHGLHTTIAYQLPDTPAVYALEGNIPHTGDAARWVVEDLGSLSSPEAFETAASSVTGAEGLYFVPAFTGLGVPDPEPQARGALIGLAPGHTKGHLARAALESIGFRMHEVLAAMTDDS…
GCA_000147815.3_ASM14781v3_genomic.gbff.gz	Streptomyces violaceusniger Tu 4113	AEM84716.1	Strvi_5180	GylR	5746851 -> 5747619	MAGPVQSIERAAAILRLLAQGSGRLSLGEVAASLGLAKGTAHGILRTLQSVDFVEQDKATGKYQLGAALLHLGTSYLDINELRSRSINWTDALAARSGEAVRLGVPLEGKALIVHHVFRPDDTFQTLDVGSLLPLHASALGKILLAYGATPLEPLMETEPENYTRHTLVSPQQLSRAMGEIRENGWAVATEEMMVGEADIAAPIRGQGGLVVGAVGISGAVDRLCDSKGRPHPSLVGLTRDAARAISRDLGAARW
GCA_000147815.3_ASM14781v3_genomic.gbff.gz	Streptomyces violaceusniger Tu 4113	AEM84717.1	Strvi_5181	GlpK1	5747662 -> 5749168	MVERYVMSIDQGTMSTRCILFDHQGRLVSVGQREHEQYFSKPGWAEHDPAEIWSHLRRVVVPRALEGAGIRPEQIVAIGIANQRETTVVWDRRTGVPVCHAITWQDTRTSGYVEELRRTTGDDFFLERCGLSPTTYFSAPRLRWLFDHVDGLRERAGRGDVLFGTMESWLIWNLTGGPDGGLHLTDATNASRTMLMNIRSLTWDDELLAYFDVPRAMLPEIRPSAECYGMARALLPQVPICAALGDQQAALFGQTCFAGGEAKCTYGTGSFLLLNTGTELVRSRHGLLTTVGYKLGDEPTVYALEGPIAVTGSLVQWFRDRLGMIHSAPEIETLARGVEDNGGCYIVPAFSGLFAPHWRSDARGVIVGLTSYITKGHLARAVLEATGWQTREVVDAMNA…
GCA_000147815.3_ASM14781v3_genomic.gbff.gz	Streptomyces violaceusniger Tu 4113	AEM85220.1	Strvi_5709	GlpF2	6502024 -> 6502789	MSNGDIFTGEVIGTAILILFGAGVCAAVTLNHSKAKDSGWIVIAFGWGFGVMAGAYTAAPLSGAHLNPAVTVGVAVDTGDWDKVPLYILGQLIGAVIGAVLAWALYYAQFAANADEKNALPTLGVFATVPEIRNPVANLVTEIIATAALVLPLLAFGKVDGIGIGPVADGGGTVVLGSGISVLLVAFLVVGIGLSLGGPTGYAINPARDLGPRLAHALLPIPNKGTSDWGYAWVPVVGPLIGAVLAGLVFNAAF
GCA_000147815.3_ASM14781v3_genomic.gbff.gz	Streptomyces violaceusniger Tu 4113	AEM85221.1	Strvi_5710	GlpK2	6502803 -> 6504336	MPQPTDTYVAAIDQGTTSSRCIIFDHDGAIVAVDQREHRQIFPKPGWVEHDATEIWAKVQAVVAGARAKAGLRADQLTALGITNQRETTVLWDRRTGKPVHNAIVWQDTRTSGLCDELGGEVGQDRFRDTTGLPLASYFSGPKAAWLLEHVPGLRHRAELGEIAFGTIDSWLIWNLTGGTDGGVHVTDVTNAGRTLLMDLRTLQWDTSILAAMGLPEAMLPEIRSSAEVYGAAVGQLAGVPVASALGDQQAAVFGQTCYGVGEAKNTYGTGSFLLLNTGDRPVPSKSGLLTTMGYQLGGERPVYCLEGSIAITGALVQWFRDQLGIIRSADEIEPLAASVDDNGGAYIVPAFSGLFAPYWRSDARGVITGLTRYVTKGHLARAVLEATSWQTREVVDAM…
GCA_000147815.3_ASM14781v3_genomic.gbff.gz	Streptomyces violaceusniger Tu 4113	AEM85467.1	Strvi_5960	GylR	6848485 <- 6849280	MESVSGAARVRRHEDVKSAARVLEVLELLGAEGARLSLADMASTLAVPKSSLHAVLRTMESRRWVETDPSGTLYSLGLKALLTGTAYLESDDLAGIAGPVLDLLAEETGEAVHLGRLDDTDVVYLAKRESRHALRMYSAVGRRLPAHATALGKAILSQYDAAEIQRRLNWPLPALTPSTVTDPDELLAQLADARKRGWAEDEGESSVDIRCVAVPLGTGHGGGDAIGCSAPRSRMDDARLSEIATHVTEAAHSLRTLLKRLGEH
GCA_000147815.3_ASM14781v3_genomic.gbff.gz	Streptomyces violaceusniger Tu 4113	AEM86046.1	Strvi_6664	GylR	7625912 -> 7626677	MARNIQSLERAAAMLRLLAGGERRLGLSDIASTLGLAKGTAHGILRTLQQEGFVEQDEASGRYQLGAELLRLGNSYLDVHELRARALVWTDDLARSSGESVYLGVVHQQGVLIVHHVFRPDDSRQVLEVGAMHPLHSTALGKVLSAYDPVAHSEVTEADRKAFTPRTVTGEREFEGVLDLIRARGWASDVEETWEGVASVAAPIHDRRRLPVGAVGITGAVERVCDDGELRSELVAAVRDCARAVSRDLGALRF
GCA_000147815.3_ASM14781v3_genomic.gbff.gz	Streptomyces violaceusniger Tu 4113	AEM86047.1	Strvi_6665	GlpF1	7626953 -> 7627748	MSSSDIFIGETIGTAVLILLGCGVVAGVILKRSKAFEAGWVAITLGWGFAVLTGAYISAPLSGAHLNPAVTLGLAIKGGIEWSDVPIYFLGQMLGAVIGAALVWLAYLGHFHAHLTDREIVGGPGAQDTVAADKQQATDAGPVLGVFSTGPEIRNVAQNLATEIIATAVLVLAILTQGLNGDGKGLGVIGIMITAFVVVGIGLSLGGPTGYAINPARDLGPRIAHALLPLPNKGGSDWGYAWIPVVGPLIGGAIAGGIYEIAFA
GCA_000147815.3_ASM14781v3_genomic.gbff.gz	Streptomyces violaceusniger Tu 4113	AEM86048.1	Strvi_6666	GlpK1	7627781 -> 7629329	MTDTHTTSASSHGQGPFIAAIDQGTTSSRCIVFDRDGRIVSVDQKEHEQIFPKPGWVEHDATEIWENVKEVVAGAISKAGITAIDVKAIGITNQRETTLLWDRKTGEPVHNAIVWQDTRTDALCRELGRNVGQDRFRRETGLPLASYFAGPKIRWLLDNVEGLRERAEAGDILFGTMDSWVIWNLTGGVNGGVHVTDVTNASRTLLMNLHTLDWDEKILTSIDIPAALLPRIRSSAEVYGHTAEGILAGVPVASALGDQQAALFGQTCYAEGEAKSTYGTGTFLLMNTGEKPVNSYNGLLTTVGYRIGDEKPVYALEGSIAVTGSLVQWMRDQMGLINSAAEIETLASSVEDNGGAYFVPAFSGLFAPYWRDDARGVIAGLTRYVTKAHIARAVLEATA…
GCA_000147815.3_ASM14781v3_genomic.gbff.gz	Streptomyces violaceusniger Tu 4113	AEM86049.1	Strvi_6667	GlpD1	7629332 -> 7630943	MTTLQSVPSLGTHPAAGSNPSRAETREQLSKATYDLLVIGGGILGITTAWHAAQSGLRVAMVDAGDFAGATSSASSKLLHGGLRYLQTGAVKLVAENHFERRAVSRTVAPHLANPLTFYLPVYKGGPHGATKLGAGVFAYSALSAFRDGVGHVIGAERAARDVPELRTENLKAVAVYGDGQMNDSRMALMTVRAAVEAGATVLNHAEVIGLRKSDGRVTGAELKDRTDGTEFGVNARLVLNATGPWVDHLRRMEDPNAAPSIRLSKGAHLVLKRTSPWRAALATPIDKYRITFALPWEDMLLLGTTDEEFEGDPADVAVNDKDVAQILDEAAFSIRDQQLSRDLITYSFAGLRVLPGGPGDTAKAKRETVVTEGRGGMLSIAGGKWTTFRHIGRTVMQK…
GCA_000148465.1_Scla_1.0_genomic.gbff.gz	Streptomyces clavuligerus ATCC 27064	none	ORF00615	GlpF2	823084 -> 823851	MSNGDIFVGEVLGTAILIMFGVGVCAAVNLPYSKARATGAGWIVITFGWGFGVLAGAYASAPLSGGHLNPAVTLALAMDTGDWGTFPVYVLGQFAGAMLGAVLGFLVYYSQFQANGEEDKAQPTLGIFATAPEVRNPVTNIMTEVIVTVGLVLPVLSFNKNDGIGVGQIAGQDAGIYGSGISILLVSLLVVGIGLCLGSPTGYAINPARDLGPRIVHAVLPIPNKGTSDWAYSWVPVVGPMIGGALAGLLFKIIY*
GCA_000148465.1_Scla_1.0_genomic.gbff.gz	Streptomyces clavuligerus ATCC 27064	none	ORF00616	GlpK2	823866 -> 825374	MMDSFVAAIDQGTTSSRCIVFDQHGAIVAVDQREHRQIFPRPGWVEHDAAEIWSTVRAVVAGAIDRAGLTADRISALGITNQRETTVLWERATGRPVHHAIVWQDTRTAALCAELGGADGQDRFREATGLPLASYFSGPKAAWLLDEVPGLRARAEAGEIAFGTIDSWLIWNLTGGTEGGVHVTDVTNASRTLLMNLRTLQWDPEILDAMRIPRAMLPEIRSSAEVYGTAVGPVAGVPVASALGDQQAAIFGQACYEPGTAKNTYGTGSFLLLNTGERPVPSRHGLITTVGYRIGEQAPVYCLEGSIAITGALVQWFRDQLGIIRSAEEIEPLAASVADNGGAYVVPAFSGLYAPYWRADARGVITGLTRYVTKAHLARAVLEATSWQTREVVDAMHED…
GCA_000148465.1_Scla_1.0_genomic.gbff.gz	Streptomyces clavuligerus ATCC 27064	none	ORF00857	GylR	1097836 -> 1098645	MVFSIVESQWGRVDPMAKNIQSLERAAAMLRLLAGGERRLGLSDIASSLDLAKGTAHGILRTLQAEGFVEQDPASGRYQLGAELLRLGTGYLDVHELRARALVWTDDLARSSGESVHLGVAHQHGVLIVHHVFRPDDSRQVLEVGAMQPLHSTALGKVLAAYDPVTHTEAAEMEREPFTPRTVTETAAFESVLALTRARGWGSDVEETWDGVAAVAAPIHDRRRMPVGAVAITGAVERVCDGRELRSELVAAVRDCARAVSRDLGAGRF*
GCA_000148465.1_Scla_1.0_genomic.gbff.gz	Streptomyces clavuligerus ATCC 27064	none	ORF00858	GlpF1	1099071 -> 1099856	VSSSDIFIGETIGTAVLILLGGGVVAAVSLKNSKARGAGWLAITFGWGFAVMTAVYMTSALSGAHLNPAVTFGIAIKDGTWANVPVYIAGQLLGAMIGAALVVVVYYGQFMSHLKDPEIVGSQAAKPIEGPHGGTKAGPVLGIFSTGPEIRVVWQNLVTEIIGTTILVLAVLTQGLNAEGKGLSTLGALITAFVVVGIGLSLGGPTGYAINPARDLGPRIVHALLPLPNKGRSDWGYAWIPVVGPLAGGALAAGIYNLAFA*
GCA_000148465.1_Scla_1.0_genomic.gbff.gz	Streptomyces clavuligerus ATCC 27064	none	ORF00859	GlpK1	1099928 -> 1101469	VSDTPTTASHGHGPFIAAIDQGTTSSRCIVFDKDGRIVSVDQKEHEQIFPKPGWVEHNATEIWTNVQEVVAGALDKAGITPADVKAIGITNQRETTLMWDKATGEPVHNAIVWQDTRTDALCKELGRNVGQDRFRRETGLPLASYFSGPKVRWLLDNVEGLRERAERGEILFGTMDSWVIWNLTGGVDGGVHVTDVTNASRTLLMNLHGLHWDEKILSSLEIPAAVLPEIRSSAEVYGLAKGGVLDGIPVASALGDQQAALFGQTCFSEGEAKSTYGTGTFMLMNTGGTPVNSYNGLLTTVGYRIGDQDPVYALEGSIAVTGSLVQWMRDQMGLIKSAAEIETLALSVEDNGGAYFVPAFSGLFAPYWRSDARGVIAGLTRYVTKAHIARAVLEATAWQ…
GCA_000148465.1_Scla_1.0_genomic.gbff.gz	Streptomyces clavuligerus ATCC 27064	none	ORF00860	GlpD1	1101485 -> 1103095	MTTLQSVPALGTHPAAGSLPSRAETREQLSKASYDLLVIGGGILGISTAWHAAQAGLRVALVDAGDFAGATSSASSKLLHGGLRYLQTGAVKLVAENHFERRAVSKEVAPHLSNPLTFYLPVYKGGPHGAAKLGAGVFAYSALSAFGDGVGHVISAAKAQRDVPELRTENLKAVAVYGDDQMNDARMALMTVRAAVEAGATVLNHAEVTGLRFTQGRVTGAELKDRLDGTEFGVGARLVLNATGPWVDHLRRMEDPDAAPSIRLSKGAHLVLKRTSPWKAALATPIDKYRITFALPWEDMLLLGTTDEEFEGDPADVTVTEKDTAQILDEAAFSIRDQQLSRDLITYSFAGLRVLPGGPGDTSKAKRETVVTEGSGGMLSVAGGKWTTFRHIGRTIMNK…
GCA_000148465.1_Scla_1.0_genomic.gbff.gz	Streptomyces clavuligerus ATCC 27064	none	ORF03682	GlpD2	4292891 -> 4294597	VKTATLGPKERVRALTTMAERELDVLVVGAGVVGAGTALDAVTRGLATGLVEARDWASGTSSRSSKLIHGGLRYLEMLDFALVREALKERGLLLERLAPHLVKPVPFLYPLQHQGWERLYAGSGVALYDAMSVSSGHGRGLPVHRHLSRRQALRVAPCLKREALVGALQYYDAQMDDARYVATLVRTAASYGAQVASRARVIGFLREGERVVGARVQDVETGGEYEIRAKQIVNATGVWTDDTQALIGERGQFHVRASKGIHLVVPKDRIHSTTGLILRTEKSVLFVIPWGRHWIVGTTDTDWDLDKAHPAASSADIDYLLEHVNSVLAVPLTRDDVQGVYAGLRPLLAGESDATSKLSREHTVAHPVPGLVVVAGGKYTTYRVMAKDAVDEAVHGLDQ…
GCA_000152065.3_ASM15206v3_genomic.gbff.gz	Corynebacterium pseudotuberculosis I19	ADO25389.1	CPI19_00475	GlpK1	91319 <- 92849	MQYVAAIDQGTTSTRCIIFDHDGNQVSVGQYEHEQIFPQKGWVEHDAIEIWDNTRRAVGTALADSDLSAKDIAALGITNQRETTVVWDKNTGEPVYNAIVWQDTRTTSICKELAGDEGADRWYRKTGLLINSYPAGPKIKWILDNVDGARERAEAGELLFGTIDTWLLWNLTGGADGDDGAPALHATDVTNASRTLLMDIEKLEWDKELCKAMDIPMEMLPEIRPSVGDFHQVRERGSLSGVPIRSMLGDQQAAMFGQGCFRPGEAKNTYGTGLFLLLNTGTTPKWSENGLLTTVCFQIEGQKPVYALEGSVAAGGSLVQWLRDNLMLVPNAPMIENMARSVEDNGGVYIVPAFSGLFAPYWRQDARGVIVGLTRFVNRNHLARAVLEATAYQTRDVAD…
GCA_000152065.3_ASM15206v3_genomic.gbff.gz	Corynebacterium pseudotuberculosis I19	ADO25390.3	CPI19_00480	GlpF2	92858 <- 93584	MTGVEYLYWEFLGTTILLLMGNGVCALVTLRTSAGRNAGWLTIAFGWGLAVFAGASIANPSGGHLNPAVTLMLAVKGSVAWNLVPWYFAGQMLGGIFGAFLCWAAFKQLFDANNYDEAGNPGGNKNTGGIFFTNPAHPNNFWNAVTEFIATFVLLAFIALGPSGDVGPLKYFAVAFIVVSIGLSLGSPTAYAINPARDLGPRIAYAFILPIKDKGSANWSYAWVPIVAPMLAAVATGLLAL
GCA_000152065.3_ASM15206v3_genomic.gbff.gz	Corynebacterium pseudotuberculosis I19	ADO27123.1	CPI19_09450	GlpD2	2040861 <- 2042583	MGMSFNPQVFEQAWDRFGSEDFDVVIIGGGSVGAGAALDAATRGLRTAVVETRDFAAGTSSRSSKMFHGGLRYLAMLDFKLVAESLHERELNMSVLAPHLVKPLKFIFPLTHRLWERVMMFGGFALYDLMGGAKSVPMQKHLTRGGVLKAAPGLRNDAIVGGVRYYDTLVDDARHTMMVLRTAAHYGAVVRPSTQVVGFDKDASGRIVAAQVRDTDTGEVTTIRGKVFINATGVWNDEVEKLAGARGKFSVHASKGIHIVVEKDKLDADAALCFVTEKSVLFVIPWGNYWIIGTTDTDWDQKLSKPDPAPTRADIDYVLSQVNQRVNRKLGYEDIVGVFSGLRPLLSGKSDATTNLSRNHAVAVVTPGLVSVAGGKYTTYRVIGKDAVDVALKEAKITA…
GCA_000153685.2_ASM15368v2_genomic.gbff.gz	Mycobacterium tuberculosis str. Haarlem	EBA42603.1	TBHG_02201	GlpD2	2523563 <- 2525114	MLMPHSAALNAARRSADLTALADGGALDVIVIGGGITGVGIALDAATRGLTVALVEKHDLAFGTSRWSSKLVHGGLRYLASGNVGIARRSAVERGILMTRNAPHLVHAMPQLVPLLPSMGHTKRALVRAGFLAGDALRVLAGTPAATLPRSRRIPASRVVEIAPTVRRDGLDGGLLAYDGQLIDDARLVMAVARTAAQHGARILTYVGASNVTGTSVELTDRRTRQSFALSARAVINAAGVWAGEIDPSLRLRPSRGTHLVFDAKSFANPTAALTIPIPGELNRFVFAMPEQLGRIYLGLTDEDAPGPIPDVPQPSSEEITFLLDTVNTALGTAVGTKDVIGAYAGLRPLIDTGGAGVQGRTADVSRDHAVFESPSGVISVVGGKLTEYRYMAEDVLNR…
GCA_000153685.2_ASM15368v2_genomic.gbff.gz	Mycobacterium tuberculosis str. Haarlem	EBA43481.1	TBHG_03238	GlpD2	3680459 <- 3682217	MSNPIQAPDGGQGWPAAALGPAQRAVAWKRLGTEQFDVVVIGGGVVGSGCALDAATRGLKVALVEARDLASGTSSRSSKMFHGGLRYLEQLEFGLVREALYERELSLTTLAPHLVKPLPFLFPLTKRWWERPYIAAGIFLYDRLGGAKSVPAQRHFTRAGALRLSPGLKRSSLIGGIRYYDTVVDDARHTMTVARTAAHYGAVVRCSTQVVALLREGDRVIGVGVRDSENGAVAEVRGHVVVNATGVWTDEIQALSKQRGRFQVRASKGVHVVVPRDRIVSDVAMILRTEKSVMFVIPWGSHWIIGTTDTDWNLDLAHPAATKADIDYILGTVNAVLATPLTHADIDGVYAGLRPLLAGESDDTSKLSREHAVAVPAAGLVAIAGGKYTTYRVMAADAI…
GCA_000153685.2_ASM15368v2_genomic.gbff.gz	Mycobacterium tuberculosis str. Haarlem	EBA43798.1	TBHG_03631	GlpK1	4134924 <- 4136478	MSDAILGEQLAESSDFIAAIDQGTTSTRCMIFDHHGAEVARHQLEHEQILPRAGWVEHNPVEIWERTASVLISVLNATNLSPKDIAALGITNQRETTLVWNRHTGRPYYNAIVWQDTRTDRIASALDRDGRGNLIRRKAGLPPATYFSGGKLQWILENVDGVRAAAENGDALFGTPDTWVLWNLTGGPRGGVHVTDVTNASRTMLMDLETLDWDDELLSLFSIPRAMLPEIASSAPSEPYGVTLATGPVGGEVPITGVLGDQHAAMVGQVCLAPGEAKNTYGTGNFLLLNTGETIVRSNNGLLTTVCYQFGNAKPVYALEGSIAVTGSAVQWLRDQLGIISGAAQSEALARQVPDNGGMYFVPAFSGLFAPYWRSDARGAIVGLSRFNTNAHLARATLE…
GCA_000154585.2_ASM15458v2_genomic.gbff.gz	Mycobacterium tuberculosis KZN 4207	AEB03870.1	TBSG_01741	GlpD2	1891684 -> 1893235	MLMPHSAALNAARRSADLTALADGGALDVIVIGGGITGVGIALDAATRGLTVALVEKHDLAFGTSRWSSKLVHGGLRYLASGNVGIARRSAVERGILMTRNAPHLVHAMPQLVPLLPSMGHTKRALVRAGFLAGDALRVLAGTPAATLPRSRRIPASRVVEIAPTVRRDGLDGGLLAYDGQLIDDARLVMAVARTAAQHGARILTYVGASNVTGTSVELTDRRTRQSFALSARAVINAAGVWAGEIDPSLRLRPSRGTHLVFDAKSFANPTAALTIPIPGELNRFVFAMPEQLGRIYLGLTDEDAPGPIPDVPQPSSEEITFLLDTVNTALGTAVGTKDVIGAYAGLRPLIDTGGAGVQGRTADVSRDHAVFESPSGVISVVGGKLTEYRYMAEDVLNR…
GCA_000154585.2_ASM15458v2_genomic.gbff.gz	Mycobacterium tuberculosis KZN 4207	AEB05502.1	TBSG_03373	GlpD2	3682475 <- 3684233	MSNPIQAPDGGQGWPAAALGPAQRAVAWKRLGTEQFDVVVIGGGVVGSGCALDAATRGLKVALVEARDLASGTSSRSSKMFHGGLRYLEQLEFGLVREALYERELSLTTLAPHLVKPLPFLFPLTKRWWERPYIAAGIFLYDRLGGAKSVPAQRHFTRAGALRLSPGLKRSSLIGGIRYYDTVVDDARHTMTVARTAAHYGAVVRCSTQVVALLREGDRVIGVGVRDSENGAVAEVRGHVVVNATGVWTDEIQALSKQRGRFQVRASKGVHVVVPRDRIVSDVAMILRTEKSVMFVIPWGSHWIIGTTDTDWNLDLAHPAATKADIDYILGTVNAVLATPLTHADIDGVYAGLRPLLAGESDDTSKLSREHAVAVPAAGLVAIAGGKYTTYRVMAADAI…
GCA_000154585.2_ASM15458v2_genomic.gbff.gz	Mycobacterium tuberculosis KZN 4207	AEB05891.1	TBSG_03762	GlpK1	4121691 <- 4123245	MSDAILGEQLAESSDFIAAIDQGTTSTRCMIFDHHGAEVARHQLEHEQILPRAGWVEHNPVEIWERTASVLISVLNATNLSPKDIAALGITNQRETTLVWNRHTGRPYYNAIVWQDTRTDRIASALDRDGRGNLIRRKAGLPPATYFSGGKLQWILENVDGVRAAAENGDALFGTPDTWVLWNLTGGPRGGVHVTDVTNASRTMLMDLETLDWDDELLSLFSIPRAMLPEIASSAPSEPYGVTLATGPVGGEVPITGVLGDQHAAMVGQVCLAPGEAKNTYGTGNFLLLNTGETIVRSNNGLLTTVCYQFGNAKPVYALEGSIAVTGSAVQWLRDQLGIISGAAQSEALARQVPDNGGMYFVPAFSGLFAPYWRSDARGAIVGLSRFNTNAHLARATLE…
GCA_000154605.2_ASM15460v2_genomic.gbff.gz	Mycobacterium tuberculosis KZN 605	AFM49119.1	TBXG_001713	GlpD2	1891914 -> 1893465	MLMPHSAALNAARRSADLTALADGGALDVIVIGGGITGVGIALDAATRGLTVALVEKHDLAFGTSRWSSKLVHGGLRYLASGNVGIARRSAVERGILMTRNAPHLVHAMPQLVPLLPSMGHTKRALVRAGFLAGDALRVLAGTPAATLPRSRRIPASRVVEIAPTVRRDGLDGGLLAYDGQLIDDARLVMAVARTAAQHGARILTYVGASNVTGTSVELTDRRTRQSFALSARAVINAAGVWAGEIDPSLRLRPSRGTHLVFDAKSFANPTAALTIPIPGELNRFVFAMPEQLGRIYLGLTDEDAPGPIPDVPQPSSEEITFLLDTVNTALGTAVGTKDVIGAYAGLRPLIDTGGAGVQGRTADVSRDHAVFESPSGVISVVGGKLTEYRYMAEDVLNR…
GCA_000154605.2_ASM15460v2_genomic.gbff.gz	Mycobacterium tuberculosis KZN 605	AFM50752.1	TBXG_003330	GlpD2	3686854 <- 3688612	MSNPIQAPDGGQGWPAAALGPAQRAVAWKRLGTEQFDVVVIGGGVVGSGCALDAATRGLKVALVEARDLASGTSSRSSKMFHGGLRYLEQLEFGLVREALYERELSLTTLAPHLVKPLPFLFPLTKRWWERPYIAAGIFLYDRLGGAKSVPAQRHFTRAGALRLSPGLKRSSLIGGIRYYDTVVDDARHTMTVARTAAHYGAVVRCSTQVVALLREGDRVIGVGVRDSENGAVAEVRGHVVVNATGVWTDEIQALSKQRGRFQVRASKGVHVVVPRDRIVSDVAMILRTEKSVMFVIPWGSHWIIGTTDTDWNLDLAHPAATKADIDYILGTVNAVLATPLTHADIDGVYAGLRPLLAGESDDTSKLSREHAVAVPAAGLVAIAGGKYTTYRVMAADAI…
GCA_000154605.2_ASM15460v2_genomic.gbff.gz	Mycobacterium tuberculosis KZN 605	AFM51144.1	TBXG_003709	GlpK1	4125957 <- 4127511	MSDAILGEQLAESSDFIAAIDQGTTSTRCMIFDHHGAEVARHQLEHEQILPRAGWVEHNPVEIWERTASVLISVLNATNLSPKDIAALGITNQRETTLVWNRHTGRPYYNAIVWQDTRTDRIASALDRDGRGNLIRRKAGLPPATYFSGGKLQWILENVDGVRAAAENGDALFGTPDTWVLWNLTGGPRGGVHVTDVTNASRTMLMDLETLDWDDELLSLFSIPRAMLPEIASSAPSEPYGVTLATGPVGGEVPITGVLGDQHAAMVGQVCLAPGEAKNTYGTGNFLLLNTGETIVRSNNGLLTTVCYQFGNAKPVYALEGSIAVTGSAVQWLRDQLGIISGAAQSEALARQVPDNGGMYFVPAFSGLFAPYWRSDARGAIVGLSRFNTNAHLARATLE…
GCA_000154945.1_ASM15494v1_genomic.gbff.gz	Streptomyces pristinaespiralis ATCC 25486	EDY66878.1	SSDG_05122	GlpD2	3252398 <- 3254105	MRTATLGPAERAEALAGMAERELDVLVVGAGVVGAGTALDAATRGLSTGLVEARDWASGTSSRSSKLIHGGLRYLEMLDFALVREALKERGLLLERLAPHLVKPVPFLYPLQHKGWERLYAGSGVALYDAMSVSSGHGRGLPVHRHLSRRRALRVAPALKKDALVGALQYYDAQMDDARFVTTLVRTAASYGAQVASRARVVGFLREGERVVGARVLDVEAGGEYEIRARQVVNATGVWTDDTQALIGERGQFHVRASKGIHLVVPKDRIHSTTGLILRTEKSVLFVIPWGRHWIVGTTDTGWDLDKAHPAASSADIDYLLEHVNSVLAVPLTRDDVEGVYAGLRPLLAGESDATSKLSREHTVAHPVPGLVVVAGGKYTTYRVMAKDAVDAAVHGLDQ…
GCA_000154945.1_ASM15494v1_genomic.gbff.gz	Streptomyces pristinaespiralis ATCC 25486	EDY63184.1	SSDG_01503	GlpD1	6441626 <- 6443252	MTTLQSVPTPGAHPASGSAVSSLKAAGRAETREQLSKATYDLLVIGGGILGISTAWHAAQSGLRVALVDAGDFAGATSSASSKLLHGGLRYLQTGAVKLVAENHFERRAVSRQVAPHLANPLTFYLPVYKGGPHGAAKLGAGVFAYSALSAFGDGVGHVISAAKAQRDVPELRTENLKAVAVYGDDQMNDSRMALMTVRAAAESGATVLNHAEVTGLRFTRGRVTGAELKDRTDGTEFGVTARLVLNATGPWVDHLRRMEDPEAAPSIRLSKGAHLVLKRTSPWRAALATPIDKYRITFALPWEDMLLLGTTDEEYEGDPADVAVNDKDVTQILDEAAFSIRDQQLSRDLITYSFAGLRVLPGGPGDTSKAKRETVVTEGRGGMLSVAGGKWTTFRHIG…
GCA_000154945.1_ASM15494v1_genomic.gbff.gz	Streptomyces pristinaespiralis ATCC 25486	EDY63183.1	SSDG_01502	GlpK1	6443264 <- 6444791	MTDAHTTGPFIAAIDQGTTSSRCIVFDKDGRIVSVDQKEHEQIFPKPGWVEHDAAEIWTNVQEVVAGAIEKAGITSADVKAIGITNQRETTLLWDKNTGEPVHNAIVWQDTRTDALCKELGRNVGQDRFRRETGLPLASYFAGPKARWLLDNVEGLRERAERGEILFGTMDSWVIWNLTGGVDGGVHVTDVTNASRTMLMNLHTMEWDDKILQSMEVPAAILPEIRSSAEVYGLAKGGALDGIPVASALGDQQAALFGQTCYSKGEAKSTYGTGTFMLMNTGDEPVNSYNGLLTTVGYRIGDQKAVYALEGSIAVTGSLVQWMRDQMGLINSAAEIETLASSVDDNGGAYFVPAFSGLFAPYWRSDARGVIAGLTRYVTKAHIARAVLEATAWQTREIT…
GCA_000154945.1_ASM15494v1_genomic.gbff.gz	Streptomyces pristinaespiralis ATCC 25486	EDY63182.1	SSDG_01501	GlpF1	6444840 <- 6445632	MSNSDIFIGEIIGTAVLILLGGGVVAAVVLKRSKAQNAGWLAITFGWGFAVLTAVYMTGALSGAHLNPAVTLGIAIKDNDWGTVPVYIAGQLLGAMIGAALVWIAYYGQFQAHLTDPEIVGDPADKAIEGPHDETTAKAGPVLGVFSTGPEIRNVWQNLATEILGTIVLVLAVLTQGLNDSGKGLGPLGGLMVALVVVSIGLSLGGPTGYAINPARDLGPRIVHALLPLPNKGGSDWSYAWIPVAGPLIGAAVAAGIYNIAFA
GCA_000154945.1_ASM15494v1_genomic.gbff.gz	Streptomyces pristinaespiralis ATCC 25486	EDY63181.1	SSDG_01500	GylR	6445863 <- 6446628	MAKNIQSLERAAAMLRLLAGGERRLGLSDIASSLDLAKGTAHGILRTLQAEGFVEQDAASGRYQLGAELLRLGNSYLDVHELRARALVWTDDLARSSGESVHLGVLHQHGVLIVHHVFRPDDSRQVLEVGAMQPLHSTALGKVLSAFDPVAHTEALEVDRKAFTPRTVTDVQEFESLLDHTRARGWAADVEETWEGVAAVAAPIHDRRRMPVGAIAITGAVERVCNDGELRSDLVAAVRDCARAVSRDLGAGRF
GCA_000154945.1_ASM15494v1_genomic.gbff.gz	Streptomyces pristinaespiralis ATCC 25486	EFH32036.1	SSDG_07297	GlpK2	6733456 <- 6734971	MTDRFVAAIDQGTTSSRCIIFNQDGAIVAVDQREHRQIFPKPGWVEHDATEIWSKVQAVVAGAVAKAGLRADQLSALGITNQRETTLMWERATGKPVHNAIVWQDTRTAALCHELGGADGQDRFRDATGLPLASYFSGPKAAWLLDNVPGLRARAERGEIAFGTVDSWLIWNLTGGTDGGVHVTDVTNASRTMLMDLRTLQWDEEILAAMNVPKAVLPEIRSSSEVYGTAVGQLAGVPVASALGDQQAAIFGQACYDTGTAKNTYGTGSFLLLNTGNRPVPSKSGLITTLGYKIGDESPVYCLEGSIAITGALVQWFRDQLGIIRSAGEIETLAASVEDNGGAYIVPAFSGLYAPYWRSDARGVVTGLTRYVTKAHLARAVLEATSWQTREVVDAMYQD…
GCA_000154945.1_ASM15494v1_genomic.gbff.gz	Streptomyces pristinaespiralis ATCC 25486	EFH32037.1	SSDG_07298	GlpF2	6735052 <- 6735814	MSNSDIFLGEVIGTAILILFGAGVCAAVTLYHSKARAAGWVVIAFGWGFGVLAGAYTAAPLSGGHLNPAVTVGLAVDTGEWSKVPLYILAQMVGAVLGAVLAYLVYFAQFQANADTAHAQPTLGIFATGPEIRKPWANVLTEVIATIGLVLPLLAFGRNDGIGIGQIPGQDAGIYGSGISILLVSLLVVGIGLSLGGPTGYAINPARDLGPRILHAVLPIPNKGTSDWGYAWVPVAGPVIGGLLAGLIFNAAF
GCA_000154945.1_ASM15494v1_genomic.gbff.gz	Streptomyces pristinaespiralis ATCC 25486	EDY63968.1	SSDG_02365	GlpF1	8047938 -> 8048769	MPEPTSKSRLIGELSAEFAGTMILILIGCGVVAQVVAGGALTDGALGDHDSIAWAWGLGVVLGVYVAARISGAHINPAVTLALAAFKGFPWRKVLPYALAQTAGAFVAALLVRWNYSEVLAKADPGHTDKTEIVFSTLPGNGGLPISQFGAFRDQIIGTALLVLLVFAVTDLLNTPPGANLAPFIIGLIVVAIGMAWGTNAGYAINPARDLGPRLAAFLTGYGGAWRDQYGDLYFWVPIAGPLIGGLVGALLYRLLISRFLPVAEQEPGRVPAPDK
GCA_000154945.1_ASM15494v1_genomic.gbff.gz	Streptomyces pristinaespiralis ATCC 25486	EDY63969.1	SSDG_02366	GlpK2	8048803 -> 8050318	MPEFVGAVDQGTTSTRFMIFDHDGNEVARHQLEHEQIFPRSGWVEHDPVEIWERTNSTMQNAVRQGALSAADLAAIGITNQRETTVIWDPHTGQPHYNAIVWQDTRTDSIAAALEREHGELIRRKTGLPPATYFSGGKIKWILENVDGVRQAAENGRAVFGNTDAWVLWNLTGGPNGGIHATDVTNASRTMLMNLETLDWDDELLDIFGIPRAMLPAINPSSHPEAFGTTRTTRPLRTAVPITGVLGDQQAATVGQVCFRPGEAKNTYGTGNFLVLNTGTEIVRSRSGLLTTLAYQFGDEPAVYALEGSIAVTGSAVQWLRDQMHIISSSSEVEALARQAQDNGGIYFVPAFSGLFAPYWRSDARGAIVGLARFHTNAHLARATLEAICYQSRDVAEAM…
GCA_000154965.1_ASM15496v1_genomic.gbff.gz	Streptomyces sviceus ATCC 29083	EDY59031.2	SSEG_05611	GylR	1457872 -> 1458670	MSNYNPDNETTGSSNGGVQSVDRAIHVMEILAQRGEAGVSEVAAEIDVHKSTAFRLLGALEARGLVEQAGERGKYRLGFGIVRLAGAVTGRIDITQQSRPVCEDLAEEIGETVNLAVMQERYAVNLYQVRGPGAVTAQNWVGQLTPLHATSSGKILLAHLPAKERSALLTETGLKKVTPRTITAKTKLEKNLAEARERGYAWALEELELGLHAMAAPVRDRDGEVIAALSASGPAYRLSEERLHELAPVLVKGAEEISHRMGYLG
GCA_000154965.1_ASM15496v1_genomic.gbff.gz	Streptomyces sviceus ATCC 29083	EDY53885.1	SSEG_00465	GlpF2	1713265 -> 1713991	MSNGDVFLGEVIGTAILILFGAGVVAAVVLNHSKAKDAGWVVIAFGWGFGVLAGAYTAAPLSGGHLNPAVTIGIAVDTGDWDQVPVYIAGQMVGAVLGAVLCWLVYYAQFRANADEEIAQPTLGIFSTAPAIRNPVANLVTEIIATVGLVLPILAFGLTKGLGESGTAVLVVAFLVVGIGLSLGGPTGYAINPARDLGPRIVHTLLPIPNKGTSDWSYAWIPVVGPLIGGALSGVIFNAAF
GCA_000154965.1_ASM15496v1_genomic.gbff.gz	Streptomyces sviceus ATCC 29083	EDY53886.1	SSEG_00466	GlpK2	1714075 -> 1715587	MTDKFVAAIDQGTTSSRCIIFNHDGAIVAVDQREHRQIFPKPGWVEHDATEIWSKVQAVVAGAIAKAGLRADQLSALGITNQRETTVLWDRATGKPVHNAIVWQDTRTAALTHQLGGSDGQDRFREQTGLPLATYFSGPKAAWLLDNVPGLRARAENGEIAFGTIDSWLIWNLTGGTDGGRHVTDVTNAGRTMLMNLETLQWDQSILSAMNVPDAVLPEIRSSAEVYGTAVGQLAGVPVASALGDQQAAVFGQACYDVGTAKNTYGTGSFLLLNTGNRPVPSKNGLLTTMGYKIGGEAPVYCLEGSIAITGALVQWFRDQLGIIRTADEIEPLAASVEDNGGAYIVPAFSGLFAPYWRSDARGVVTGLTRYVTKAHLARAVLEATSWQTREVVDAMYQD…
GCA_000154965.1_ASM15496v1_genomic.gbff.gz	Streptomyces sviceus ATCC 29083	EDY60218.1	SSEG_06910	GlpF1	2040289 -> 2041090	MSSSDIFIGETIGTAILILLGGGVCAAVTLKASKARNAGWLAITFGWGFAVLTAVYTSAPLSGAHLNPAVTLALALKKDGISWSDVPIYWGGQLLGAMIGAALVWVAYYGQFHAHLTDKEIVGAPGAQATTAKAVEAQEKGAGPVLGIFSTGPEVRVAWQNVATEVIGTIVLVLAVLTQGLNGDGKGLGTLGALITAFVVVSIGLSLGGPTGYAINPARDLGPRIVHALLPLPNKGGSDWAYAWVPIAGPLIGAAIAAGIYNIAFA
GCA_000154965.1_ASM15496v1_genomic.gbff.gz	Streptomyces sviceus ATCC 29083	EDY60219.1	SSEG_06911	GlpK1	2041172 -> 2042714	MTDAHTAGPFIAAIDQGTTSSRCIVFDRDGRIVSVDQKEHEQIFPKPGWVEHNATEIWTNVQEVVAGAVQKAGITRDDIKAIGITNQRETTLLWDKNTGEPVHNAIVWQDTRTDALCRELGRNVGQDRFRRETGLPLASYFAGPKARWLLDNVEGLRERAERGDILFGTMDSWVIWNLTGGVDGGKHYTDVTNASRTMLMNLRTLEWDEKIAESIGVPLSMLPEIRSSAEVYGEVSGGKLGDLLGGIPVASALGDQQAALFGQTCFAEGEAKSTYGTGTFMLMNTGDKIINSYSGLLTTVGYRIGDEAPVYALEGSIAVTGSLVQWMRDQMGLISTAAEIETLALSVEDNGGAYFVPAFSGLFAPYWRPDARGVIAGLTRYVTKAHIARAVLEATAWQT…
GCA_000154965.1_ASM15496v1_genomic.gbff.gz	Streptomyces sviceus ATCC 29083	EDY60220.1	SSEG_06912	GlpD1	2042755 -> 2044372	MTSQSTLQSVPALGTHPASGSHPSRAETREQLSKASYDLLVIGGGILGISTAWHAAQSGLRVALVDAGDFAGATSSASSKLLHGGLRYLQTGAVRLVAENHFERRAVSRQVAPHLANPLTFYLPVYKGGPHGAAKLGAGVFAYSALSAFGDGVGHLLSPSRAAQDVPELRTENLKAVAVYGDDQMNDARMALMTVRAAVEAGAVVLNHAEVTGLRFTRGRVTGADLRDRQSGDEFGVNARLVLNATGPWVDHLRKMEDPNAAPSIRLSKGAHLVLKRTSPWKAALATPIDKYRITFALPWEDMLLLGTTDEEFEGDPADVAVTEKDTAQILDEAAFSVRDQQLSRDLITYSFAGLRVLPGGPGDTAKAKRETVVTEGRGGMLSVAGGKWTTFRHIGRTV…
GCA_000154965.1_ASM15496v1_genomic.gbff.gz	Streptomyces sviceus ATCC 29083	EDY61557.2	SSEG_08137	GlpD2	5681368 -> 5683075	MRTATLGPAQRAESLAAMAERELDILVVGAGVVGAGTALDAVTRGLSVGLVEARDWASGTSSRSSKLIHGGLRYLEMLDFALVREALKERGLLLERLAPHLVKPVAFLYPLQHKGWERWYAGSGVALYDTMSMARGHGRGLPRHRHLSHRHALRVAPALRKDALVGALQYYDAQMDDARFVATLVRTATAYGAKTANRARVTGFLREGERVVGARVQDVEAGGEYEIRAKQVVNATGVWTDDTQAMVGERGQFHVRASKGIHLVVPKDRIHSSTGLILRTEKSVLFVIPWGRHWIIGTTDTDWDLDKAHPAASSADIDYLLEHVNSVLAVPLTRDDVQGVYAGLRPLLAGESDATSKLSREHTVAHPVPGLVVVAGGKYTTYRVMAKDAVDEAVHGLDT…
GCA_000154965.1_ASM15496v1_genomic.gbff.gz	Streptomyces sviceus ATCC 29083	EDY57148.1	SSEG_03728	GlpF2	8109335 -> 8110184	MAERLKRSGLVGELSAEFAGTMILILFGCGVVAQVVAGGALTTPPGGLGNHDSIAWAWGLGVTLGVYVAARLSGAHLNPAVTLALAAFKGFPWSKVAPYALAQTAGAFVAALIVRWNYTEALAKADPTHTIKTQGVFSTLPANGNPNLPVHEWGAFRDQVIGTAILLLLILAVTDLLNTPPGANLAPFIVGLIVVAIGMAWGTNAGYAINPARDFGPRLASFLTGYGGAWRDQYGNFYFWVPIVGPVIGGLLGAGLYKVFIGRFLPTAEPEPPGRVPAPDEN
GCA_000154965.1_ASM15496v1_genomic.gbff.gz	Streptomyces sviceus ATCC 29083	EDY57149.1	SSEG_03729	GlpK2	8110246 -> 8111764	MADFVGAVDQGTTSTRFMIFDHAGNEVARHQLEHSQILPRSGWVEHDPVEIWERTNSVIQNALRHGNLSPEDLAAIGITNQRETTVVWDPRNGRPYYNAIVWQDTRTDSIAAALDRSGQGDVIRRKAGLPPATYFSGGKIQWILENVDGVREAAEQGHALFGNTDAWVLWNLTGGPDGGVHATDVTNASRTMLMDLETLDWDDELLSFFGVPRAMLPTISPSSHREAFGQTRTSRPLRAAIPITGVLGDQQAATVGQVCYAPGEAKNTYGTGNFLVLNTGTELVRSQHGLLTTVAYQFGDSPAIYALEGSIAVTGSAVQWLRDQLKIINDAAESERLARTVEDNGGIYFVPAFSGLFAPYWRSDARGAIVGLARYNDGGHLARAALEAICYQSRDVVEA…
GCA_000154965.1_ASM15496v1_genomic.gbff.gz	Streptomyces sviceus ATCC 29083	EDY57150.1	SSEG_03730	GlpD2	8111840 -> 8113553	MANAVALSPGARAQALVRLGEGELDVLVVGGGVVGAGAALDAATRGLRVGLVEARDWASGTSSRSSKLIHGGLRYLEMLDFRLVAEALKERGLLLQFLAPHLVRPVPFLYPLQHRIRERPYVGAGVLLYDTMAAASGTSRGLPHHRHLLKRRALREAPALRSDALVGAIQYWDAQVDDARHTMFLARTAVAYGALAANRTRVSRFLRQGERVVGAAVTDLETGEETEVRAKQVINATGVWTDDTQALAGTRGQFHVRASKGVHLLVPRDRINSRTGLILRTEKSVLFVIPWGRHWIIGTTDTDWTLDKAHPALSSKDVTYLLEHVNSVLATPLVPEDVEGVYAGLRPLLSGEAAETSKLSREHLVAHPVPGLVVVAGGKYTTYRVMAKDAVDEAARGLD…
GCA_000157895.2_ASM15789v2_genomic.gbff.gz	Mycobacterium kansasii ATCC 12478	AGZ49440.1	MKAN_03375	GlpD2	773105 <- 774653	MPNSTALNGARRTAEVTALADGEALDVLVIGGGITGVGIALDAASRGMRVALVEKHDLAFGTSRWSSKLVHGGLRYLASGNVGIARRSAIERGILMTRNAPHLVHAMPQLVPLLPSMGHVKRALVRTGFLAGDALRMLAGTPSSTLPRSRTITAQRVVEMAPTVRRDGLAGGFLAYDGQLIDDARLVVAVARTAAQHGARILTYVGASNATGTSARLTDQRSGQSFDVSARAVISAAGVWGGQIDPSLKLRPSRGTHLVFDADVFGNPTAALTIPIPGELNRFVFAMPEQLGRVYLGLTDEDAPGPIPDVPEPSSQEIMFLLDTVNTALATKLETTDVIGTYAGLRPLIDTGEGRTADVSRDHAVVESPSGVISVVGGKLTEYRYMAEDVLNRAIGLRH…
GCA_000157895.2_ASM15789v2_genomic.gbff.gz	Mycobacterium kansasii ATCC 12478	AGZ51127.1	MKAN_13295	GlpK1	2911821 <- 2913354	MQLAEFSEFVAAIDQGTTSTRCMIFDHRGAEVARHQLEHEQILPRAGWVEHNPVEIWERTASVLMSVLNVADLSSKDIAALGITNQRETTLVWNKHTGRPYYNAIVWQDTRTDRIAAALERDGRGEVIRRKAGLPPATYFSGGKLQWILDNVDGVRDAAERGDALFGTPDTWVLWNLTGGPRGGVHVTDVTNASRTMLMNLETLDWDDELLSFFNIPRAMLPAVEPSSPLQPYGVTLDTGPVGGEVPITGVLGDQHAAMVGQVCLDAGEAKNTYGTGNFLLLNTGETIVRSQNGLLTTVCYQFGDAKPVYALEGSIAVTGSAVQWLRDQLGIISGAAQSESLARQVPDNGGVYFVPAFSGLFAPYWRSDARGAIVGLSRFNTNAHLARATLEAICYQSR…
GCA_000157895.2_ASM15789v2_genomic.gbff.gz	Mycobacterium kansasii ATCC 12478	AGZ52484.1	MKAN_20875	GlpD2	4574589 -> 4576341	MSNPISAPQGEQPAGTLGPQQRALAWERLGAEQFDVVVIGGGVVGSGCALDAATRGLKVALVEARDLASGTSSRSSKMFHGGLRYLEQLEFGLVREALYERELSLTRLAPHLVKPLPFLFPLTKRWWERPYIAAGIFLYDRLGGAKSVPAQKHLTRAGALRLSPGLKRSSLIGGIRYYDTVVDDARHTMTVARTAAHYGAVVRCSTQVVALLREGDRVIGVRVRDSEDGSITEVRGHVVVNATGVWTDEIQALSKQRGRFQVRASKGVHVVVPRDRIVSDVAMILRTEKSVMFIIPWGSHWIIGTTDTDWNLDLAHPAATKVDIDYILGTVNGVLATPLTHADIDGVYAGLRPLLAGESEETSKLSREHAVAVPAAGLVAIAGGKYTTYRVMAADAIDT…
GCA_000159155.2_ASM15915v2_genomic.gbff.gz	Gardnerella vaginalis ATCC 14019	ADP38167.1	HMPREF0421_20081	GlpF1	82395 <- 83178	MWHKSKSSKTIKKDRRTMQHSFTVMLAAEFIGTAILMIFGNGAVANVELKNTKGHHAGWLNIAMGYGFGVMFPVLMFGGISGAHINPAMTIAQAVCGMFPWSNVLPYIVAQLLGALVGQLIVYVTYLPHYNETEEPEAILGTFCTTDAYNNKLNYFLNEFFGTLVLVLAALCCLTSPWGEKNLAGASIVVGFVVWGLVTSMGGPTGPALNPARDLMPRLLHAILPIPHKGSSRWGEAWIPVVAPIAGAILGVLMFKSLFA
GCA_000160775.2_ASM16077v2_genomic.gbff.gz	Aeromicrobium marinum DSM 15272	EFQ83687.1	HMPREF0063_11350	GlpD2	1793826 <- 1795581	MRSVALSPSNRQKALDAMAREQLDVLVIGGGVVGGGAALDAATRGLSVGLVEARDFASGTSSRSSKLIHGGLRYLEMLDFRLVAEALGERSLLIDKLAPHLVQPVPFLYPLKHRVWERFYAGSGVLLYDSMARLSGRSRGVPHHRHLTRRGARKIMPALRKDALVGALHYYDGQVDDARHTMLLSRTAAAYGAHVATRSRVTALIREGDRVVGATVVDLESGRELDVRARQVVNATGVWTDETQGMAGERGQFHVRASKGIHLVVPRDRIRGDSGLILRTETSVLFVIPWGRHWMIGTTDTDWSLSKDHPAASRRDIDYLLDHVNEVLVEPLTHDDVEGVFAGLRPLLAGESDATSQLSREHAVSTSTKGLVVIAGGKYTTYRIMAKDAIDAAVHAMSS…
GCA_000160775.2_ASM16077v2_genomic.gbff.gz	Aeromicrobium marinum DSM 15272	EFQ83688.1	HMPREF0063_11351	GlpK1	1795633 <- 1797166	MTDAEAARDAPRYVGAIDQGTTSTRFMVFDHDGAEVGRHQLEHDQILPRAGWVEHDATQIWDRTREVVAGALASTGLTHADLAAVGVTNQRETTVVWDRRTGQPYLNAIVWQDTRTADIAAQVTADGHADLVCDRSGLPPAAYFSGGKIRWVLENVEGVREDAEAGHAVFGTTDTWLLWWLTGGPDGGIHVTDVTNASRTMLMDLRTLDWDDDLLEVFGVPRLMLPEIRSSSEVYGHTRADGPFGGEVALAGDLGDQHAALVGQVCFEPGQVKNTYGTGNFLVLNTGTEIVRSQHGLLTTVAYRFGDAPAVYALEGSIAVTGSAVQWLRDQLGVITDAAETETLAASVEDTGGVCFVPAFSGLFAPHWRPDARGAIVGLSRFNTTAHLARAALEAICYQ…
GCA_000162975.1_ASM16297v1_genomic.gbff.gz	Mycobacterium tuberculosis KZN 4207	none	ORF02389	GlpD2	2516355 <- 2517905	VLMPHSAALNAARRSADLTALADGGALDVIVIGGGITGVGIALDAATRGLTVALVEKHDLAFGTSRWSSKLVHGGLRYLASGNVGIARRSAVERGILMTRNAPHLVHAMPQLVPLLPSMGHTKRALVRAGFLAGDALRVLAGTPAATLPRSRRIPASRVVEIAPTVRRDGLDGGLLAYDGQLIDDARLVMAVARTAAQHGARILTYVGASNVTGTSVELTDRRTRQSFALSARAVINAAGVWAGEIDPSLRLRPSRGTHLVFDAKSFANPTAALTIPIPGELNRFVFAMPEQLGRIYLGLTDEDAPGPIPDVPQPSSEEITFLLDTVNTALGTAVGTKDVIGAYAGLRPLIDTGGAGVQGRTADVSRDHAVFESPSGVISVVGGKLTEYRYMAEDVLNR…
GCA_000162975.1_ASM16297v1_genomic.gbff.gz	Mycobacterium tuberculosis KZN 4207	none	ORF03512	GlpD2	3681544 <- 3683064	MFHGGLRYLEQLEFGLVREALYERELSLTTLAPHLVKPLPFLFPLTKRWWERPYIAAGIFLYDRLGGAKSVPAQRHFTRAGALRLSPGLKRSSLIGGIRYYDTVVDDARHTMTVARTAAHYGAVVRCSTQVVALLREGDRVIGVGVRDSENGAVAEVRGHVVVNATGVWTDEIQALSKQRGRFQVRASKGVHVVVPRDRIVSDVAMILRTEKSVMFVIPWGSHWIIGTTDTDWNLDLAHPAATKADIDYILGTVNAVLATPLTHADIDGVYAGLRPLLAGESDDTSKLSREHAVAVPAAGLVAIAGGKYTTYRVMAADAIDAAVQFIPARVAPSITEKVSLLGADGYFALVNQAEHVGALQGLHPYRVRHLLDRYGSLISDVLAMAASDPSLLSPITEA…
GCA_000162975.1_ASM16297v1_genomic.gbff.gz	Mycobacterium tuberculosis KZN 4207	none	ORF03913	GlpK1	4124141 <- 4125721	VDHHGRLHAVSDAILGEQLAESSDFIAAIDQGTTSTRCMIFDHHGAEVARHQLEHEQILPRAGWVEHNPVEIWERTASVLISVLNATNLSPKDIAALGITNQRETTLVWNRHTGRPYYNAIVWQDTRTDRIASALDRDGRGNLIRRKAGLPPATYFSGGKLQWILENVDGVRAAAENGDALFGTPDTWVLWNLTGGPRGGVHVTDVTNASRTMLMDLETLDWDDELLSLFSIPRAMLPEIASSAPSEPYGVTLATGPVGGEVPITGVLGDQHAAMVGQVCLAPGEAKNTYGTGNFLLLNTGETIVRSNNGLLTTVCYQFGNAKPVYALEGSIAVTGSAVQWLRDQLGIISGAAQSEALARQVPDNGGMYFVPAFSGLFAPYWRSDARGAIVGLSRFNTN…
GCA_000162995.1_ASM16299v1_genomic.gbff.gz	Mycobacterium tuberculosis KZN V2475	none	ORF02392	GlpD2	2516354 <- 2517904	VLMPHSAALNAARRSADLTALADGGALDVIVIGGGITGVGIALDAATRGLTVALVEKHDLAFGTSRWSSKLVHGGLRYLASGNVGIARRSAVERGILMTRNAPHLVHAMPQLVPLLPSMGHTKRALVRAGFLAGDALRVLAGTPAATLPRSRRIPASRVVEIAPTVRRDGLDGGLLAYDGQLIDDARLVMAVARTAAQHGARILTYVGASNVTGTSVELTDRRTRQSFALSARAVINAAGVWAGEIDPSLRLRPSRGTHLVFDAKSFANPTAALTIPIPGELNRFVFAMPEQLGRIYLGLTDEDAPGPIPDVPQPSSEEITFLLDTVNTALGTAVGTKDVIGAYAGLRPLIDTGGAGVQGRTADVSRDHAVFESPSGVISVVGGKLTEYRYMAEDVLNR…
GCA_000162995.1_ASM16299v1_genomic.gbff.gz	Mycobacterium tuberculosis KZN V2475	none	ORF03512	GlpD2	3681543 <- 3683063	MFHGGLRYLEQLEFGLVREALYERELSLTTLAPHLVKPLPFLFPLTKRWWERPYIAAGIFLYDRLGGAKSVPAQRHFTRAGALRLSPGLKRSSLIGGIRYYDTVVDDARHTMTVARTAAHYGAVVRCSTQVVALLREGDRVIGVGVRDSENGAVAEVRGHVVVNATGVWTDEIQALSKQRGRFQVRASKGVHVVVPRDRIVSDVAMILRTEKSVMFVIPWGSHWIIGTTDTDWNLDLAHPAATKADIDYILGTVNAVLATPLTHADIDGVYAGLRPLLAGESDDTSKLSREHAVAVPAAGLVAIAGGKYTTYRVMAADAIDAAVQFIPARVAPSITEKVSLLGADGYFALVNQAEHVGALQGLHPYRVRHLLDRYGSLISDVLAMAASDPSLLSPITEA…
GCA_000162995.1_ASM16299v1_genomic.gbff.gz	Mycobacterium tuberculosis KZN V2475	none	ORF03914	GlpK1	4124140 <- 4125720	VDHHGRLHAVSDAILGEQLAESSDFIAAIDQGTTSTRCMIFDHHGAEVARHQLEHEQILPRAGWVEHNPVEIWERTASVLISVLNATNLSPKDIAALGITNQRETTLVWNRHTGRPYYNAIVWQDTRTDRIASALDRDGRGNLIRRKAGLPPATYFSGGKLQWILENVDGVRAAAENGDALFGTPDTWVLWNLTGGPRGGVHVTDVTNASRTMLMDLETLDWDDELLSLFSIPRAMLPEIASSAPSEPYGVTLATGPVGGEVPITGVLGDQHAAMVGQVCLAPGEAKNTYGTGNFLLLNTGETIVRSNNGLLTTVCYQFGNAKPVYALEGSIAVTGSAVQWLRDQLGIISGAAQSEALARQVPDNGGMYFVPAFSGLFAPYWRSDARGAIVGLSRFNTN…
GCA_000163015.1_ASM16301v1_genomic.gbff.gz	Mycobacterium tuberculosis KZN R506	none	ORF02389	GlpD2	2516355 <- 2517905	VLMPHSAALNAARRSADLTALADGGALDVIVIGGGITGVGIALDAATRGLTVALVEKHDLAFGTSRWSSKLVHGGLRYLASGNVGIARRSAVERGILMTRNAPHLVHAMPQLVPLLPSMGHTKRALVRAGFLAGDALRVLAGTPAATLPRSRRIPASRVVEIAPTVRRDGLDGGLLAYDGQLIDDARLVMAVARTAAQHGARILTYVGASNVTGTSVELTDRRTRQSFALSARAVINAAGVWAGEIDPSLRLRPSRGTHLVFDAKSFANPTAALTIPIPGELNRFVFAMPEQLGRIYLGLTDEDAPGPIPDVPQPSSEEITFLLDTVNTALGTAVGTKDVIGAYAGLRPLIDTGGAGVQGRTADVSRDHAVFESPSGVISVVGGKLTEYRYMAEDVLNR…
GCA_000163015.1_ASM16301v1_genomic.gbff.gz	Mycobacterium tuberculosis KZN R506	none	ORF03509	GlpD2	3681544 <- 3683064	MFHGGLRYLEQLEFGLVREALYERELSLTTLAPHLVKPLPFLFPLTKRWWERPYIAAGIFLYDRLGGAKSVPAQRHFTRAGALRLSPGLKRSSLIGGIRYYDTVVDDARHTMTVARTAAHYGAVVRCSTQVVALLREGDRVIGVGVRDSENGAVAEVRGHVVVNATGVWTDEIQALSKQRGRFQVRASKGVHVVVPRDRIVSDVAMILRTEKSVMFVIPWGSHWIIGTTDTDWNLDLAHPAATKADIDYILGTVNAVLATPLTHADIDGVYAGLRPLLAGESDDTSKLSREHAVAVPAAGLVAIAGGKYTTYRVMAADAIDAAVQFIPARVAPSITEKVSLLGADGYFALVNQAEHVGALQGLHPYRVRHLLDRYGSLISDVLAMAASDPSLLSPITEA…
GCA_000163015.1_ASM16301v1_genomic.gbff.gz	Mycobacterium tuberculosis KZN R506	none	ORF03912	GlpK1	4124141 <- 4125721	VDHHGRLHAVSDAILGEQLAESSDFIAAIDQGTTSTRCMIFDHHGAEVARHQLEHEQILPRAGWVEHNPVEIWERTASVLISVLNATNLSPKDIAALGITNQRETTLVWNRHTGRPYYNAIVWQDTRTDRIASALDRDGRGNLIRRKAGLPPATYFSGGKLQWILENVDGVRAAAENGDALFGTPDTWVLWNLTGGPRGGVHVTDVTNASRTMLMDLETLDWDDELLSLFSIPRAMLPEIASSAPSEPYGVTLATGPVGGEVPITGVLGDQHAAMVGQVCLAPGEAKNTYGTGNFLLLNTGETIVRSNNGLLTTVCYQFGNAKPVYALEGSIAVTGSAVQWLRDQLGIISGAAQSEALARQVPDNGGMYFVPAFSGLFAPYWRSDARGAIVGLSRFNTN…
GCA_000163875.1_Strep_clav_ATCC27064_genomic.gbff.gz	Streptomyces clavuligerus ATCC 27064	EFG05707.1	SCLAV_0631	GlpF2	824774 -> 825542	MSNGDIFVGEVLGTAILIMFGVGVCAAVNLPYSKARATGAGWIVITFGWGFGVLAGAYASAPLSGGHLNPAVTLALAMDTGDWGTFPVYVLGQFAGAMLGAVLGFLVYYSQFQANGEEDKAQPTLGIFATAPEVRNPVTNIMTEVIVTVGLVLPVLSFNKNDGIGVGQIAGQDAGIYGSGISILLVSLLVVGIGLCLGSPTGYAINPARDLGPRIVHAVLPIPNKGTSDWAYSWVPVVGPMIGGALAGLLFKIIY
GCA_000163875.1_Strep_clav_ATCC27064_genomic.gbff.gz	Streptomyces clavuligerus ATCC 27064	EFG05708.1	SCLAV_0632	GlpK2	825556 -> 827065	MMDSFVAAIDQGTTSSRCIVFDQHGAIVAVDQREHRQIFPRPGWVEHDAAEIWSTVRAVVAGAIDRAGLTADRISALGITNQRETTVLWERATGRPVHHAIVWQDTRTAALCAELGGADGQDRFREATGLPLASYFSGPKAAWLLDEVPGLRARAEAGEIAFGTIDSWLIWNLTGGTEGGVHVTDVTNASRTLLMNLRTLQWDPEILDAMRIPRAMLPEIRSSAEVYGTAVGPVAGVPVASALGDQQAAIFGQACYEPGTAKNTYGTGSFLLLNTGERPVPSRHGLITTVGYRIGEQAPVYCLEGSIAITGALVQWFRDQLGIIRSAEEIEPLAASVADNGGAYVVPAFSGLYAPYWRADARGVITGLTRYVTKAHLARAVLEATSWQTREVVDAMHED…
GCA_000163875.1_Strep_clav_ATCC27064_genomic.gbff.gz	Streptomyces clavuligerus ATCC 27064	EFG05953.1	SCLAV_0876	GylR	1098724 -> 1099534	MVFSIVESQWGRVDPMAKNIQSLERAAAMLRLLAGGERRLGLSDIASSLDLAKGTAHGILRTLQAEGFVEQDPASGRYQLGAELLRLGTGYLDVHELRARALVWTDDLARSSGESVHLGVAHQHGVLIVHHVFRPDDSRQVLEVGAMQPLHSTALGKVLAAYDPVTHTEAAEMEREPFTPRTVTETAAFESVLALTRARGWGSDVEETWDGVAAVAAPIHDRRRMPVGAVAITGAVERVCDGRELRSELVAAVRDCARAVSRDLGAGRF
GCA_000163875.1_Strep_clav_ATCC27064_genomic.gbff.gz	Streptomyces clavuligerus ATCC 27064	EFG05954.1	SCLAV_0877	GlpF1	1099824 -> 1100745	MSNTYRKYPLECGKGQGPATPSPEGADHRRDPGFAFPWTKDKGVAVSSSDIFIGETIGTAVLILLGGGVVAAVSLKNSKARGAGWLAITFGWGFAVMTAVYMTSALSGAHLNPAVTFGIAIKDGTWANVPVYIAGQLLGAMIGAALVVVVYYGQFMSHLKDPEIVGSQAAKPIEGPHGGTKAGPVLGIFSTGPEIRVVWQNLVTEIIGTTILVLAVLTQGLNAEGKGLSTLGALITAFVVVGIGLSLGGPTGYAINPARDLGPRIVHALLPLPNKGRSDWGYAWIPVVGPLAGGALAAGIYNLAFA
GCA_000163875.1_Strep_clav_ATCC27064_genomic.gbff.gz	Streptomyces clavuligerus ATCC 27064	EFG05955.1	SCLAV_0878	GlpK1	1100816 -> 1102358	MSDTPTTASHGHGPFIAAIDQGTTSSRCIVFDKDGRIVSVDQKEHEQIFPKPGWVEHNATEIWTNVQEVVAGALDKAGITPADVKAIGITNQRETTLMWDKATGEPVHNAIVWQDTRTDALCKELGRNVGQDRFRRETGLPLASYFSGPKVRWLLDNVEGLRERAERGEILFGTMDSWVIWNLTGGVDGGVHVTDVTNASRTLLMNLHGLHWDEKILSSLEIPAAVLPEIRSSAEVYGLAKGGVLDGIPVASALGDQQAALFGQTCFSEGEAKSTYGTGTFMLMNTGGTPVNSYNGLLTTVGYRIGDQDPVYALEGSIAVTGSLVQWMRDQMGLIKSAAEIETLALSVEDNGGAYFVPAFSGLFAPYWRSDARGVIAGLTRYVTKAHIARAVLEATAWQ…
GCA_000163875.1_Strep_clav_ATCC27064_genomic.gbff.gz	Streptomyces clavuligerus ATCC 27064	EFG05956.1	SCLAV_0879	GlpD1	1102373 -> 1103984	MTTLQSVPALGTHPAAGSLPSRAETREQLSKASYDLLVIGGGILGISTAWHAAQAGLRVALVDAGDFAGATSSASSKLLHGGLRYLQTGAVKLVAENHFERRAVSKEVAPHLSNPLTFYLPVYKGGPHGAAKLGAGVFAYSALSAFGDGVGHVISAAKAQRDVPELRTENLKAVAVYGDDQMNDARMALMTVRAAVEAGATVLNHAEVTGLRFTQGRVTGAELKDRLDGTEFGVGARLVLNATGPWVDHLRRMEDPDAAPSIRLSKGAHLVLKRTSPWKAALATPIDKYRITFALPWEDMLLLGTTDEEFEGDPADVTVTEKDTAQILDEAAFSIRDQQLSRDLITYSFAGLRVLPGGPGDTSKAKRETVVTEGSGGMLSVAGGKWTTFRHIGRTIMNK…
GCA_000163875.1_Strep_clav_ATCC27064_genomic.gbff.gz	Streptomyces clavuligerus ATCC 27064	EFG08776.1	SCLAV_3704	GlpD2	4299140 -> 4300901	MPCGAPGRGTRGRREASAVKTATLGPKERVRALTTMAERELDVLVVGAGVVGAGTALDAVTRGLATGLVEARDWASGTSSRSSKLIHGGLRYLEMLDFALVREALKERGLLLERLAPHLVKPVPFLYPLQHQGWERLYAGSGVALYDAMSVSSGHGRGLPVHRHLSRRQALRVAPCLKREALVGALQYYDAQMDDARYVATLVRTAASYGAQVASRARVIGFLREGERVVGARVQDVETGGEYEIRAKQIVNATGVWTDDTQALIGERGQFHVRASKGIHLVVPKDRIHSTTGLILRTEKSVLFVIPWGRHWIVGTTDTDWDLDKAHPAASSADIDYLLEHVNSVLAVPLTRDDVQGVYAGLRPLLAGESDATSKLSREHTVAHPVPGLVVVAGGKYTT…
GCA_000164155.2_ASM16415v2_genomic.gbff.gz	Rhodococcus hoagii ATCC 33707	EGD26285.1	HMPREF0724_10219	GlpD2	1280679 <- 1282191	MQDNPKSALHADRRRRELDSLGDRGDVDVLVIGGGVTGVGTALDAASRGLRTVLVDKHDLAFGTSRWSSKLAHGGLRYLASGNVGIARESAVERGILMTRTAPHLVRALPQLVPLLPSVSMFEKSLVRVGFLAGDALRVTARTPSSVLPRSRRVDAERAAQLAPAVRRDGLRGGLLAYDGQLVDDARLVVALARTAAAHGATVLTRVGAYDVTGDSARLRDELTGEELTIRARAVVNAAGVWAGEVDPDIRLKPSRGTHLVLPAELLGNPTAALTVPIPGETNRFVFALPAQLGRVYLGLTDEAVDGAIPDVPVASDSEIDFLLDTVNTALATPVTRSDVLGTFAGLRPLLDTGEGETADLSRNHAVLRSSNGVVGVVGGKLTTYRKMAQDAVDAAIAA…
GCA_000164155.2_ASM16415v2_genomic.gbff.gz	Rhodococcus hoagii ATCC 33707	EGD23259.1	HMPREF0724_13076	GlpK1	4941405 <- 4942920	MTVTKYIAAIDQGTTSSRCMIFDHDGDVVGVAQKEHEQIFPEPGWVEHDPEEIWTNTREMVGSVLAKTDLTAKDIAAVGITNQRETTVVWDRETGKPVYNAIVWQDTRTDSLCDELGGGEGRGRFRETTGLPLSTYFSGPKVRWILDNVDGARERAEAGELAFGTIDSWIIWNLTGGLHITDVTNASRTLLMDLETLDWDHDICAAMGIPVSMLPEIRSSSEVYGDLALPGISAGIPIAGILGDQQAATFGQACLSEGEAKNTYGTGNFLLLNTGTEKVHSEHGLLTTVCYKLGDKPAVYALEGSVAVTGSLVQWLRDNLGIIQSAKDIEPLAQTVEDNGGAYFVPAFSGLFAPRWRPDARGVIAGLTRYVNKGHLARAALEATAYQTREVIEAMRADS…
GCA_000164155.2_ASM16415v2_genomic.gbff.gz	Rhodococcus hoagii ATCC 33707	EGD23260.1	HMPREF0724_13077	GlpD2	4942995 -> 4944750	MDKQPGVQFLGPQQRAQAWDQLGTEQFDVVVIGGGVVGVGAALDAATRGLKVALVEARDFASGTSSRSSKMFHGGLRYLEQLEFGLVAEALHERELSMSTLAPHLVKPLKFLFPLTHRGWERPYMAAGFLLYDRMGGAKSVPAQKHLTRAGALRMAPGLKRNALIGGIRYYDTVVDDARHTMTVARTAAHYGAVVRTSTQVVGFLREADRVSGVRVRDSETGATTEVKGHVVINATGVWTDEIQALSHQRGRFRVRASKGVHIVVPRDRIVSDSAIILRTEKSVLFVIPWGNHWIIGTTDTDWNLDLAHPAATEADIDYILGHVNKVLVTPLTHEDIDGVYAGLRPLLAGESDETSKLSREHAVARVAPGLVAIAGGKYTTYRVMGKDAVDLAAEDLPA…
GCA_000164695.2_ASM16469v2_genomic.gbff.gz	Rothia dentocariosa ATCC 17931	ADP40305.1	HMPREF0733_10847	GlpF1	895612 -> 896581	MHTISPYLAEFLGTLIMCTIGCGAIATVELRRSKGHGDNFFTIAFGWGFAVAFGVYASHPYSGGHLNPAVSVGLAAFGEFDWAKVPGYVIAQLLGAMAGAGLVYLNYLPHWKATADQKIKLGVFSTVPAIHNYFTNALSEIIGTFMLVFSALYTGVNFKPTITTGGVELSLNLNDVLKPLAFGFMVAVLVVGLGGQTGYALNPARDLGPRIMHALLPIHNKGASRWFYSWVPVFAPLVGGFMGGAFFKLYYESEFTLWVVISSACAIALLGFAYWANSHLYRAPSAEVIPQGEDTQATAARAAATYTATGSIPIIEKRTYQQ
GCA_000164695.2_ASM16469v2_genomic.gbff.gz	Rothia dentocariosa ATCC 17931	ADP41099.1	HMPREF0733_11642	GlpK1	1811032 <- 1812589	MTTSLHSATLDVERKYIMSIDQGTTSSRAILFDKAGKIVSVGQLEHEQIFPKAGWVEHNPVEIWDNVRKATAMAMANGEVNHHEIAAVGITNQRETTVVWDKNTGEPVYNAIVWQDTRTQEIVDEIAGDDGVGKYHDVVGLNLSTYFSGPKIKWILDNIPGARERAERGDLLFGNTDSWVVWNLTGGVDGGVHVTDVTNASRTLLMNIRTLEWDPQIAADMGIPMSMLPEIKSSSEVYGYGRPTGLMRGTPIAGILGDQQAATFGQACFEKGMAKNTYGTGNFMLMNTGQEPVFSDNGLLTTVAYKIGDADPVYALEGSVAMSGSLIQWLRDNLGMLTNASDSEALATSVEDSGGCYVVPAFSGLFAPHWRSDARGVIVGLTRYVNKAHIVRAALEATA…
GCA_000164695.2_ASM16469v2_genomic.gbff.gz	Rothia dentocariosa ATCC 17931	ADP41100.1	HMPREF0733_11643	GlpF1	1812694 <- 1813555	MARPDYPVTCPRADVLCGDERKNMSLLAATIPVQAVSLLVGDNGVATHLGLFASEFFGTFILILLGAGVVAGVSLPKSYAKDAGWVVITFAWGFAVFAAVYLSGPSGAHLNPAVTLGLTAAGKDLTKGVPATPENIAIYIVAQILGAFLGAVAAFLAYKKHFDEEPGNRLGIFATGPAIKSYGWNLVTEILGTFVLVGWVVASGQTPSGLGPLAVALIVVAVGMSLGGPTGYAINPARDLGPRMAHAVLPIRGKGGSNWAYSWVPILGPIIGGVLAGLIVPAVLGF
GCA_000164695.2_ASM16469v2_genomic.gbff.gz	Rothia dentocariosa ATCC 17931	ADP41101.1	HMPREF0733_11644	GlpD2	1813752 <- 1815519	MSSQQFAQLSHLTTESRARALAEMSSGTELDVLVIGGGITGAGIALDAATRGLRTGIVEAGDWAAGTSAWSSKLIHGGLRYLYNLDFKLVTEALKERGLLLEKIAPHLVHAQPFLWPLKTPVIERSYSAIGIGMYDTLAYIGSRGKKGVPLQRHFTKKGTKTVFPDIKDSAFTGAIQFYDARVDDARLVVDVVRTASGYGALAASRTQVVGIDKDTSGKVVGARLADLESGQELTVKAKHIINATGVWTEESESLASPDAGLEVLASKGIHIVVPRDRIQATSGIFTKTEKSVLFIIPWQRYWIIGTTDTPYTEDRERPVATRQDIDYVLEQANKLIANPLTHDDIIGTYSGLRPLLQPKVKGDGAQSTKVSREHTVTEVAPGMSAIAGGKLTTYRVMA…
GCA_000164965.1_ASM16496v1_genomic.gbff.gz	Bifidobacterium bifidum S17	ADO52501.1	BBIF_0296	GlpF1	352058 -> 352790	MEYSLFTKLAAEFFGTAILMIFGNGSVANVELKNTKGHHAGWLNIAMGYGFGVMFPVLMFGGVSGAHINPAMTLAQAINGLFPWSDVLPYIVAQLLGALLGQFIVYLTYYPHYKETEDAEAILGTFCTTDADNDKINYFLNEMFGTLVLVFGALCCLMLPWGSKDLAAASIVVGFIVWGLVTSMGGPTGPGLNPARDLMPRLLHAILPIPNKGTSRWGEAWIPVVAPIVGAIVGAWLYVFFFA
GCA_000165905.1_ASM16590v1_genomic.gbff.gz	Bifidobacterium bifidum PRL2010	ADP35402.1	BBPR_0277	GlpF1	342517 -> 343249	MEYSLFTKLAAEFFGTAILMIFGNGSVANVELKNTKGHHAGWLNIAMGYGFGVMFPVLMFGGVSGAHINPAMTLAQAINGLFPWSDVLPYIVAQLLGALLGQFIVYLTYYPHYKETEDAEAILGTFCTTDADNDKINYFLNEMFGTLVLVFGALCCLMLPWGSKDLAAASIVVGFIVWGLVTSMGGPTGPGLNPARDLMPRLLHAILPIPNKGASRWGEAWIPVVAPIVGAIVGAWLYVFFFA
GCA_000166135.1_ASM16613v1_genomic.gbff.gz	Frankia inefficax	ADP79302.1	FraEuI1c_1230	GlpD2	1553509 <- 1555570	MPGTDPSDGFVPDAAAVPPIATAGGRLGPAQRAEALRRLATETFDVLVIGGGVTGAGTALDAAARGLSVALVEARDLAAGTSSRSSKLIHGGLRYLEQLNGALVREALRERTLLLETLAPHLVRPVPFLLPLTHHGWERAYIGSGVLLYDTLGQGLARISPAPGTQHSGGLPLHRHLTRKAALREFPALRPDALVGAIQYWDGQVDDARHTMFVARTAARYGAAVVTSAPVVGLLREEDRVTGAVVRDLESPGGAEIRVRARQTIGATGVWTDDLHALLGGARGPVSVRASKGVHLVVPRDRLQGTTGLILRTERSVLFVIPWGTHWIIGTTDTDWELDLAHPAATRADIDYLLDQLNRVLRSPLTRDDIVGVYAGLRPLLAGESEDTAQLSREHAVLA…
GCA_000166135.1_ASM16613v1_genomic.gbff.gz	Frankia inefficax	ADP82846.1	FraEuI1c_4856	GlpK2	5956237 -> 5957728	MVAVDQGTTGTTVCVLDQSAHVVGRAQTEVTVTYPRPGWVEQDPEQLWGGVVATVSAALRAAGRAPADIAAVGITNQRETTVVWDRRTGRPVAPAIVWQDRRTSGACERLAAAGHGPEVAERTGLVLDPYFSGTKIAWLLADDPELARRAGRGELAFGTVDTWLIWRLTGGRTHVTDVTNASRTLLLDLADATWSAPMAELLGVPMELLAEVRPSSEVYAETDPASFLGVSVPVAAAVGDQQAALFAQACFAQGQAKNTYGTGSFVLLNTGPTPPPPREDGALLRTAAFQLAGEPVHYALEGAVLATGSAVQWLRDGLGVVGSAAETAQLAGSLSGNDGVYFVPALAGLGAPHWDPRARGTLVGLTRGTGRAHLARAVLESIAYRTRDIVEAMTAAGTP…
GCA_000166135.1_ASM16613v1_genomic.gbff.gz	Frankia inefficax	ADP83748.1	FraEuI1c_5764	GlpD2	7094503 -> 7096144	MTDAGAGVSPHPGASLSAARRERELAGLAAGEVVDLLVIGGGVTGAGVALDAASRGLSVALAEARDLAWGTSRWSSKLVHGGLRYLASGDLRLAMESAQERDVLLRRTAGHLVHPLPILIPLTPEISRRSTALMTAGLHVADLMRRGARTPSSTLPPPRRLTAVETRQHAPTLRETGLRGGLLYWDGQLVDDARLVVTLARTAAAHGARVLTRLRARTLTGTEALVEDTVTGTTFGLRARTVINATGVWAPTLAPEIRLRPSRGTHLVLAADVFGGLRAAVTVPMPGEHNSYVTIVPQADGRVYVGLTDVPAEGVEDVPQPTAAEIEALLRVVSAALDAPLDRADVLGAFAGLRPLLDAPAHPGAPTRSADLSRRHAVRVGPDGVITVVGGKLTTYRRM…
GCA_000166315.1_ASM16631v1_genomic.gbff.gz	Bifidobacterium longum subsp. longum BBMN68	ADQ02129.1	BBMN68_1150	GlpF1	1358434 <- 1359169	MDYPLFTKLAAEFFGTAILMIFGNGSVANVELKNTKGHHAGWLNIAMGYGFGVMFPVLMFGSVSGAHINPAMTIAQAVNGLFPWSDVLPYIVAQLLGALLGQLIVYITYYPHYKETEDAEAILGTFCTTDADNQKANYFLNEMFGTLVLVFGALCCLSLAWGKQDYAAASIVVGFIVWGLVTSMGGPTGPGLNPARDLMPRLLHAILPIPHKGSSRWGEAWIPVVAPIVGAIIGAWLFVFFFAS
GCA_000177195.2_ASM17719v2_genomic.gbff.gz	Streptomyces sp. SirexAA-E	AEN08415.1	SACTE_0474	GlpK2	529756 <- 531274	MADFIGAVDQGTTSTRFMVFDHGGNEVAKHQLEHAQVLPRSGWVEHDPVEIWERTNSVMQNALRFGGLSANDLAAIGITNQRETTVVWDPRNGRPYYNAIVWQDTRTDAIAADLERTGRGDVIRRKAGLPPATYFSAGKIQWILENVDGVREAAEAGNALFGNTDAWVLWNLTGGPDGGIHATDVTNASRTMLMDLETLDWDDELLGFFGIPRAMLPTINPSSDPEAFGVTRTSRPLRGAVPITGVLGDQHAATVGQVCFAPGEAKNTYGTGNFLVLNTGTELVRSQHGLLTTVAYKFGDSPVVYALEGSIAVTGSAVQWLRDQMKIIKSAPESEELARTVEDNGGVYFVPAFSGLFAPYWRSDARGAIVGLARYNDNAHLARATLESICYQSRDVVEA…
GCA_000177195.2_ASM17719v2_genomic.gbff.gz	Streptomyces sp. SirexAA-E	AEN08416.1	SACTE_0475	GlpF1	531301 <- 532147	MAERRMRSGLIGELSAEFAGTMILILFGCGVVAQVAAGGALTDPPGGLGDHDSIAWAWGLGVTLGVYVAARLSGAHLNPAVTLALAAFRGFAWSKVAPYALAQTAGAFVAALLVRWNYSEALAKADPGHTVKTQTVFSTLPANGNPALPVHEWGAFRDQVIGTAILLLLIMAVTDMLNTPPGANLGPFITGLIVVAIGMAWGTNAGYAINPARDFGPRLASFITGYDGAWRDQYGNLYFWVPIVGPLVGGLLGAGLYKGLVGRFLPTPVPEPAGRAPASKD
GCA_000177195.2_ASM17719v2_genomic.gbff.gz	Streptomyces sp. SirexAA-E	AEN09013.1	SACTE_1088	GylR	1229114 -> 1229879	MAKNIQSLERAAAMLRLLAGGERRLGLSDIASALGLAKGTAHGILRTLQHEGFVEQDPTSGRYQLGAELLRLGNSYLDVHELRARALVWTDDLARSSGESVHLGVLHQHGVLIVHHVFRPDDSRQVLEVGAMHPLHSTALGKVLCAYDPVAHSEVTEGERQSFTPRTVTGEQEFEALLDTVRARGWAADAEETWEGVAAVAAPVHDRRRMPVGAVAVTGAVERVRPGGELRPELITAVRDCARAVSRDLGANRF
GCA_000177195.2_ASM17719v2_genomic.gbff.gz	Streptomyces sp. SirexAA-E	AEN09014.1	SACTE_1089	GlpF1	1230152 -> 1230944	MSSSDIFIGETIGTAVLILLGGGVCAAVTLKRSKAHNAGWVAIAFGWGFAVLTGAYISTGVSGAHLNPAVTLGLAIQGGTPWGDVPLYLASQLLGAMIGAVLVWAVYYGQLHAHLTDPEVVEAQPAEEGMVDQSTAPKAGPVLGVFSTGPEIRNAVQNVVTEVIATAVLILAILTQGLNDDGNGLGPLGALITALVVVGIGLSLGGPTGYAINPVRDLGPRIVHALLPLPNKGGSDWGYAWVPVVGPLLGGALAGGLYNLAFA
GCA_000177195.2_ASM17719v2_genomic.gbff.gz	Streptomyces sp. SirexAA-E	AEN09015.1	SACTE_1090	GlpK1	1230987 -> 1232526	MTDAHTTGPFIAAIDQGTTSSRCIVFDKDGRIVSVDQKEHEQIFPKPGWVEHDAKEIWENVQEVVAGAIVKAGVTSADVKAIGITNQRETTLLWDKNTGEPVHNALVWQDTRTDALCKELGRNVGQDRFRRETGLPLASYFAGPKVRWLLDNVEGLRERAERGDILFGTMDSWVIWNLTGGTDGGVHVTDVTNASRTMLMNLSRMEWDERICSSIGVPTAVLPEIRSSAEVYGNAKGGVLDGVPVASALGDQQAALFGQTCFAEGEAKSTYGTGTFMLMNTGHTPVNSYNGLLTTVGYRIGDQKPVYALEGSIAVTGSLVQWMRDQMGLIKSAAEIETLASSVEDNGGAYFVPAFSGLFAPYWRPDARGVITGLTRYVTKAHIARAVLEATAWQTREIS…
GCA_000177195.2_ASM17719v2_genomic.gbff.gz	Streptomyces sp. SirexAA-E	AEN09016.1	SACTE_1091	GlpD1	1232531 -> 1234142	MTTLQSVPALGTHPASGSLPSRAETRDQLSKATYDLLVIGGGILGISTAWHAAQSGLRVALVDAGDFAGATSSASSKLLHGGLRYLQTGAVKLVAENHFERRAVSRQVAPHLANPLTFYLPVYKGGPHGAAKLGAGVFAYSALSAFGDGVGHVISPSRARRDVPELRTDNLKAVAVYGDDQMNDARMALMTVRAAVDAGAVVLNHAAVTGLRFTRGRVTGAELTDRQDGTEFGVDARLVLNATGPWVDHLRKMEDPAAAPSIRLSKGAHLVLRRTRPWKAALATPIDKYRITFALPWEDMLLLGTTDEEYEGDPADVSVTEKDTAQILDEAAFSVRDQQLSRDLITYSFAGLRVLPGGPGDTSKAKRETVVTEGRGGMLSVAGGKWTTFRHIGRTVMNK…
GCA_000177195.2_ASM17719v2_genomic.gbff.gz	Streptomyces sp. SirexAA-E	AEN11885.1	SACTE_4042	GlpD2	4465192 -> 4466899	MRTATLGPAERAEALAAMAERELDVLVVGAGVVGAGTALDAATRGLSTGLVEARDWASGTSSRSSKLIHGGLRYLEMLDFALVREALKERGLLLERLAPHLVKPVPFLYPLQHKGWERLYAGSGVALYDAMSVSSGHGRGLPMHRHLSRRHALRVAPALRKDALVGALQYYDAQMDDARYVATLVRTAAGYGAHVANQARVTGFLREGERVVGVRVEDVEGGGEYEVRAKQVVNATGVWTDDTQALIGERGQFHVRASKGIHLVVPKDRIHSTTGLILRTEKSVLFVIPWGRHWIIGTTDTDWDLDKTHPAASSADIDYLLEHVNSVLNVPLSRDDVEGVYAGLRPLLAGESDATSKLSREHTVAHPVPGLVVVAGGKYTTYRVMAKDAVDEAVHGLDQ…
GCA_000177535.2_ASM17753v2_genomic.gbff.gz	Corynebacterium resistens DSM 45100	AEI10114.1	CRES_1762	GlpK2	2099044 -> 2100280	MYNAIVWQDTRTDSIVSSLTEKQKELFRERTGLPASTYFAGPKIRWILDNVEGVRERAEAGELAFGTIDSWLVWELTRGSKRAPAHTREAAQHVTDVTNASRTMLMDLKTQQWDPELCEILGIPMKLLPRIVSSSEVVGRVRRNGPVKGIPIAGILGDQQAATFGQACVEPGEAKNTYGTGNFMLLNTGEEPQWSEHGLITTIAYRLGNQPAVYALEGSIAVTGSLVQWLRDNLGFFNRADQIEALARSVKDNGGCYIVPAFSGLLAPHWRPEARGVIAGLTRYVTKAHIARAALEATAYQTREVVEAMNNDSGVELTSLRVDGGMVGNGLLMQFQADQLGVPVTVPDITETTALGAAYAAGLAVGFFRDLAEIRSLWQEKQTYTPQSSQEERDALFAR…
GCA_000177615.2_ASM17761v2_genomic.gbff.gz	Candidatus Frankia datiscae	AEH08809.1	FsymDg_1329	GlpD2	1556781 <- 1558521	MIAPARLNPTTRGDALIQMESDVVDVVVIGGGVTGAGVALDAATRGLSVALVEARDLAAGTSSRSSKLIHGGLRYLEQLNIALVSEALRERALLLDTLCPHLVRPVPFLFPLTHRGWERAYVGTGMVLYDTLGGARRAVPRHRHLTRRAALRAVPALRPDALVGAIQYWDAQVDDARHTMFVARTAAHYGALIATSARVTGLLREGDRVAGVRVHDLEGGGQIDVRARQTINAAGVWTDDIQAMAGGRGQLSVRPSKGIHLLVPRDRIHATTGLILRTESSVLFVIPWGSHWIVGTTDTDWNLDLAHPAASSADIDYLLTHVNQVLRTPLTTDDITGVYAGLRPLLSGESEDSSQLSREHAVVSPLPGLTMVAGGKYTTYRVMARDAVDAVAHGLNRSV…
GCA_000177615.2_ASM17761v2_genomic.gbff.gz	Candidatus Frankia datiscae	AEH08812.1	FsymDg_1332	GlpD2	1561340 <- 1563053	MSSQRHRDNHHDTLDAPPRRRSAAGRTATPSRLPPPSHQATASHQATAPRRPTARPASSTASLNRRQRERDLAELADGAVVDVLVIGGGVTGAGVALDAASRGLSVALVEAHDLAFGTSRWSSKLVHGGLRYLASGDLALAHESARERAVLLGTTAPHLVRPLPMLLPLAAGFPISTALAANAGLRVADILRRAAGTPRTVLPGPRRLTAVEARHMVPALRAPGLRGGLLTWDGQLVDDARLVVAIARTAARHGTRVITRCRVREADGSGATAVDTVSNSPVILRSRSVVNATGVWAGDLCADARLRPSRGTHLVVAGSALDGLRTAIIIPVPGERNRYVFALPQPGGHVYVGITDEPVDTVVDVPVPTAAELDFLLGVLSSVLTVPVGRADVLGAFAG…
GCA_000177615.2_ASM17761v2_genomic.gbff.gz	Candidatus Frankia datiscae	AEH08834.1	FsymDg_1354	GlpK2	1592020 -> 1593568	MGDFVGAIDQGTTSTRFMIFDHDGSEVARRQLEHAQILPRAGWVEHDPVEIWERTAAVVAAALADAGLGAADLAALGVTNQRETTIVWDPRTGRPYHNAIVWQDTRTDRIVAALERDGRGQVIRRRSGLPPATYFSAGKIAWILDNVDGVRAAAERGEAVFGTVDSWLLWNLTGGPRGGLHVTDVTNASRTMLMDLHTLDWDDELLEFFGVPRAILPAIRPSSDPTGYGSTTVSGPLHGEVALTADLGDQHAATVGQVCFAPGQAKNTYGTGNFLLLNTGPRAVPSQHGLLTTVGYRFGDDDPVYALEGSIAVTGSAVQWLRDQLGIISSAAESETLAATVPDSGGIYFVPAFSGLFAPYWRSDARGAVVGLSRFHTGAHLARAALEAICYQSRDVAEA…
GCA_000177655.2_ASM17765v2_genomic.gbff.gz	Micromonospora sp. L5	ADU08268.1	ML5_2749	GlpD2	2882208 -> 2884041	MRDPSVSRSTAGRLSAERRADDLRRLRAERFDVLVIGGGVTGAGAALDAASRGLKVALVEARDYAAGTSSRSSKLIHGGLRYLEQLEFHLVHEALTERGLLATRLAPHLVRPVPILVPLPAEGGAGDLPRRFFRRSYYGLGVAAYDAFAGIFGGGRGMPLHRHLTREGTRRIFPSLRPDKLAGAIRYYDGQVDDARLVVTLARTAASLGATVVTSARAVGLTRQAREVTGVRVRDLEAPAGSPDAEFEVRARTVIAATGVWSDDMSRMLNDVGLRPKLRVRASKGVHLVVPRSAIVGETGLILRTATSVLFVIPWGGHWIIGTTDTDWQLDRSHPAATASDIDYLLSQVNMVLDRPLTTADIEGVYAGLRPLLAGEADSTSKLSREHAVVEPMLGLLLV…
GCA_000177655.2_ASM17765v2_genomic.gbff.gz	Micromonospora sp. L5	ADU08538.1	ML5_3021	GlpK1	3170585 <- 3172100	MDARGGYGAAVTAEFVAAIDQGTTSSRCIVFDRAGEIVAVAQREHRQIFPRPGWVEHDAEEIWTNVEHVVREALASADIGTESLAAVGITNQRETTVVWDRETGRPVANAIVWQDTRTGPLLRELTEAYDEERLRARTGLTPATYFAGPKLRWLLDNVDGLRERAERGEVLFGTMDSWLIWKLTGRHVTDVTNASRTMLMDLETLDWAPELLDALRVPAAVLPEIRSSAEVYGTAQGVLAGVPVASALGDQQAALFGQTCFQPGEAKCTYGTGSFLLLNTGASPVPSRHGLLTTVAYRIEGQPAVYALEGAIAVTGSLVQWLRDNLGLISSAPQVEELARTVDDNGGCYVVPAFSGLFAPHWRSDARGVIAGLTGYITKGHLARAVLEASAFQTREVVD…
GCA_000179395.2_ASM17939v2_genomic.gbff.gz	Corynebacterium variabile DSM 44702	AEK35525.1	CVAR_0179	GlpD2	212444 <- 214124	MPHFDATAARLHAARRAHELAELQARSANAAQGPERVDVLVIGGGVTGAGIALDAATRGLDVLLVDAHDLAFGTSRWSSKLAHGGLRYLASGHVGIAKRSARERGILMESTAPHLTRTLSQVTPVQDRYPLPVNVLSRLGFLGGDFLRVLAGTSGKTLPRSRTISKKRVRELCPAVETSDLRFGYVNNDGQLVDDARLVTALARTAAGYGARVLTYTRAEEIATDGAGGRVTLTDTLADSTGGDPTSFQVEAGVIVNATGVWAGGMEPQVKIRPSRGTHLVIDADEVGNPTGALTVPVPGHGTRFCFILPEQLGRCYVGITDEDYGTDEIPDVPEVPDSDVRFILDVVNQALAVDLTPNDVLGAFAGLRPLVQFTEDADSSTADLSREHIILRGKDATG…
GCA_000179395.2_ASM17939v2_genomic.gbff.gz	Corynebacterium variabile DSM 44702	AEK37559.1	CVAR_2209	GlpK2	2504130 -> 2505714	MADLFSRFRHPGAGHGSYKGFILALDQGTTSTRAIVFDARGAVVSVSQLEHRQIFPRPGWVEHDPEEIRLNARRVIADAVARADIGTEDIAALGITNQRETTVIWDRETGEPVYNAIVWQDTRTTPICDELEAAGDGDLFRERTGLPVSTYFAGPTIRWILDNVPGVRERAERGELAMGTMDTWIIWELTRSTRHSGRPTRGRQPRARHVTDVTNASRTMLMDIRTRQWDPELCERLGIPMSLLPEIISSSEVIDKVQRSGPVHGVPIAGILGDQQAATFGQACTEPGEAKCTYGTGNFLLLNTGTEPKTSEHGLITTVAYQLGDAPAVYALEGSVAVTGSLVQWLRDNLGFFDDSSQIEGLARSVDDNGGCVVVPAFSGLLAPRWVPDARGVIVGLTR…
GCA_000184005.1_ASM18400v1_genomic.gbff.gz	Mycobacterium tuberculosis HN878	none	ORF02417	GlpD2	2515978 <- 2517528	VLMPHSAALNAARRSADLTALADGGALDVIVIGGGITGVGIALDAATRGLTVALVEKHDLAFGTSRWSSKLVHGGLRYLASGNVGIARRSAVERGILMTRNAPHLVHAMPQLVPLLPSMGHTKRALVRAGFLAGDALRVLAGTPAATLPRSRRIPASRVVEIAPTVRRDGLDGGLLAYDGQLIDDARLVMAVARTAAQHGARILTYVGASNVTGTSVELTDRRTRQSFALSARAVINAAGVWAGEIDPSLRLRPSRGTHLVFDAKSFANPTAALTIPIPGELNRFVFAMPEQLGRIYLGLTDEDAPGPIPDVPQPSSEEITFLLDTVNTALGTAVGTKDVIGAYAGLRPLIDTGGAGVQGRTADVSRDHAVFESPSGVISVVGGKLTEYRYMAEDVLNR…
GCA_000184005.1_ASM18400v1_genomic.gbff.gz	Mycobacterium tuberculosis HN878	none	ORF03533	GlpD2	3674744 <- 3676264	MFHGGLRYLEQLEFGLVREALYERELSLTTLAPHLVKPLPFLFPLTKRWWERPYIAAGIFLYDRLGGAKSVPAQRHFTRAGALRLSPGLKRSSLIGGIRYYDTVVDDARHTMTVARTAAHYGAVVRCSTQVVALLREGDRVIGVGVRDSENGAVAEVRGHVVVNATGVWTDEIQALSKQRGRFQVRASKGVHVVVPRDRIVSDVAMILRTEKSVMFVIPWGSHWIIGTTDTDWNLDLAHPAATKADIDYILGTVNAVLATPLTHADIDGVYAGLRPLLAGESDDTSKLSREHAVAVPAAGLVAIAGGKYTTYRVMAADAIDAAVQFIPARVAPSITEKVSLLGADGYFALVNQAEHVGALQGLHPYRVRHLLDRYGSLISDVLAMAASDPSLLSPITEA…
GCA_000184005.1_ASM18400v1_genomic.gbff.gz	Mycobacterium tuberculosis HN878	none	ORF03953	GlpK1	4131433 <- 4133013	VDHHGRLHAVSDAILGEQLAESSDFIAAIDQGTTSTRCMIFDHHGAEVARHQLEHEQILPRAGWVEHNPVEIWERTASVLISVLNATNLSPKDIAALGITNQRETTLVWNRHTGRPYYNAIVWQDTRTDRIASALDRDGRGNLIRRKAGLPPATYFSGGKLQWILENVDGVRAAAENGDALFGTPDTWVLWNLTGGPRGGVHVTDVTNASRTMLMDLETLDWDDELLSLFSIPRAMLPEIASSAPSEPYGVTLATGPVGGEVPITGVLGDQHAAMVGQVCLAPGEAKNTYGTGNFLLLNTGETIVRSNNGLLTTVCYQFGNAKPVYALEGSIAVTGSAVQWLRDQLGIISGAAQSEALARQVPDNGGMYFVPAFSGLFAPYWRSDARGAIVGLSRFNTN…
GCA_000184025.1_ASM18402v1_genomic.gbff.gz	Mycobacterium tuberculosis X122	none	ORF02407	GlpD2	2514648 <- 2516198	VLMPHSAALNAARRSADLTALADGGALDVIVIGGGITGVGIALDAATRGLTVALVEKHDLAFGTSRWSSKLVHGGLRYLASGNVGIARRSAVERGILMTRNAPHLVHAMPQLVPLLPSMGHTKRALVRAGFLAGDALRVLAGTPAATLPRSRRIPASRVVEIAPTVRRDGLDGGLLAYDGQLIDDARLVMAVARTAAQHGARILTYVGASNVTGTSVELTDRRTRQSFALSARAVINAAGVWAGEIDPSLRLRPSRGTHLVFDAKSFANPTAALTIPIPGELNRFVFAMPEQLGRIYLGLTDEDAPGPIPDVPQPSSEEITFLLDTVNTALGTAVGTKDVIGAYAGLRPLIDTGGAGVQGRTADVSRDHAVFESPSGVISVVGGKLTEYRYMAEDVLNR…
GCA_000184025.1_ASM18402v1_genomic.gbff.gz	Mycobacterium tuberculosis X122	none	ORF03515	GlpD2	3672059 <- 3673579	MFHGGLRYLEQLEFGLVREALYERELSLTTLAPHLVKPLPFLFPLTKRWWERPYIAAGIFLYDRLGGAKSVPAQRHFTRAGALRLSPGLKRSSLIGGIRYYDTVVDDARHTMTVARTAAHYGAVVRCSTQVVALLREGDRVIGVGVRDSENGAVAEVRGHVVVNATGVWTDEIQALSKQRGRFQVRASKGVHVVVPRDRIVSDVAMILRTEKSVMFVIPWGSHWIIGTTDTDWNLDLAHPAATKADIDYILGTVNAVLATPLTHADIDGVYAGLRPLLAGESDDTSKLSREHAVAVPAAGLVAIAGGKYTTYRVMAADAIDAAVQFIPARVAPSITEKVSLLGADGYFALVNQAEHVGALQGLHPYRVRHLLDRYGSLISDVLAMAASDPSLLSPITEA…
GCA_000184025.1_ASM18402v1_genomic.gbff.gz	Mycobacterium tuberculosis X122	none	ORF03940	GlpK1	4131467 <- 4133047	VDHHGRLHAVSDAILGEQLAESSDFIAAIDQGTTSTRCMIFDHHGAEVARHQLEHEQILPRAGWVEHNPVEIWERTASVLISVLNATNLSPKDIAALGITNQRETTLVWNRHTGRPYYNAIVWQDTRTDRIASALDRDGRGNLIRRKAGLPPATYFSGGKLQWILENVDGVRAAAENGDALFGTPDTWVLWNLTGGPRGGVHVTDVTNASRTMLMDLETLDWDDELLSLFSIPRAMLPEIASSAPSEPYGVTLATGPVGGEVPITGVLGDQHAAMVGQVCLAPGEAKNTYGTGNFLLLNTGETIVRSNNGLLTTVCYQFGNAKPVYALEGSIAVTGSAVQWLRDQLGIISGAAQSEALARQVPDNGGMYFVPAFSGLFAPYWRSDARGAIVGLSRFNTN…
GCA_000184045.1_ASM18404v1_genomic.gbff.gz	Mycobacterium tuberculosis R1207	none	ORF02398	GlpD2	2512337 <- 2513887	VLMPHSAALNAARRSADLTALADGGALDVIVIGGGITGVGIALDAATRGLTVALVEKHDLAFGTSRWSSKLVHGGLRYLASGNVGIARRSAVERGILMTRNAPHLVHAMPQLVPLLPSMGHTKRALVRAGFLAGDALRVLAGTPAATLPRSRRIPASRVVEIAPTVRRDGLDGGLLAYDGQLIDDARLVMAVARTAAQHGARILTYVGASNVTGTSVELTDRRTRQSFALSARAVINAAGVWAGEIDPSLRLRPSRGTHLVFDAKSFANPTAALTIPIPGELNRFVFAMPEQLGRIYLGLTDEDAPGPIPDVPQPSSEEITFLLDTVNTALGTAVGTKDVIGAYAGLRPLIDTGGAGVQGRTADVSRDHAVFESPSGVISVVGGKLTEYRYMAEDVLNR…
GCA_000184045.1_ASM18404v1_genomic.gbff.gz	Mycobacterium tuberculosis R1207	none	ORF03508	GlpD2	3670937 <- 3672457	MFHGGLRYLEQLEFGLVREALYERELSLTTLAPHLVKPLPFLFPLTKRWWERPYIAAGIFLYDRLGGAKSVPAQRHFTRAGALRLSPGLKRSSLIGGIRYYDTVVDDARHTMTVARTAAHYGAVVRCSTQVVALLREGDRVIGVGVRDSENGAVAEVRGHVVVNATGVWTDEIQALSKQRGRFQVRASKGVHVVVPRDRIVSDVAMILRTEKSVMFVIPWGSHWIIGTTDTDWNLDLAHPAATKADIDYILGTVNAVLATPLTHADIDGVYAGLRPLLAGESDDTSKLSREHAVAVPAAGLVAIAGGKYTTYRVMAADAIDAAVQFIPARVAPSITEKVSLLGADGYFALVNQAEHVGALQGLHPYRVRHLLDRYGSLISDVLAMAASDPSLLSPITEA…
GCA_000184045.1_ASM18404v1_genomic.gbff.gz	Mycobacterium tuberculosis R1207	none	ORF03923	GlpK1	4124020 <- 4125600	VDHHGRLHAVSDAILGEQLAESSDFIAAIDQGTTSTRCMIFDHHGAEVARHQLEHEQILPRAGWVEHNPVEIWERTASVLISVLNATNLSPKDIAALGITNQRETTLVWNRHTGRPYYNAIVWQDTRTDRIASALDRDGRGNLIRRKAGLPPATYFSGGKLQWILENVDGVRAAAENGDALFGTPDTWVLWNLTGGPRGGVHVTDVTNASRTMLMDLETLDWDDELLSLFSIPRAMLPEIASSAPSEPYGVTLATGPVGGEVPITGVLGDQHAAMVGQVCLAPGEAKNTYGTGNFLLLNTGETIVRSNNGLLTTVCYQFGNAKPVYALEGSIAVTGSAVQWLRDQLGIISGAAQSEALARQVPDNGGMYFVPAFSGLFAPYWRSDARGAIVGLSRFNTN…
GCA_000184435.1_ASM18443v1_genomic.gbff.gz	Mycolicibacterium gilvum Spyr1	ADT98739.1	Mspyr1_20850	GlpK2	2136807 <- 2138277	MHHILAIDQGTSGTKAVVVDIRDGTAGRVLATAEVSLRPDYLPGGGVEQDPEALFASVVTAGRQALQQAGMPVAAVALANQGETVLAWDRHTGTPLTPAIVWQDRRAETLCAALAEHATTVAGRTGLVLDPYFSAPKMAWIRANLTRDGVVTTTDTWLVHRLCGAFVTDASTASRSLLTSLDDSRGQRWDPDLRALFGLDAEEMPEIVASDEIVGTTDVFGTTLPVAGLIVDQQAALFAESCLHAGSAKCTYGTGAFLLAQLGTEPVRSSSGLTTSVAWRLRGQTSYCIDGQVYTAASAIRWAVDLGLIPSADQIDSAAAESSDGVVCVPALAGLAAPWWDSAATASLSGMTLSTGRGQLVRAMVEGIAAQVAALTDLVSADLGRPLTRLRVDGGLTRS…
GCA_000184435.1_ASM18443v1_genomic.gbff.gz	Mycolicibacterium gilvum Spyr1	ADT98864.1	Mspyr1_22140	GlpD2	2283660 -> 2285220	MSGSTSLNAARRTVDLTQLGNGAPVDVVVIGGGITGAGIALDAASRGLAVVLVEKHDLAFGTSRWSSKLVHGGLRYLATGNVGIARRSALERGILMTRNAPHLVHAMPQLVPLLPSMGAPSRALVRFGFAAGDGLRKLAGTPASVLPRSRRVDAQRAVALAPTVRRDGLDGGLLAYDGQLIDDARLVTAVARTAAQHGARILTRVAASDASRTAVSLTDTLTGETITIAARAVVNATGVWAGEIDESLTLRPSRGTHLVFDAAALGNPTAALTVPIPGEINRFVFAMPEQLGRVYLGLTDEDAPGPIPDVPEPTPAEVTFLLDTVNTALDTALRHEDVVGSYAGLRPLIDTGTGRTADVSREHAVTESPSGVISVIGGKLTEYRYMAEDVVDRAVELRG…
GCA_000184435.1_ASM18443v1_genomic.gbff.gz	Mycolicibacterium gilvum Spyr1	ADU00792.1	Mspyr1_42310	GlpD2	4384264 <- 4386010	MSDPIPAPGNGETFLGPDERARAWQRLGSEQFDVIVIGGGIVGAGAALDAATRGLKVALVEARDFASGTSSRSSKMFHGGLRYLEQLEFGLVREALHERELSLTTLAPHLVKPLPFLFPLTNRVWERPYIAAGIFLYDQLGGAKSVPPQKHLTRAGALRLSPGLKRSSLIGGIRYYDTVVDDARHTMTVARTAAHYGAVVRTSTQVVALLREGDRVTGVQVRDSEDGRVTDVRGHVVVNATGVWTDEIQALSKQRGRFRVRASKGVHIVVPRDRIVSEVAIILRTEKSVLFVIPWGTHWIIGTTDTDWNLDLAHPAATKADIDYILGHVNKVLATPLTHDDIDGVYAGLRPLLAGESEETSKLSREHAVAVPSPGLVAIAGGKYTTYRVMAEDAIDAAA…
GCA_000184435.1_ASM18443v1_genomic.gbff.gz	Mycolicibacterium gilvum Spyr1	ADU01389.1	Mspyr1_48510	GlpK1	5039480 <- 5040998	MADFVAAIDQGTTSTRCMIFGHDGAEVGRHQLEHEQILPKAGWVEHNPVEIWERTGSVLATALNATKLATTDLAALGITNQRETSLVWNRHTGRPYYNAIVWQDTRTDRIASALDRDGRGDVIRRKAGLPPATYFSGGKLQWLLENVDGLRADAANGDALFGTTDTWVLWNLTGGHRGGVHVTDVTNASRTMLMNLETLDWDDELLGFFDIPRQMLPEIRPSSSPQPYGVTVETGPADGEIPITGILGDQQAAMVGQVCLDVGEAKNTYGTGNFLLLNTGEKIVRSDNGLLTTVCYQFGDSKPVYALEGSIAVTGSAVQWLRDQLGIISGASQSESLARQVDDNGGVYFVPAFSGLFAPYWRSDARGAIVGLSRFNTNAHVARATLEAICYQSRDVVDA…
GCA_000184685.1_ASM18468v1_genomic.gbff.gz	Intrasporangium calvum DSM 43043	ADU47507.1	Intca_0983	GlpD2	1091135 <- 1092674	MTAPAIDRRARARALESLATSRYDCIVVGGGVTGAGVALDAASRGLRTALIERVDLAAGTSRWSSKLVHGGLRYLAKGDVGIAWESARERHALMTTIAPHLTRAAANIVPLDGSTPPPLGLLTEAGIRLADGLRLASHTSRHLLPRPSRISASEALVMAPGLRQDGLRGGLLFWDGQLEDDARLGTAIARTAVAHGADVVTRCAATELTDTTVTLRDELAGESFTAHGHVVNATGVWAGEHEPSVHIKPSRGSHVVVRSEAVGRPRAIFTAPVPGHFGRFVFAMPQSDGLVIIGLTDEPVGDVDGVAPEVPCADTRFLLDTINQVLEQPLAESDVVGRYAGLRPLVTTAADGPTADVSRRHLLVDEPGGPVTITGGKLTTYRQMAEATVDAVCRRVRSP…
GCA_000184685.1_ASM18468v1_genomic.gbff.gz	Intrasporangium calvum DSM 43043	ADU47618.1	Intca_1097	GylR	1213945 <- 1214752	MSIEAAWCSTTPRKPATVVDPQIPSGLKSVGSALDVLECFAVDGELGVSDIARRLGVAKSTAHRLLQTLVSRGFVEQDATSGAYRLGIHLYELGQLALARNELRHAALPTLRQVARATNLTVNFSVPEGADVVFIERIENLDGVRILGHFGRRLPSHCTSSGKVIAAFNPTVYRARLNAGFPPRLRGTVRTAEEWETVVDQVRAKRYAESHGESFDGASSVAVPVVSHGRAVASLSVFGPTDQVKPAVGQLVPLLTAAANRIVKNLGR
GCA_000184685.1_ASM18468v1_genomic.gbff.gz	Intrasporangium calvum DSM 43043	ADU49897.1	Intca_3417	GlpK2	3781916 <- 3783425	MDYVVAIDQGTTSTRAMVFDRAGSIVAMDQREHRQIFPRAGWVEHDPLEVWENTRAVVGGALGKANLDAKRIVAVGITNQRETTVVWDRATGRPVHNAIVWQDTRTQAICDELAGAVGPDRFAERTGLPLATYFAGPKIRWILDHVDGARDRAEGGELLAGTMDTWILWNLTGGPDGGVHVTDVTNASRTLLMDLRTLAWDEAIAAEMRVPVAMLPEIRSSSETYGTCQPGILLDVPVAGILGDQQAATFGQACLEPGMAKNTYGTGNFMLLNTGEEIVPSANGLLTTVCYRLGSAAPVYALEGSIAVTGSLVQWLRDNLGLIRDAAEVETLAASVDDNGGAYFVPAFSGLFAPHWRPDARGALVGLTRFVNRGHLARAALEATAFQTREVLDAMNADS…
GCA_000184685.1_ASM18468v1_genomic.gbff.gz	Intrasporangium calvum DSM 43043	ADU49899.1	Intca_3419	GlpD2	3786079 -> 3787792	MTTPVRLDADYRSAAWRRLAGKHFDVLVVGGGITGAGVALDAATRGLATALVEQRDFASGTSSRSSKLFHGGLRYLEQMNFDLVREALRERDLTLKTIAPHLVRPVSFLYPLTGRGWERPYVTAGLTLYDSMGGTRSMPRHKQLTRSGALKLAPALKRESLTGGLLYYDAQTDDARHTLTTVRTAAAYGATVISSTRVTGLLRAGERVVGAVVEDVETGERQDVHASVVINCTGVWTDEIQEMAGSRGHFHVRASKGVHVVVARDRINSETGLILRTEKSVLFVIPWGTHWIIGTTDTDWELDRAHPAATRADIDYLLEHLNTVLKVPLTHDDIQGVYAGLRPLLSGDSALTAQLSREHAVARPQPGLISIAGGKYTTYRVMAQDAVDAAREDIGGDVS…
GCA_000189535.1_ASM18953v1_genomic.gbff.gz	Pseudarthrobacter phenanthrenivorans Sphe3	ADX73133.1	Asphe3_19780	GlpK1	2125535 <- 2127050	MNQYVIAIDQGTTSTRAIIFDHSGSIVSSGQMEHEQIFPQAGWVEHNAAEIWNNTREVIASALSKANLTRHDIAAVGITNQRETAVVWDKTTGEAIYNAIVWQDTRTQDIVDELARDGGPDRFKQKVGLPLATYFSGTKIKWILDNVEGAREKAEAGDLVFGNTDAWVLWNLTGGVDGGVHVTDVTNASRTLFMDLETLQWDDEILGIFGVPRSMMPEIKSSSEVYGTVHSSQLLRETPVAGILGDQQAATFGQAAFDTGEAKNTYGTGCFLIFNTGEEIVHSKNGLLTTVGYKLGDAAPHYALEGSIAVTGSLIQWLRDNLGLINSAPEVETLAASVKDNGGVYIVPAFSGLFAPYWRSDARGAIVGLTRFVNKNHIARAALEATAFQTREVLDAVNA…
GCA_000189535.1_ASM18953v1_genomic.gbff.gz	Pseudarthrobacter phenanthrenivorans Sphe3	ADX73134.1	Asphe3_19790	GlpF1	2127098 <- 2127848	MSLGIVFLSEVFGTAMLTLLGCGVVANVALRGTKGNSGGFLMVTWGWGVAVFAGVYVAAKSGAHLNPAVTLGLLVNGKDEYAPDVPVDFASTLTYFGGELLGAFLGAVACWLAYKQHFDAEPEVASKLGVFSTGPAIRSTPWNLVTEIIGTFVLVFVILTFGGTPSGLGPLAVALLVVGIGVSLGGPTGYAINPARDLGPRIAHALLPIKGKGSSDWGYSWIPVVGPLVGGALGGIVANLVPIIVTAAA
GCA_000189535.1_ASM18953v1_genomic.gbff.gz	Pseudarthrobacter phenanthrenivorans Sphe3	ADX73837.1	Asphe3_27180	GlpD2	2898429 <- 2900169	MKSVPENSGALGPEAREASIQRLRATADPGQELDILIVGGGIVGAGAALDAVTRGLDVGIVEASDWAAGTSSRSSKLIHGGLRYLEMLDFALVKEALQERGLLLSELAPHLARPVPFLYPLTKPFIERPYVGAGIALYDAMSVSSGHSRGVPFHKHLTRRGTLRAAPSLKNDAFVGSIRYYDGQVDDAKYVANLVRTAAYYGAHAVNQMKVVDFLREGERVVGAKVVNHEDGTEFNIRAKQVINATGVWTDETQAMVTERGQLKVRASKGIHLVVPRDRFQSTVGLILRTEKSVLFVIPWGRHWIIGTTDTDWHLDKAHPAASSKDIDYILEHVNKVLKRPLTREDVEGVYAGLRPLLAGENDSTAKLSREHVVAHPVPGLVVVAGGKWTTYRVMAKDA…
GCA_000191785.1_ASM19178v1_genomic.gbff.gz	Parascardovia denticolens DSM 10105 = JCM 12538	EFT82836.1	HMPREF0620_1521	GlpF1	1710119 <- 1710887	MNKQDECSRGREIMEYSLWMRVLAECIGTAMLVLFGCGSIAAANLKGSKAKGAGWLNVSLGFGVAIGLPVMIFGGVSGAHLNPAITLALAVYGQFKWAEVLPYILGQLVGAFIGAAVVYFMYYPYFRKEEDPATIFGVFATNDANESKLNYFVSEFFATMMLVLGIFGSLNMAGKTSKAAGFIMIVALVAALIAAMGGPTGAAMNPARDLMPRLFHQMVPIAHKGGSRWGEAWIPVIAPICGAICGYGIYFLFAR
GCA_000193185.2_ASM19318v2_genomic.gbff.gz	Mycobacterium tuberculosis W-148	EGE49403.1	TBPG_000661	GlpD2	727928 -> 729686	MSNPIQAPDGGQGWPAAALGPAQRAVAWKRLGTEQFDVVVIGGGVVGSGCALDAATRGLKVALVEARDLASGTSSRSSKMFHGGLRYLEQLEFGLVREALYERELSLTTLAPHLVKPLPFLFPLTKRWWERPYIAAGIFLYDRLGGAKSVPAQRHFTRAGALRLSPGLKRSSLIGGIRYYDTVVDDARHTMTVARTAAHYGAVVRCSTQVVALLREGDRVIGVGVRDSENGAVAEVRGHVVVNATGVWTDEIQALSKQRGRFQVRASKGVHVVVPRDRIVSDVAMILRTEKSVMFVIPWGSHWIIGTTDTDWNLDLAHPAATKADIDYILGTVNAVLATPLTHADIDGVYAGLRPLLAGESDDTSKLSREHAVAVPAAGLVAIAGGKYTTYRVMAADAI…
GCA_000193185.2_ASM19318v2_genomic.gbff.gz	Mycobacterium tuberculosis W-148	EGE50798.1	TBPG_002105	GlpD2	2299582 <- 2301133	MLMPHSAALNAARRSADLTALADGGALDVIVIGGGITGVGIALDAATRGLTVALVEKHDLAFGTSRWSSKLVHGGLRYLASGNVGIARRSAVERGILMTRNAPHLVHAMPQLVPLLPSMGHTKRALVRAGFLAGDALRVLAGTPAATLPRSRRIPASRVVEIAPTVRRDGLDGGLLAYDGQLIDDARLVMAVARTAAQHGARILTYVGASNVTGTSVELTDRRTRQSFALSARAVINAAGVWAGEIDPSLRLRPSRGTHLVFDAKSFANPTAALTIPIPGELNRFVFAMPEQLGRIYLGLTDEDAPGPIPDVPQPSSEEITFLLDTVNTALGTAVGTKDVIGAYAGLRPLIDTGGAGVQGRTADVSRDHAVFESPSGVISVVGGKLTEYRYMAEDVLNR…
GCA_000193185.2_ASM19318v2_genomic.gbff.gz	Mycobacterium tuberculosis W-148	EGE52466.1	TBPG_003848	GlpK1	4145210 <- 4146764	MSDAILGEQLAESSDFIAAIDQGTTSTRCMIFDHHGAEVARHQLEHEQILPRAGWVEHNPVEIWERTASVLISVLNATNLSPKDIAALGITNQRETTLVWNRHTGRPYYNAIVWQDTRTDRIASALDRDGRGNLIRRKAGLPPATYFSGGKLQWILENVDGVRAAAENGDALFGTPDTWVLWNLTGGPRGGVHVTDVTNASRTMLMDLETLDWDDELLSLFSIPRAMLPEIASSAPSEPYGVTLATGPVGGEVPITGVLGDQHAAMVGQVCLAPGEAKNTYGTGNFLLLNTGETIVRSNNGLLTTVCYQFGNAKPVYALEGSIAVTGSAVQWLRDQLGIISGAAQSEALARQVPDNGGMYFVPAFSGLFAPYWRSDARGAIVGLSRFNTNAHLARATLE…
GCA_000194075.3_ASM19407v3_genomic.gbff.gz	Mycobacterium tuberculosis variant bovis BCG str. ATCC 35743	AHM07992.1	BCGT_2072	GlpD2	2211411 <- 2212962	MLMPHSAALNAARRSADLTALADGGALDVIVIGGGITGVGIALDAATRGLTVALVEKHDLAFGTSRWSSKLVHGGLRYLASGNVGIARRSAVERGILMTRNAPHLVHAMPQLVPLLPSMGHTKRALVRAGFLAGDALRVLAGTPAATLPRSRRIPASRVVEIAPTVRRDGLDGGLLAYDGQLIDDARLVMAVARTAAQHGARILTYVGASNVTGTSVELTDRRTRQSFALSARAVINAAGVWAGEIDPSLRLRPSRGTHLVFDAKSFANPTAALTIPIPGELNRFVFAMPEQLGRIYLGLTDEDAPGPIPDVPQPSSEEITFLLDTVNTALGTAVGTKDVIGAYAGLRPLIDTGGAGVQGRTADVSRDHAVFESPSGVISVVGGKLTEYRYMAEDVLNR…
GCA_000194075.3_ASM19407v3_genomic.gbff.gz	Mycobacterium tuberculosis variant bovis BCG str. ATCC 35743	AHM09083.1	BCGT_3164	GlpD2	3350091 <- 3351849	MSNPIQAPDGGQGWPAAALGPAQRAVAWKRLGTEQFDVVVIGGGVVGSGCALDAATRGLKVALVEARDLASGTSSRSSKMFHGGLRYLEQLEFGLVREALYERELSLTTLAPHLVKPLPFLFPLTKRWWERPYIAAGIFLYDRLGGAKSVPAQRHFTRAGALRLSPGLKRSSLIGGIRYYDTVVDDARHTMTVARTAAHYGAVVRCSTQVVALLREGDRVIGVGVRDSENGAVAEVRGHVVVNATGVWTDEIQALSKQRGRFQVRASKGVHVVVPRDRIVSDVAMILRTEKSVMFVIPWGSHWIIGTTDTDWNLDLAHPAATKADIDYILGTVNAVLATPLTHADIDGVYAGLRPLLAGESDDTSKLSREHAVAVPAAGLVAIAGGKYTTYRVMAADAI…
GCA_000194075.3_ASM19407v3_genomic.gbff.gz	Mycobacterium tuberculosis variant bovis BCG str. ATCC 35743	AHM09477.1	BCGT_3558	GlpK1	3785757 <- 3787314	MSDAILGEQLAESSDFIAAIDQGTTSTRCMIFDHHGAEVARHQLEHEQILPRAGWVEHNPVEIWERTASVLISVLNATNLSPKDIAALGITNQRETTLVWNRHTGRPYYNAIVWQDTRTDRIASALDRDGRGNLIRRKAGLPPATYFSGGKLQWILENVDGVRAAAENGDALFGTPDTWVLWNLTGGPRGGGVHVTDVTNASRTMLMDLETLDWDDELLSLFSIPRAMLPEIASSAPSEPYGVTLATGPVGGEVPITGVLGDQHAAMVGQVCLAPGEAKNTYGTGNFLLLNTGETIVRSNNGLLTTVCYQFGNAKPVYALEGSIAVTGSAVQWLRDQLGIISGAAQSEALARQVPDNGGMYFVPAFSGLFAPYWRSDARGAIVGLSRFNTNAHLARATL…
GCA_000195315.1_ASM19531v1_genomic.gbff.gz	Coriobacterium glomerans PW2	AEB06307.1	Corgl_0180	GlpK2	209553 -> 211125	MMFTLNDLDLVDSACATGSSYIMALDCGTTSVRASIIDQYGCIVAAASRAVKTSYPHPGWVEQDPTEILASQLAVMIEVQFKSGIHSDGIAAVGISNQRETTVVWERDSAQPICNAIVWQCRRTAPIAEALKEHGMEDMIRKKTGLRPDAYFSATKIAWILENVSGAREAAEAGQLMFGTIDTWLIYNLTGGKVFATEYTNASRTMLFNIHTLDWDDELLRIMDIPRCMLPDVRWSAGEFGRVCSDIMTHTPPIAGVAGDQQASLFGHCCFAPGQTKNTYGTGCFMLMNTGEQVVESNHGLVSTIGIAQGGSVSYALEGSIFHAGSVMQWLRDRLQIISDVADTEMIARSRQSNDGCYLVPAFTGLGAPWWDPDARALIWGLTSASDRACLVRAACESM…
GCA_000195315.1_ASM19531v1_genomic.gbff.gz	Coriobacterium glomerans PW2	AEB07709.1	Corgl_1610	GlpK2	1882093 <- 1883599	MLSAMARYIIGIDQSTQGTKALLLDERGTLIRRVDRPHRQIVSDSGWISHDPREIARNVIRSSRDVVLAEGIPLGEVAGIGISNQRETTVAWDARTGEPLCDAVVWQCARASEICARIKAKEGASEMVRARSGLPLSPYYPASKMAWILENVSSASEAARSGSLRMGTVDSWIIWVLTHGTAFLCDHSNASRTQLFDIAALGWSQELCSLFGIDESCLPAVTDSDACFGYTDLEGFLPTPIPIHAALGDSHAALFGQGCLKRGMAKATYGTGASVMLNVGARPIASAHGLSTSIGWRMGATETYVIEGNINYAGAVNTWLRDDLGLIDAPSEVEALCRSASRASRVYLVPAFSGLGAPHWCDRAQAAILGMERSTHRAELVCAANESIAYQIADVVDAM…
GCA_000195815.1_ASM19581v1_genomic.gbff.gz	Corynebacterium diphtheriae NCTC 13129	CAE50759.1	DIP2235	GlpK1	2323065 <- 2324586	MNQPQYVAAIDQGTTSTRCIIFDHNGQQVGVGQYEHEQIFPQKGWVEHNPMEIWANTRQAVGTALAESDVSREDIVAVGITNQRETTVVWNKTTGEPIYNAIVWQDTRTNSICSELAQGDPARWQKRTGLLINSYPAGPRLKWILDNVEGARELAENGDLLFGTIDTWLLWNLTGGAEGDNGQPAVHATDVTNASRTLLMDLESLQWDEELCAALDIPMQVLPEIRPSVGNFGQVRARGSLAGVPIRAILGDQQAAMFGQACFRPGDAKCTYGTGLFLLENTGKTPKHSENGLLTTVCFQLEGEKPVYALEGSVAMGGSLVQWLRDNLQIIPNSPAIENLAREVPDNGGVYIVPAFSGLFAPRWRPDARGVIVGLTRFANRKHLARAVLEATAYQVREV…
GCA_000195815.1_ASM19581v1_genomic.gbff.gz	Corynebacterium diphtheriae NCTC 13129	CAE50760.1	DIP2236	GlpF2	2324604 <- 2325345	MTALQAFGWEFLGTALLLLLGNGVCAVNSLRTSAGKGTGWVLIAFGWGMAVFVGASVASPSGGHLNPAVTIALAIKGSTPWNLVGGYVLGQFLGAMFGAILCWLTFKQLFDANNTDENGNVTGANRTTGGIFFTGPAHNQNGWNMVTEFIGTCVLLLFIFFGPTGGDLGPMTYFAVAFVIVAIGLSLGTPTGYAINPVRDLGPRLMYAFVLPIKDKGSANWGYAWVPIVGPMIAAVFCGVLATVVL
GCA_000195815.1_ASM19581v1_genomic.gbff.gz	Corynebacterium diphtheriae NCTC 13129	CAE50761.1	DIP2237	GlpD2	2325344 <- 2327078	MATMTTKSHCTFNPDYYQDVWQRFGEEEYDVVVIGGGSVGAGAGLDAAIRGLKVAVVESRDFAAGTSSRSSKMFHGGLRYLAMLDFKLVAESLHERELNMSTLAPHLVKPLKFLFPLTHHVWERVMMFGGFTLYDLMGGAKSVPMQKHYSRKGTLAMAPGLKDDAVVGSVRYFDTLVDDARHTMTVLRTAGELGADVRPSTQVVGFEKDGQRVVGAILQDTDTGEQTTIRGKVFINATGVWNDHIEKLAGGNGPFSVHASKGVHIVVPKNVFDADAAMCFVTEKSVLFVIPWGEYWIIGTTDTDWDLNRADPAPTAADINYILDEVNQRVRRPIQHSDIVGVYSGLRPLLSGKSDTTTKLSRNHAVAKVMPGLVSVAGGKYTTYRVIGKDAVDLATEDL…
GCA_000195835.3_ASM19583v2_genomic.gbff.gz	Mycobacterium tuberculosis variant bovis AF2122/97	SIU00884.1	BQ2027_MB2273C	GlpD2	2506714 <- 2508265	MLMPHSAALNAARRSADLTALADGGALDVIVIGGGITGVGIALDAATRGLTVALVEKHDLAFGTSRWSSKLVHGGLRYLASGNVGIARRSAVERGILMTRNAPHLVHAMPQLVPLLPSMGHTKRALVRAGFLAGDALRVLAGTPAATLPRSRRIPASRVVEIAPTVRRDGLDGGLLAYDGQLIDDARLVMAVARTAAQHGARILTYVGASNVTGTSVELTDRRTRQSFALSARAVINAAGVWAGEIDPSLRLRPSRGTHLVFDAKSFANPTAALTIPIPGELNRFVFAMPEQLGRIYLGLTDEDAPGPIPDVPQPSSEEITFLLDTVNTALGTAVGTKDVIGAYAGLRPLIDTGGAGVQGRTADVSRDHAVFESPSGVISVVGGKLTEYRYMAEDVLNR…
GCA_000195835.3_ASM19583v2_genomic.gbff.gz	Mycobacterium tuberculosis variant bovis AF2122/97	SIU01959.1	BQ2027_MB3330C	GlpD2	3646619 <- 3648377	MSNPIQAPDGGQGWPAAALGPAQRAVAWKRLGTEQFDVVVIGGGVVGSGCALDAATRGLKVALVEARDLASGTSSRSSKMFHGGLRYLEQLEFGLVREALYERELSLTTLAPHLVKPLPFLFPLTKRWWERPYIAAGIFLYDRLGGAKSVPAQRHFTRAGALRLSPGLKRSSLIGGIRYYDTVVDDARHTMTVARTAAHYGAVVRCSTQVVALLREGDRVIGVGVRDSENGAVAEVRGHVVVNATGVWTDEIQALSKQRGRFQVRASKGVHVVVPRDRIVSDVAMILRTEKSVMFVIPWGSHWIIGTTDTDWNLDLAHPAATKADIDYILGTVNAVLATPLTHADIDGVYAGLRPLLAGESDDTSKLSREHAVAVPAAGLVAIAGGKYTTYRVMAADAI…
GCA_000195835.3_ASM19583v2_genomic.gbff.gz	Mycobacterium tuberculosis variant bovis AF2122/97	SIU02349.1	BQ2027_MB3721C	GlpK1	4079960 <- 4080758	MPITGVLADQHAAMVGQVCLAPGEAKNTYGTGNFLLLNTGETIVRSNNGLLTTVCYQFGNAKPVYALEGSIAVTGSAVQWLRDQLGIISGAAQSEALARQVPDNGGMYFVPAFSGLFAPYWRSDARGAIVGLSRFNTNAHLARATLEAICYQSRDVVDAMEADSGVRLQVLKVDGGITGNDLCMQIQADVLGVDVVRPVVAETTALGAAYAAGLAVGFWAAPSDLRANWREDKRWTPTWDDDERAAGYAGWRKAVQRTLDWVDVS
GCA_000195835.3_ASM19583v2_genomic.gbff.gz	Mycobacterium tuberculosis variant bovis AF2122/97	SIU02350.1	BQ2027_MB3722C	GlpK2	4080759 <- 4081515	MSDAILGEQLAESSDFIAAIDQGTTSTRCMIFDHHGAEVARHQLEHEQILPRAGWVEHNPVEIWERTASVLISVLNATNLSPKDIAALGITNQRETTLVWNRHTGRPYYNAIVWQDTRTDRIASALDRDGRGNLIRRKAGLPPATYFSGGKLQWILENVDGVRAAAENGDALFGTPDTWVLWNLTGGPRGGCACHRCNQRQPDHVDGSRDAGLGRRAVVVVFDTSGHAARDRIVGAVGALRCHAGDRACRR
GCA_000195855.1_ASM19585v1_genomic.gbff.gz	Mycobacterium leprae TN	CAC30222.1	glpD	GlpD2	851947 -> 853705	MTDLIQAPESEQTWPASALGPQQRAAAWERFGTEQFDVVVIGGGVVGSGCALDAATRGLKVALVEARDLASGTSSRSSKMFHGGLRYLEQLEFGLVREALYERELSLTTLAPHLVKPLPFLFPLTKRWWERPYIAAGIFLYDRLGGAKSVPAQKHLTRAGALRLSPGLKRSSLIGGIRYYDTVVDDARHTLTVARTAAHYGAVVRCSTQVVALLREGDRVIGVRVRDSEDGAVTEIRGHVVVNATGVWTDEIQALSKQRGRFQVRVSKGVHVVVPRDRIVSDVAMILRTKKSVMFIIPWGNHWIIGTTDTDWNLDLAHPAATKADIDYILQTVNTVLATPLTHADIDGVYAGLRPLLAGESDDTSKLTREHAVAVPVAGLVAIAGGKYTTYRVMAADAI…
GCA_000195855.1_ASM19585v1_genomic.gbff.gz	Mycobacterium leprae TN	CAC31830.1	glpK	GlpK1	2741812 <- 2743339	MAEFAEFIAAIDQGTTSTRCVIFDHNGAEVARHQLEHEQILPRSGWVEHNPVEIWERTASVLMSVLNATNLSAKDIAALGITNQRETTLVWNRNTGRPYCNAIVWQDTRTDRIAVALDRDGRGEVIRRKAGLPPATYFSGGKLQWILENVDGVGAAAENGEALFGTPDTWLLWNLTGGPRGGVHVTDVTNASRTMLMDLEKLDWDDELLSFFSIPRAMLPAIASSSPLQPYGVTLADGPVGGEVPITGVLGDQHAAMVGQVCLDAGEAKNTYGTGNFLLLNTGEAIVRSGNGLLTTVCYQFGDAKPVYALEGSIAVTGSAVQWLRDQLGIISGAAQSESLARQVVDNGGVYFVPAFSGLFSPYWRSDARGAIVGLSRFNTNAHLARATLEAICYQSRDV…
GCA_000195955.2_ASM19595v2_genomic.gbff.gz	Mycobacterium tuberculosis H37Rv	CCP45029.1	Rv2249c	GlpD2	2523240 <- 2524791	MLMPHSAALNAARRSADLTALADGGALDVIVIGGGITGVGIALDAATRGLTVALVEKHDLAFGTSRWSSKLVHGGLRYLASGNVGIARRSAVERGILMTRNAPHLVHAMPQLVPLLPSMGHTKRALVRAGFLAGDALRVLAGTPAATLPRSRRIPASRVVEIAPTVRRDGLDGGLLAYDGQLIDDARLVMAVARTAAQHGARILTYVGASNVTGTSVELTDRRTRQSFALSARAVINAAGVWAGEIDPSLRLRPSRGTHLVFDAKSFANPTAALTIPIPGELNRFVFAMPEQLGRIYLGLTDEDAPGPIPDVPQPSSEEITFLLDTVNTALGTAVGTKDVIGAYAGLRPLIDTGGAGVQGRTADVSRDHAVFESPSGVISVVGGKLTEYRYMAEDVLNR…
GCA_000195955.2_ASM19595v2_genomic.gbff.gz	Mycobacterium tuberculosis H37Rv	CCP46121.1	Rv3302c	GlpD2	3687684 <- 3689442	MSNPIQAPDGGQGWPAAALGPAQRAVAWKRLGTEQFDVVVIGGGVVGSGCALDAATRGLKVALVEARDLASGTSSRSSKMFHGGLRYLEQLEFGLVREALYERELSLTTLAPHLVKPLPFLFPLTKRWWERPYIAAGIFLYDRLGGAKSVPAQRHFTRAGALRLSPGLKRSSLIGGIRYYDTVVDDARHTMTVARTAAHYGAVVRCSTQVVALLREGDRVIGVGVRDSENGAVAEVRGHVVVNATGVWTDEIQALSKQRGRFQVRASKGVHVVVPRDRIVSDVAMILRTEKSVMFVIPWGSHWIIGTTDTDWNLDLAHPAATKADIDYILGTVNAVLATPLTHADIDGVYAGLRPLLAGESDDTSKLSREHAVAVPAAGLVAIAGGKYTTYRVMAADAI…
GCA_000195955.2_ASM19595v2_genomic.gbff.gz	Mycobacterium tuberculosis H37Rv	CCP46520.1	Rv3696c	GlpK1	4138201 <- 4139755	MSDAILGEQLAESSDFIAAIDQGTTSTRCMIFDHHGAEVARHQLEHEQILPRAGWVEHNPVEIWERTASVLISVLNATNLSPKDIAALGITNQRETTLVWNRHTGRPYYNAIVWQDTRTDRIASALDRDGRGNLIRRKAGLPPATYFSGGKLQWILENVDGVRAAAENGDALFGTPDTWVLWNLTGGPRGGVHVTDVTNASRTMLMDLETLDWDDELLSLFSIPRAMLPEIASSAPSEPYGVTLATGPVGGEVPITGVLGDQHAAMVGQVCLAPGEAKNTYGTGNFLLLNTGETIVRSNNGLLTTVCYQFGNAKPVYALEGSIAVTGSAVQWLRDQLGIISGAAQSEALARQVPDNGGMYFVPAFSGLFAPYWRSDARGAIVGLSRFNTNAHLARATLE…
GCA_000196235.1_ASM19623v1_genomic.gbff.gz	Arthrobacter sp. FB24	ABK03193.1	Arth_1803	GlpK2	2017436 <- 2018966	MTTKYIMALDAGTTGIRAIIYDSKVEIVGEASQEFTQIYPKPGWVEHDPMEIWNTQLAVARRALQGAGIDPHDIGAVGVTNQRETTVVWDRDTGKPIMNAIVWQDRRTAGVCDGLKEKGLEEHVRSTTGLVIDAYFSGTKIAWILDNVPGARARAEAGELCFGTIDSWIIWNLTAGAAHVTDYSNAARTMLFDINTLDWDDKLLGELGVPRLMLPDVRPSSEVYGHTCDGIFAGAHIPVASAIGDQQAALFGQACFDRGMVKATYGTGASLVMNTGDKPVSSANGMLTTIAWGINGEVEYALEGLIFVAAASIQWLRDELRVIYDSADSEYAAMRVEDSGGVYVVPAFTGLAAPYWDPYARGAILGLTRGSSRNHIIRATLESIAFQIKDVIDCMEADA…
GCA_000196235.1_ASM19623v1_genomic.gbff.gz	Arthrobacter sp. FB24	ABK03628.1	Arth_2248	GlpK1	2530664 <- 2532179	MNQYVIAIDQGTTSTRAIVFDHSGSIVSSGQMEHEQIFPQAGWVEHDPAEIWNNTREVIASALSKANLTRHDIAAVGITNQRETAVVWDKTTGKAIYNAIVWQDTRTQDIVDELAKDGGPERFKQKVGLPLATYFSGTKIKWILDNVEGARAKAEAGDLVFGNTDCWVLWNLTGGVDGGVHVTDVTNASRTMFMDLDTLSWDQEILDAFGVPASMMPAIKSSSEVYGTVHTSQLLREVPVAGILGDQQAATFGQAAFDAGEAKNTYGTGCFLIFNTGEEIVHSKNGLLTTVGYKLGDAAPHYALEGSIAVTGSLIQWLRDNLGLISSAPEVETLAASVKDNGGVYIVPAFSGLFAPYWRSDARGAIVGLTRFVNKNHIARAALEATAFQTREVLDAVNA…
GCA_000196235.1_ASM19623v1_genomic.gbff.gz	Arthrobacter sp. FB24	ABK03629.1	Arth_2249	GlpF1	2532237 <- 2532987	MSLGIVFLSEVFGTAMLTLLGCGVVANVALKGTKGNNGGFLMVTWGWGIAVFAGVYVAVKSGAHINPAVTLGLLVNGKSEYAPGVPVDFASTLTYFGGELLGAFLGAVVMWLAHKQHFDAEPEPASKLAVFSTGPAIRSTPWNLITEIIGTFVLVFVILTFGGTPSGLGPLAVALLVVGIGVSLGGPTGYAINPARDLGPRIAHALLPIKGKGSSDWSYSWIPVVGPLVGGTLAGAVAAVVPIIASAAS
GCA_000196235.1_ASM19623v1_genomic.gbff.gz	Arthrobacter sp. FB24	ABK04252.1	Arth_2873	GlpD2	3231037 <- 3232789	MNSSSGGSSFQQGALGPAAREASLAALKATMEPGKELDILIVGGGIVGTGAALDAVTRGLSVGIVEANDWAAGTSSRSSKLIHGGLRYLEMLDFGLVKEALHERGLLLSEIAPHLARPVPFLYPLTKPFFERPYVGAGIALYDVMSISSGHQRGVPFHKHLSRRGTLRAAPSLKDDAFVGAIRYYDGQVDDAKYVANLIRTAAYYGAHAVNQTAVVDFLREGERVVGAKVVNREDGSTFSIRAKQVINATGVWTDETQAMVTDRGQLKVRASKGIHLVVPRDRFQSTVGLILRTEKSVLFVIPWGRHWIIGTTDTDWHLDKAHPAASSKDIDYILEHVNKVLKRPLTREDVEGVYAGLRPLLAGENDSTAKLSREHVVAHPVPGLVVVAGGKWTTYRVM…
GCA_000196335.1_ASM19633v1_genomic.gbff.gz	Corynebacterium glutamicum ATCC 13032 DSM 20300	CAF20030.1	cg1853	GlpD2	1747698 <- 1749423	MWVGGFPIRLTFMTSAHFESRRIGPPLRDNYDVIVIGGGISGVQIARHAQGRGLRTVMFEARDYSSGTSSTTSKMIHGGLRYLEQYDFGVVQEAVKERRYLGIAAPHLVAPRSFMLTAFDWSEPKAPMLGAGVALYETMAWQRNQGQSKENHSPRFRWIPKNALLKEVPWLDPEGLKGAWRHDDTLNLHAERLLLAVIKAFAADGGTAINHAKVTRILRNVEEGRVKGVEVTDQVTNTTHEVNAPVVINAAGPWVAQALGDLAEVTKLKVRQSKGVHLLTGDLGSQSGVFVRGKNGKHVIVNPWMGRTLIGPTDTMIDGDADDAAADESDIDLLLETIDSVRATPLDRKEIISTLVGVRPLVDDGTDTYTSSRRFDISDHANVGIDGLVSVSGGKWTTS…
GCA_000196335.1_ASM19633v1_genomic.gbff.gz	Corynebacterium glutamicum ATCC 13032 DSM 20300	CAF20913.1	cg3198	GlpK2	3064063 <- 3065593	MRISKANAYVAAIDQGTTSTRCIFIDAQGKVVSSASKEHRQIFPQQGWVEHDPEEIWDNIRSVVSQAMVSIDITPHEVASLGVTNQRETTVVWDKHTGEPVYNAIVWQDTRTSDICLEIAGEEGQEKWLDRTGLLINSYPSGPKIKWILDNVEGARERAEKGDLLFGTMDTWVLWNLTGGVRGDDGDDAIHVTDVTNASRTLLMDLRTQQWDPELCEALDIPMSMLPEIRPSVGEFRSVRHRGTLADVPITGVLGDQQAALFGQGGFHEGAAKNTYGTGLFLLMNTGTSLKISEHGLLSTIAYQREGSAPVYALEGSVSMGGSLVQWLRDNLQLIPNAPAIENLAREVEDNGGVHVVPAFTGLFAPRWRPDARGVITGLTRFANRKHIARAVLEANAFQ…
GCA_000196535.1_ASM19653v1_genomic.gbff.gz	Mobiluncus curtisii ATCC 43063	ADI66519.1	HMPREF0573_10200	GlpD2	240849 <- 242424	MKFSAALNAARRRNDLDEVMNANEPVDLVIIGGGITGVGTALDAVTRGLNTVLIEKHDLGFGTSRWSSKLAHGGLRYLAKMDLQIAHNSAVERGILMTRTAPHLIHSLPQVTALGADTNLFQKSAMRLGFIAGDLLRISAGTSSRVLPHSHYASPKQTLALCPAVSRDRLRGAWVNYDGQMVDDARIVSAIARTAAGYGAKILTRVEALRMSAHEVQVRDTVRGQTGVIPARAVINATGVWAAGLDTDIHIRPSRGTHLIFSAERLGNPRGSLTVPLPGSISRYLFILPAPHHRVYLGLTDEDNPGPIPDVPETPDADIDFLLRNINLALEQPLSCDDVIGTFTGLRPLIDNGGGGAAADVSRKHALIRSCEGAFSVVGGKYTEYRLMAEQCLDRVLAA…
GCA_000196535.1_ASM19653v1_genomic.gbff.gz	Mobiluncus curtisii ATCC 43063	ADI67515.1	HMPREF0573_11196	GlpK1	1403516 <- 1405055	MSQKKYVMAIDQGTTSSRAIIFDHYGRIVSVGQMEHEQIFPSPGWVEHDASEIWFNVREVVGRALANATKQTGMELNHHDIAALGITNQRETTIVWDKNTGQPIYNAIVWQDTRSQDLVDRLAANGGPDRWRPIVGETLSTYASITKIMWILENVPEARERAERGELLFGNPDTWVIWNMTGGINGGLHVTDVTNASRTMLMDLHTLQWREDICHEAGIPLSMLPEIRSSSEVYGQCRQDGLLAGVPVAGDLGDQQAATFGQACFEPGMAKNTYGTGCFMLMNTGTTPMPSENGMITTVCYKIGNESTVYALEGSIAVTGSLIQWLRDNLNIIEASDDVEDLASSVKDNGGVYFVPAFSGLFAPYWKGDARGTIVGMTRYNTKAHLARAALEATAFQTR…
GCA_000196555.1_ASM19655v1_genomic.gbff.gz	Bifidobacterium longum subsp. longum JCM 1217	BAJ65893.1	BLLJ_0223	GlpF1	291236 -> 291971	MDYPLFTKLAAEFFGTAILMIFGNGSVANVELKNTKGHHAGWLNIAMGYGFGVMFPVLMFGSVSGAHINPAMTIAQAVNGLFPWSDVLPYIVAQLLGALLGQLIVYITYYPHYKETEDAEAILGTFCTTDADNQKVNYFLNEMFGTLVLVFGALCCLSLAWGKQDYAAASIVVGFIVWGLVTSMGGPTGPGLNPARDLMPRLLHAILPIPHKGSSRWGEAWIPVVAPIVGAIIGAWLFVFFFAS
GCA_000196575.1_ASM19657v1_genomic.gbff.gz	Bifidobacterium longum subsp. infantis 157F	BAJ70351.1	BLIF_0204	GlpF1	272101 -> 272836	MDYPLFTKLAAEFFGTAILMIFGNGSVANVELKNTKGHHAGWLNIAMGYGFGVMFPVLMFGSVSGAHINPAMTIAQAVNGLFPWSDVLPYIVAQLLGALLGQLIVYITYYPHYKETEDAEAILGTFCTTDADNQKVNYFLNEMFGTLVLVFGALCCLSLAWGKQDYAAASIVIGFIVWGLVTSMGGPTGPGLNPARDLMPRLLHAILPIPHKGSSRWGEAWIPVVAPIVGAIIGAWLFVFFFAS
GCA_000196675.2_ASM19667v2_genomic.gbff.gz	Pseudonocardia dioxanivorans CB1190	AEA24437.1	Psed_2223	GlpF1	2375524 -> 2376385	MLAEFLGTFVLIMFGLGSVAVAVVGLPGSGRESTPFGPANWLIIAWGWGLAVVLGVYVAGGISGAHLNPAVTLAFAVRRGFAWSRVPAYWIAQVLGAFAAAALVYALYRDAIVDFDVANNIADRAQSQSTFSIFATFPASYFHGGLWGPLIDQIVGTALLLGLIAALVDSRNQAPRANMGALLIGFVVVAIGLSFGTNAGYAINPARDLGPRLLTYIEGWGRLAFPGGGTYFDNYWWIPLVGPLIGGVVGICVYDLLVGSTLAGRARLGERPEPGRVVDTETDPDA
GCA_000196675.2_ASM19667v2_genomic.gbff.gz	Pseudonocardia dioxanivorans CB1190	AEA24728.1	Psed_2525	GylR	2670342 <- 2671137	MTDAPLSTVTNAARLLKAFLTREESIGVSELARRLGLGKSAVHRLLTTLAAEGLVEQNPRTGGYRLGIVVYELGEAVKVHLDLHAAAGPVLVRLREETGESSQVGVLDGAEVVYVDRLESAYSLRLFTETGRRVPAHATSSGKVLLAHLPDSALDRVLAAGLPGFTPNTVTDAGALRAELASIRAQGWARSVDEREIGVASVAAPIRDVHDEVVAAISIGAPSARLGAAVRRRYARLLVEAGEAVSRRLGWVPTAERRPAAQVR
GCA_000196675.2_ASM19667v2_genomic.gbff.gz	Pseudonocardia dioxanivorans CB1190	AEA25171.1	Psed_2971	GylR	3150791 <- 3151583	MIQSVDRAVRILTALQGARRMGLGELAAQLELAPSTVHGIVRTLLDHGMIAQERDSGRYRLGPATLRLGNVYLDTLELRSRSVPWAEDLAARTGMAVRTAVLLAGPGGDVIVVAHEPRPGGGRQMNEVGIVVPAHACALGKALLAFDPAGEPAFDTAGEPLRSMTGETITDPARLRTELAAIRRVGLATEAEEAVLGEYGLAAPVADHSGTIAGAIGLVVPQTEWPVGPGATDALRAAARSISRELGAPSWPPVVRDRPAASA
GCA_000196675.2_ASM19667v2_genomic.gbff.gz	Pseudonocardia dioxanivorans CB1190	AEA26705.1	Psed_4553	GlpD2	4879153 -> 4880671	MSDAAAPPTGPAPAGTSLNRARRERELAALAGGEVVDLLVVGLGVTGAGVALDAASRGLTVAAIDAHDLAFGTSRWSSKLVHGGLRYLASGRVGVAFASMRERRVLLETVAPHLVRPLPMLLPGDGRRALLTGAGLRGAEVLSRAAGTRRATLPAPRRIGPAEARLLVPALRDTGEGAWLSWDGQLVDDARLVVALARTAAGLGARILTRCRAVTVAADGALVHDTVADAPVRLRARAVVNAAGVWAGGLVDGITLRPSRGSHVVLPASALGDPRGALTVPIGGSMSRYAFALPQPGGLVYLGITDEPVEGPVPDVPEPTETEIGFLLDVLNSALDTPVRRDQVLGAYAGLRPLLDDGRHSGADLSRRHAVLTSPSGVVTIVGGKLTTYRAMAADAVDT…
GCA_000196675.2_ASM19667v2_genomic.gbff.gz	Pseudonocardia dioxanivorans CB1190	AEA27211.1	Psed_5073	GlpK2	5430133 <- 5431639	MSERVVAAIDQGTTSTRCLLFNRAGRMIAVAQREHRQHYPRPGRVEHDVEEIWRNLVSIVPAALRRAGLGPENIAALGIANQRETTVIWNRHTGLPLARAITWQDTRTDGIVARLTAEGHGPLFSSVCGLAPATYFAGPRLRWLLDNVPGAREGAERGDVLFGTMETWLIWRLTGGPAGGVHVTDVTNASRTMLMDIRTLQWSPKLLAALDVPERMLPRIRSNSEVYGVCSTVLPGVPVAGALGDQHAALVGQTCFAPGEAKCTYGTGAFMLMNTGPRMAESTHGLIPTVGYVLGENVPVYALEGSIAMTGSLVQWFRDSLGLIETAPQIETLAMTVPDNGGCYIVPAFSGLYAPRWHPDARGVMVGLTSYIDKGHLARAVLEATAWQTREVVDAMNAD…
GCA_000196675.2_ASM19667v2_genomic.gbff.gz	Pseudonocardia dioxanivorans CB1190	AEA27212.1	Psed_5074	GylR	5431736 <- 5432498	MPGAIQSIERAAAALRLLASTGRPLALAELAAALDLPRPTAHGILRTLREVGFVQQDPGSALYTVGDGLSSLSTPGWDRHDLRSRSMNWADALAGGTGCAVFVGVPEGRVVSLVHHVFRPDGSPQRLRTNETVPMHATALGKCLLAFAPLVTPAARELDLHRYTGRTCTTPAALESHLAVARRRGVATSFAEHEPGIGGAAVPLRGAGGLAVGALAISGPVEHLFGSGGTVRTRLLDQLTAAAGEISVTLGHS
GCA_000196675.2_ASM19667v2_genomic.gbff.gz	Pseudonocardia dioxanivorans CB1190	AEA27213.1	Psed_5075	GlpF1	5432678 -> 5433497	MRKTLLGELSAEFAGTMILILFGVGVVAQVVTSPDGSLGDHDSIAWAWGLGVTLGVYVAARLSGAHLNPAVTIALAAFKGFEWRKVLPYCLAQFLGAFVAALIVRVVYADAIAKVDPGHTIKTQGIFSTLPGNGLDGIGIPTAFLDQIVGTAILIFVIFALTTAVNNPPLANLGPVVVGLLVVAIGMAWGTNAGYAINPARDFGPRVASLITGYSTAMYDQHGNLYFWLPIVAPIVGGLIGGGLFILLIERYLPKDEEMLPTPPVSEPRANT
GCA_000196675.2_ASM19667v2_genomic.gbff.gz	Pseudonocardia dioxanivorans CB1190	AEA27214.1	Psed_5076	GlpK1	5433515 -> 5435033	MADYVGAIDQGTTSTRFMIFDHSGNEVGRHQLEHEQILPQAGWVEHNPVEIWERTSAVLQSTLNKTGLSAGDLCALGITNQRETAVVWDRNTGRPYYNAIVWQDTRTDRIASALEREGKGDTIRQKAGLPPATYFSGGKIQWILENVDGVRAAAERGDAIFGNTDTWLIWNLTGGRDGGVHCTDVTNASRTMLMNLETLDWDDELLGFFGIPRQMLPEIKPSSYTSGYGNTRGTGPLAGEVLITGDLGDQQAATVGQVCFAPGEAKNTYGTGNFMLLNTGTELIRSKAGLLSTVCYKFNDEDVVYALEGSIAVTGSAVQWLRDQLGIISGASQSEALARQVEDNGGVYFVPAFSGLFAPYWRSDARGAIVGLSRYNTNAHLARATLEAICYQSRDVIEA…
GCA_000196675.2_ASM19667v2_genomic.gbff.gz	Pseudonocardia dioxanivorans CB1190	AEA27215.1	Psed_5077	GlpD2	5435067 -> 5436777	MRSVALSPQARAEALRAMAGTELDVLVIGGGVVGAGSALDAATRGLTVGLVEARDFASGTSSRSSKLIHGGLRYLEMLDFRLVAEALQERGLLIQTLAPHLVRPVPFIYPLQHRVWERAYAGAGVALYDTLGLLSGRARGVPHHRHLTRTGAKRIMPSLRKEALVGALQYYDAQVDDARHTMFVARTAAAYGAHIASRARVVALLREGERVTGAEVHDLESGETIKVRARQVVNATGVWTDDTQSLVGERGQFKVRASKGIHLVVPRDRIQGDSGLILRTEKSVLFVIPWFRHWIIGTTDTDWSLDKAHPAASAADIDYLLDHANAVLEQPLTHADVEGVYAGLRPLLSGESESTSKLSREHAVAHTVPGLVVVAGGKYTTYRVMAKDAVDAAVHGLDA…
GCA_000196695.1_ASM19669v1_genomic.gbff.gz	Rhodococcus hoagii 103S	CBH48028.1	REQ_19660	GlpD2	2070364 -> 2071876	MQDNPKSALHADRRRRELDSLGDRGDVDVLVIGGGVTGVGTALDAASRGLRTVLVDKHDLAFGTSRWSSKLAHGGLRYLASGNVGIARESAVERGILVTRTAPHLVRALPQLVPLLPSVSMFEKSLVRVGFLAGDALRVTARTPSSVLPRSRRVDAERAAQLAPAVRRDGLRGGLLAYDGQLVDDARLVVALARTAAAHGATVLTRVGAYDVTGDSARLRDELTGEELTIRARAVVNAAGVWAGEVDPDIRLKPSRGTHLVLPAELLGNPTAALTVPIPGETNRFVFALPAQLGRVYLGLTDEAVDGAIPDVPVASDSEIDFLLDTVNTALATPVTRSDVLGTFAGLRPLLDTGEGETADLSRNHAVLRSSNGVVGVVGGKLTTYRKMAQDAVDAAIAA…
GCA_000196695.1_ASM19669v1_genomic.gbff.gz	Rhodococcus hoagii 103S	CBH49406.1	REQ_34110	GlpD2	3622996 <- 3624751	MDKQPGVQFLGPQQRAQAWDQLGTEQFDVVVIGGGVVGVGAALDAATRGLKVALVEARDFASGTSSRSSKMFHGGLRYLEQLEFGLVAEALHERELSMSTLAPHLVKPLKFLFPLTHRGWERPYMAAGFLLYDRMGGAKSVPAQKHLTRAGALRMAPGLKRNALIGGIRYYDTVVDDARHTMTVARTAAHYGAVVRTSTQVVGFLREADRVSGVRVRDSETGATTEVKGHVVINATGVWTDEIQALSHQRGRFRVRASKGVHIVVPRDRIVSDSAIILRTEKSVLFVIPWGNHWIIGTTDTDWNLDLAHPAATEADIDYILGHVNKVLVTPLTHGDIDGVYAGLRPLLAGESDETSKLSREHAVARVAPGLVAIAGGKYTTYRVMGKDAVDLAAEDLPA…
GCA_000196695.1_ASM19669v1_genomic.gbff.gz	Rhodococcus hoagii 103S	CBH49407.1	REQ_34120	GlpK1	3624832 -> 3626341	MTKYIAAIDQGTTSSRCMIFDHDGDVVGVAQKEHEQIFPEPGWVEHDPEEIWTNTREMVGSVLAKTDLTAKDIAAVGITNQRETTVVWDRETGKPVYNAIVWQDTRTDSLCDELGGDEGRGRFRETTGLPLSTYFSGPKVRWILDNVDGARERAEAGELAFGTIDSWIIWNLTGGLHITDVTNASRTLLMDLETLDWDHDICAAMGIPVSMLPEIRSSSEVYGDLALPGISAGIPIAGILGDQQAATFGQACLSEGEAKNTYGTGNFLLLNTGTEKVHSEHGLLTTVCYKLGDKPAVYALEGSVAVTGSLVQWLRDNLGIIQSAKDIEPLAQTVEDNGGAYFVPAFSGLFAPRWRPDARGVIAGLTRYVNKGHLARAALEATAYQTREVIEAMRADSGV…
GCA_000196835.1_ASM19683v1_genomic.gbff.gz	Amycolatopsis mediterranei U32	ADJ42744.1	AMED_0925	GlpK1	984830 <- 986345	MTSYVAAIDQGTTSTRCMIFNHEGRVVSVDQREHEQIFPRAGWVEHNAEEIWENTRRVAAGALAKADLTAKDIAAVGITNQRETALVWDKTTGRPVYNAIVWQDTRTDKIVTELGNLGGGQERYRDKVGLPLATYFSGPKIKWILDNVEGAREKAEAGDLIFGNMDTWVLWNMTGGTDGGVHVTDPTNASRTMLMDLDTLQWDDGIAGEMGIPLSMLPEIRSSSEEYGKVREKGALAGVPIAGILGDQQAATFGQACLSPGEAKNTYGTGNFMLLNTGTEKVMSQNGLLTTVCYKIGSNDTIYALEGSIAVTGSLVQWLRDNLGMIATAAEIEEHARSVEDNGGAYFVPAFSGLFAPYWRSDARGAIVGLTRFVNKGHLARAVLEATAFQSREVIDAMN…
GCA_000196835.1_ASM19683v1_genomic.gbff.gz	Amycolatopsis mediterranei U32	ADJ42745.1	AMED_0926	GlpF1	986379 <- 987060	MVANHVLRKTNGNNGGMLFINFGWAFAVFTGASIAAPSGAHLNPAVTLGLAIADKTPWANVPFYFIGQFAGAIIGAMLCWATYKLQFDDHPEPENTLGIFSTGPQIPNTVWNLVTEIIGTFVLVAWILLSPTYAAGDGGTPNFGNSALGYAGVSFVVLVIGTSLGGPTGYAINPARDLGPRIAYAFLMPIRNKANANWGYSWIPVVGPLAGGALAALLYLVVHNLT
GCA_000196835.1_ASM19683v1_genomic.gbff.gz	Amycolatopsis mediterranei U32	ADJ42746.1	AMED_0927	GlpD2	987388 -> 989122	MAQHAAETNPARLGPVKREETWQRLGKETFDLVVIGGGVVGAGTALDAATRGLRVALVEARDLASGTSSRSSKLFHGGLRYLEQLEFGLVREALRERELMLTTIAPHLVKPVSFLYPLTHRVWERPYTAAGLLMYDTMGGARSVPGQKHLTRAGALRMVPALKRSALIGGIRYYDAQSDDARHTMTVARTAAHYGAVVRTSTQVVGFLREADRVSGVRVRDVEDGRETEISAAAVINCTGVWTDELQRLSGGRGRFRVRASKGVHIVVPRDRIVSESGMILRTEKSVLFVIPWRNHWIVGTTDTDWELDLAHPAATKHDIDYILEHVNTVLATPLTHDDIEGVYAGLRPLLAGESEETSKLSREHAVARVAPGLVAIAGGKYTTYRVMAADAVDAAAVD…
GCA_000196835.1_ASM19683v1_genomic.gbff.gz	Amycolatopsis mediterranei U32	ADJ46182.1	AMED_4411	GlpK1	4834346 <- 4836296	MVQRYVMSIDQGTTSTRCILFDARGRLVSVVQREHQQHFPRPGWVEHDATEIWRNLSRIVPQALADAGATAEQVVGLGIANQRETTVLWDRRTGNPVGRAIVWQDTRTDAMLEQLAREPGADRVRQLCGLPLATYFSAPRVRWLLERTPGLRERAERGDVLFGTIESWLIWNLTGGAEGGVHVTDVTNASRTMLMNLRTLSWDDELLEFFDVPRAMLPEIRSSTEVYGTTSRVVPGIRIAAALGDQQAALFGQTCFAPGEAKCTYGTGSFLLLNTGPTPVLSTHGMLTTVGFKIGDEPAVYALEGSIAVTGSLVQWFRDGLELIGSAPEIETLARTVEDNGGCYIVPAFSGLFAPHWHSEARGVIAGLTSYITKGHLARAVLEATGWQTREVVDAMNAD…
GCA_000196835.1_ASM19683v1_genomic.gbff.gz	Amycolatopsis mediterranei U32	ADJ46183.1	AMED_4412	GylR	4836306 <- 4837074	MPGPIQSIERAAAILRLLARGSGRLGVGEIADALELAKGTAHGILRTLQGVGFVEQDRDTGKYQLGAALLHLGTSYLDVNELRSRAINWADALAARSGEAVRIGAPLEGRVLVVHHVFRPDDSLQTLDVGTLLPLHATALGKVLLAYDTALVASLRTGEPEAYTRRTLVTQTAIKRACAKVREAGWAAENGEMISGEAGIAAPIRGHGGIVVGALGVSGAVERICEPDGSPSARLLGHVRDAARAVSRDLGASRW
GCA_000196835.1_ASM19683v1_genomic.gbff.gz	Amycolatopsis mediterranei U32	ADJ46184.1	AMED_4413	GlpF2	4837228 -> 4838050	MVRSLKARGLAGELAAEFVGTMILILFGCGVVAQVVAAGIGDHDSIAWAWGLGVTLGVYVASRISGAHLNPAVTIALAVFKGFEWRKVAPYALAQTAGAFLAAMLVRWNYTEVLNAKDPGLTIKTQGVFSTLPGNGTLPVGDWGAFRDQIIGTAILVLVIFAITDLRNTSPGANLAPVVVGFLVVAIGMAWGTNAGYAINPARDFGPRLASWLTGYDTAFTDQYGFPYWWIPIVAPIVGAVIGGAIYKYLIERHLPAGDPLDAMPAKDLEPAN
GCA_000196835.1_ASM19683v1_genomic.gbff.gz	Amycolatopsis mediterranei U32	ADJ46185.1	AMED_4414	GlpK2	4838064 -> 4839579	MPDFVGAVDQGTTSTRFMIFDHGGNEIARHQLEHEQILPKPGWVEHDATEIWERTRSVIATALNKANLTVGDLAALGITNQRETTVVWNRRTGRPYHNAIVWQDTRTDRIASALEREGKGDVIRRKAGLPPATYFSGGKLQWILENVEGVREDAEKGDALFGTTDSWLIWNLTGGPDGGVHVTDPTNASRTMLMDLETLDWDDELLSFFNVPRRMLPAIRPSSNPGFGTTRADGPLGGEVAITGVLGDQQAATVGQVCFRPGEAKNTYGTGNFLLLNTGQELVRSKHGLLTTLCYQFGDDKPVYALEGSIAVTGSAVQWLRDQLGIISGASQSESLARQVEDNGGIYFVPAFSGLFAPYWRSDARGAIVGLTRATTNAHLARATLEAICYQTRDVVEAM…
GCA_000196835.1_ASM19683v1_genomic.gbff.gz	Amycolatopsis mediterranei U32	ADJ46186.1	AMED_4415	GlpD2	4839596 -> 4841285	MTALSPQYRAETLRKLVDEEVDVLVVGGGVTGAGVALDAASRGLSTALVEARDFAAGTSSRSSKLIHGGLRYLEQLDFKLVREALKERGLLLQTLAPHLVRPVKFLVPLQHRVWERGYIGAGVTLYDTLGGARALPRHRHLSKRGAFKVAPALADDALIGAIQYYDAQVDDARHTMTIARTAAEQGASVLTRARVTSLLRDGERVVGAKVVDRESGIEFEIRARTVVAATGVWSDDMAEAAGIPTPFTVRASKGIHLVVPREKIDLDTGLILRTEKSVLFVIPWGKHWLVGTTDTEWDLDREHPAASRADVDYVLEHLNAVLRTPVTHDDIEGVYAGLRPLLAAKAAATTKLSREHAVAHPVPGLVIVAGGKYTTYRVMAADAVDVAVEELGRPAPPSW…
GCA_000196835.1_ASM19683v1_genomic.gbff.gz	Amycolatopsis mediterranei U32	ADJ50115.1	AMED_8419	GlpD2	9257367 -> 9258909	MTSGSLNARRRERELAELASGERVDVVVVGGGVTGTGIALDAASRGLSVALVEAHDLAFGTSRWSSKLVHGGLRYLAHGELGLAHESAVERGILMTRTAPHLTRAMPQLFPLYPGTSRVQERVVAAGLRAGDVLRRAARTPSSVLPGPRSIPSLEALALAPGLSPHGLRGALLAYDGALVDDARLVVSLARTAASFGARILTRLSATSLSADRLQVRDGPSGSTVDIHARQVINATGVWAGTLTGSVRLRPSLGSHLVLAPGTVPMGTTSVNISLPGETNRFVFLLPQPDGRVYLGLTDEPVSGPIPSAPVVPESDVDFLLSLASSVLARPLTRADVAGSYAGLRPLVEGTSGRSADLSRKHAVLAAPDGLLTVVGGKLTTYRRMAEDAVDAAVRLTGL…
GCA_000197735.1_ASM19773v1_genomic.gbff.gz	Glutamicibacter arilaitensis Re117	CBT75915.1	AARI_17010	GlpK1	1935287 <- 1936808	MSEKFVIAIDQGTTSSRAIVFTHAGEVHSVGQKEHEQIFPAAGWVEHDPAEIWNNVREVIGQALSKANLTRHDIEVVGITNQRETAVVWDKSTGEAVYNAIVWQDTRTQDIVEELAGDEGLERYKQTVGLPLATYFSGTKIKWILDNVEGARERAEAGDLLFGTTDSWVLWNLTGGVDGGVHVTDVTNASRTLFMDLKTLQWDEKILADFGVPRSMMPEIRSSSEVYGTVHTNQLLREVPVAGILGDQQAATFGQAAFTAGTAKNTYGTGCFLIFNTGTEIVNSTNGLLTTMAYKLGDEAPVYALEGSIAVAGSLVQWLRDNIGMISSAPEIEELAAKVEDNGGVYIVPAFSGLFAPYWRSDARGAIVGLTRFANKNHIARAALEATAFQTREVLDAVN…
GCA_000197735.1_ASM19773v1_genomic.gbff.gz	Glutamicibacter arilaitensis Re117	CBT75916.1	AARI_17020	GlpF1	1936825 <- 1937554	MSTHVFFAEMLGTFVLLLMGGGVCANVALKGTLGSAAGWLSISFGWGFAVYCGVWVAGISGAHLNPAVTLGLMVNSDVTEYAPGVAITLANTLLYFLAQFIGAFLGAVGVWLAYKKHLDDPQNAGNQLGVFATGPAIRSYGWNMVTEIFGTFILVFVIAGLGKTPHQLGPLAVALLVVAIGLSLGGATGYAINPFRDLAPRLAHQLLPIKGKGGSDWAYSWVPLAGPAIGGIVGGAFAAAIF
GCA_000202635.1_ASM20263v1_genomic.gbff.gz	Microbacterium testaceum StLB037	BAJ73364.1	MTES_0400	GlpF2	410687 -> 411443	MQEVNLGLYFLSEVVGTAMLILLGCGVVANVALAKTKGNAGGTLMVNWGWGLAVFAGVIVSAYSGAQLNPAVSIGLLVAGKIGFVQFLVAIAAQMVGAIIGAVLTWASYKQHFDEEPDPAAKLGVFSTGPAIRSYGFNFLTEVIATFVLVFVIFGFADYGVADIGVPGGIGGLAAVPVALLVVGIGASLGGPTGYAINPARDLGPRIAHAILPIKGKGSSDWSYAWVPVAGPLVGGLLAGLLAPVLLHLGK
GCA_000202635.1_ASM20263v1_genomic.gbff.gz	Microbacterium testaceum StLB037	BAJ73365.1	MTES_0401	GlpK1	411538 -> 413050	MADYVLAIDQGTTSTRAMIFDKSGGVVAVGQKEHEQIFPRAGWVEHDPLEIWRNTQEVIGLALSRADITRHDIAAVGITNQRETAVVWDKNTGKPVYNAIVWQDTRTQSIVDRLADGDTERYKSIVGLPLATYFSGTKIVWILENVDGAREKAEAGDLIFGTTDTWVLWNLTGGIDGGVHATDVTNASRTLFMDLETLEWRDDILADFGVPRSMMPEIRSSSEVYGTVESSSLLRETPVAGILGDQQAATFGQAAFDPGESKNTYGTGNFLIFQTGEEIVHSKNGLLTTLGYKLGDQPARYALEGSIAVTGSLIQWLRDQLGIISSAPEVETLASSVDDNGGVYFVPAFSGLFAPYWRPDARGAIVGMTRYVNKGHIARAALEATAFQTREVLDAVNAD…
GCA_000203835.1_ASM20383v1_genomic.gbff.gz	Streptomyces coelicolor A3(2)	CAB58269.1	SCO0509	GlpK1	544193 -> 545717	MADFIGAVDQGTTSTRFMIFDHGGNEVAKHQLEHEQILPRSGWVEHDPVEIWERTNSVMQNALRNGGLSGTDLAAIGITNQRETTVVWDPRTGRPYYNAIVWQDTRTDAIAANLERSGRGDVIRRKAGLPPATYFSGGKIQWILENVDGVREAAEQGHAVFGNTDSWVLWNLTGGPDGGIHATDVTNASRTMLMNLETLDWDDELLGFFGIPRGMLPTINPSSHPEAFGTTRTSRPLRAAVPITGVLGDQHAATVGQVCFSPGEAKNTYGTGNFLVLNTGTELVRSQHGLLTTVAYQFGDNPPVYALEGSIAVTGSAVQWLRDQMKIIKTAAESEELARTVEDNGGMYFVPAFSGLFAPYWRSDARGAIVGLARYNDNAHLARATLEAICYQSRDVVVA…
GCA_000203835.1_ASM20383v1_genomic.gbff.gz	Streptomyces coelicolor A3(2)	CAB61187.1	SCO0670	GlpD2	709684 -> 711268	MSPTSRPATGASLSAARRSREVADTVGGPVVDVLVVGLGATGAGAALDAAARGLGVVAVDAHDLAFGTSRWSSKLIHGGLRYLASGQLDVAHESAVERGVLMERTAPHLVRAQPFVLPLTPLVSRGQGALAWAGFRAGDTLRLAARTARATLPAPRRLSAVETRHLAPALRSDRLRGGLLSWDGRLADDARLVTALARTAAARGARILTRVRALELTGSGARVRDETTGEEGVIRARAVVNASGVWAGDLVDGIRIRPSRGTHLVLRSDRLGPLPAGLHVPIPGETNRFVLVLPQDDGRVYVGLTDEPVDGDVPDVPEVPETDVGFLLDVLGSVLDVPVHREDVVGAFAGLRPLLDTAPSDRPGAAPRTADVSRRHAVLTSSEGVITVVGGKLTTYRRM…
GCA_000203835.1_ASM20383v1_genomic.gbff.gz	Streptomyces coelicolor A3(2)	CAC18789.1	SCO1658	GylR	1776736 -> 1777501	MARNIQSLERAAAMLRLLAGGERRLGLSDIASSLGLAKGTAHGILRTLQQEGFVEQDDASGRYQLGAELLRLGTTYLDVHELRARALVWTDDLARSSGESVHLGVLHQQGVLIVHHVFRPDDSRQVLEIGAMQPLHSTALGKVLSAYDPVAHSEALEADRKAFTDRTVCEPDSFEHVLDITRARGYAADVEETWEGIASIAAPIHDRRRMPVGAVGITGAVERLCREGELRPELVAAVRDCARAVSRDLGAGRF
GCA_000203835.1_ASM20383v1_genomic.gbff.gz	Streptomyces coelicolor A3(2)	CAC36362.1	SCO1659	GlpF1	1777839 -> 1778634	MSSSDIFIGETIGTALLILLGGGVCAAVTLKASKARNAGWLAIAFGWGFAVMTAAYISGPLSGAHLNPAVTVGIAIKDGDWSNTPTYFAGQLLGAMIGAVLVWVAYYGQFQAHLTDREIVGGPGAQDTTAKSVEAQEKGAGPVLGVFSTGPEIRHTVQNLATEIIGTFVLLLAILTQGLNDEGNGLGILGALITGFVVVSIGLSLGGPTGYAINPVRDLGPRIVHALLPLPNKGGSDWSYAWIPVVGPLIGGAIAGGVYNVAFA
GCA_000203835.1_ASM20383v1_genomic.gbff.gz	Streptomyces coelicolor A3(2)	CAC36363.1	SCO1660	GlpK1	1778725 -> 1780264	MTDSHTAGPFIAAIDQGTTSSRCIVFDRDGRIVSVDQKEHEQIFPKPGWVEHDATEIWTNVQEVVAGAVEKAGITRDDIKAIGITNQRETTLVWDKNTGEPVHNAIVWQDTRTDALCKELGRNVGQDRFRRETGLPLASYFAGPKARWLLDNVDGLRERAEAGDLLFGTMDTWVIWNLTGGVNGGKHVTDVTNASRTMLMNLHTMAWDEKIAESIGVPMQMLPEIRSSAEVYGEITGGRLGELLGGIPVASALGDQQAALFGQTCFSEGETKSTYGTGTFMVMNTGDKLINSYSGLLTTVGYKIGDQDTVYALEGSIAVTGSLVQWMRDQMGLISTAAEIETLALTVEDNGGAYFVPAFSGLFAPYWRSDARGVIAGLTRYVTKAHLARAVLEATAWQT…
GCA_000203835.1_ASM20383v1_genomic.gbff.gz	Streptomyces coelicolor A3(2)	CAC36364.1	SCO1661	GlpD1	1780272 -> 1781889	MTTQSTLQSVPALGTHPASGSNPSRAETREQLSKASYDLLVIGGGILGISTAWHAAQSGLRVAVVDAGDFAGATSSASSKLLHGGLRYLQTGAVKLVAENHFERRAVSRQVAPHLANPLTFYLPVYKGGPHGAAKLGAGVFAYSALSAFGDGVGHLLSPAKAAQDVPELRTDNLKAVAVYGDDQMNDARMALMTVRAAVESGAVVLNHAEVTGLRFTGGRVTGAELKDRLSGDEFGVNARLVLNATGPWVDHLRRMEDPAAAPSIRLSKGAHLVLKRTAPWKAALATPIDKYRITFALPWEDMLLLGTTDEEFEGDPADVAVNDKDITQILDEAAFSIRDQQLDRDLITYSFAGLRVLPGGPGDTAKAKRETVVTEGRGGMLSVAGGKWTTFRHIGRTV…
GCA_000203835.1_ASM20383v1_genomic.gbff.gz	Streptomyces coelicolor A3(2)	CAC32328.1	SCO4057	GlpF1	4449454 <- 4450345	MAERIVHRRGYRKGLGGEMCAEFLGTFVLILFGVGSVAVAVAGLPGSGRQTADFGPANWLIISWGWGLAVVFGVYVAGGISGAHLNPAVTLGFAVRRDFPWRKVLPYWLAQVVGAFVAAALVYACYRWAIDAAIAKAGETRETSLNTYSIFATFPAEYFGDSWWGPLLDQIVGTGILLLLICALIDTRNTAPMANLHPYLIGLVVVAIGLTFGTNAGYAINPARDFGPRLFTFFEGWGDIALPGTFQWFSGYWWIPIVGPLIGGVVGVLVYDLLVSPVLKARLTEREEGPATEEPS
GCA_000203835.1_ASM20383v1_genomic.gbff.gz	Streptomyces coelicolor A3(2)	CAB82013.1	SCO4774	GlpD2	5187290 -> 5188997	MRTATLGPAQRAESLAAMAERELDVLVVGAGVVGAGTALDAVTRGLSVGLVEARDWASGTSSRSSKLIHGGLRYLEMLDFVLVREALKERGLLLERLAPHLVKPVPFLYPLQHKGWERLYAGSGVALYDAMSMARGHGRGLPLHRHLSRRHALRVAPALKKDALVGALQYYDAQMDDARFVATLVRTAAAYGAKVANRARVTSFLREGERVVGARVQDVEAGGEYEVRAKQVVNATGVWTDDTQAMVGERGQFHVRASKGIHLVVPKDRIHSSTGLILRTEKSVLFVIPWGRHWIIGTTDTDWDLDKAHPAASSADIDYLLEHVNSVLSVPLTRDDVEGVYAGLRPLLAGESDATSKLSREHTVAHPVPGLVVVAGGKYTTYRVMAKDAVDEAVHGLDL…
GCA_000203835.1_ASM20383v1_genomic.gbff.gz	Streptomyces coelicolor A3(2)	CAB88981.1	SCO7004	GlpK2	7777444 -> 7778884	MPDAVLAVDQGTSGTKALVICPERGVVGTGFAEVRPRYLPGGLVEVDPEELYGSVVDAGHRALADAGEPVTALGLANQGETVLAWDPDTGRPLTDALVWQDRRAASLCAELGDHADELRHLTGLPLDPYFAAPKMAWIRRHLTREGQVTTSDSWLVHRLTGAHVTDAATASRTQLLDLDRVEWSPRALELYGLTGERLPAVVDNAAHVGTVRAFGPELPLTGLAVDQQAALLAQRVTEPGTAKCTYGTGAFLLAHTGGTPRRGASGLAACVAWRLGGRADHCLDGQVYTAASAVRWLTGLGVITGAADLDPVGATVPDTGGVTFVPALAGLAAPWWRGDLRGSLTGLGLDTAPGHLVRALCEGLAAQVAELADAAAADLGTPLTVLRVDGGLTRSALLM…
GCA_000204155.1_ASM20415v1_genomic.gbff.gz	Micromonospora maris AB-18-032	AEB45621.1	VAB18032_22605	GlpK1	4030859 <- 4032377	MADFVGAVDQGTTSTRFMIFDHGGNEVGRHQLEHQQILPRAGWVEHNPLEIWERTQTVVRTALNTHSLAASDLVALGVTNQRETTVVWNRRTGRPYYNAIVWQDTRTDRIAAALDRDGRGEIIRRKAGLPPATYFSGGKIQWILENVDGVRAAAERGEAIFGNTDTWLLWHLTGGTDGGVHLTDPTNASRTMLMNLETLDWDDELLSFFDIPRAMLPRIVASSDPHAYGTTASGGPFAGTVRITGDLGDQQAATVGQVCFAPGEAKNTYGTGNFMLLNTGTEIVRSESGLLTTVCYQFAGEQPVYALEGSIAVTGSAVQWLRDQLKIIRTAAQSEDLARQVDDNGGVYFVPAFSGLFAPHWRADARGAIVGLSRYNTDAHLARAALEAICYQSRDVAEA…
GCA_000204155.1_ASM20415v1_genomic.gbff.gz	Micromonospora maris AB-18-032	AEB45989.1	VAB18032_24455	GylR	4431101 <- 4431887	MSAMTTAEGFQPVKSAGRTLEVLETLAASGGRRSLGDLARDLGIPKSSLHGILRTMMQRGWVEADDTGTRFGLGVRALQVGAAYLDTDDAVGLLAGVLDELSRQFGETVHLGRLDGAHVVYTAKRESSHPLRLYSAIGRRLPAHATALGKVLLAERATEEVETILGPSPAALTRHTITDLAALHADLAASRERGYAVDHEENTEGIVCFAVAVPLHTPAVDAISLSIPAARLNEQVQQRVVTALHRAVDQVRAARGLLTAS
GCA_000204155.1_ASM20415v1_genomic.gbff.gz	Micromonospora maris AB-18-032	AEB47532.1	VAB18032_02240	GlpD2	6148439 <- 6150257	MRDPHVLRSVAGQLSSSRRAGDLRRLRAERFDVLIIGGGVTGAGAAVDAASRGLKVALVEARDFAAGTSSRSSKLIHGGLRYLEQLEFNLVHEALTERGLLATRLAPHLVRPVPFLVPLPAGDGVRGLPARIVRRAYYGAGVAAYDAFAGLFGGGRGMPLHRHLSREGARRIFPSLRADGLAGAIRYYDGQVDDARLVVTLARTAASLGATVVSSAQAVGLIRQAREVTGVRIRDLEAPAGSPDAEFEVQARSVIAATGVWTDDMSRMLNDVGLRPGIRVRASKGVHLVVPRSAITGDTGLILRTATSVLFVIPWGGHWIIGTTDTDWRLDRSHPAASASDIDYLLRQVNTVLDRPLTTADIEGVYAGLRPLLAGEADSTSKLSREHAVIEPMLGLLLV…
GCA_000212695.1_ASM21269v1_genomic.gbff.gz	Cellulomonas fimi ATCC 484	AEE47630.1	Celf_3519	GlpD2	3939315 -> 3941127	MRTAPLTVQARQDALDTMRASGERGNELDVLVIGGGVTGAGIALDAVTRGLSTAIVEAQDWASGTSSRSSKLVHGGLRYLQMLDFHLVREALTERDLLIHTLAPHLVKPVSFLYPLENRVWERAYVGAGVLLYDTLATVNGSKRAMPMHQHLTRKGMERLFPDLRHDAAVGAVRYWDASVDDARLVETLVRTAVSYGAHAASRTQVLDLHTTSGGAVTGAELVDLETGEHLDVRARAVINATGVWTEETESLAGSEGGLRVLASKGIHIVVPRSRIAGNTGLILQTEKSVLFIIPWSRYWVIGTTDTPWEQDLVHPVATSADIDYVIEHANAVLSRPISRDDVIGTWAGLRPLLQPHVKEGTSSAKVSREHTVASPTPGLTVIAGGKLTTYRVMAKDAV…
GCA_000212695.1_ASM21269v1_genomic.gbff.gz	Cellulomonas fimi ATCC 484	AEE47631.1	Celf_3520	GlpF2	3941203 -> 3941968	MGTLMSQAFVSEILGTAMLILLGAGVVANVILPGTKGFGGGWLLINFGWGLAVFAGVYTAFKSGAHLNPAVTLGLLTADQPFFSKTGPDDVVTVTLEPTVGNAFWYILAQLIGAFLGAAIAWLAYKKHFDADADAGTKLAVFSTGPAIRSYAWNLVTEIVATFVLVFVILAFGPTPSGLGPLAVAFLVVGIGASLGGPTGYAINPARDLGPRIAHAVLPIPGKGSSDWAYSWVPVVGPIIGGVLAGLAANAYLF
GCA_000212695.1_ASM21269v1_genomic.gbff.gz	Cellulomonas fimi ATCC 484	AEE47632.1	Celf_3521	GlpK1	3941997 -> 3943521	MPDTQYVLAIDQGTTSTRAIVFDHAGQIVSVGQKEHEQIFPRAGWVEHDAAEIWTNTREVVGLALTRANLTFRDIAAVGITNQRETAVVWDRTTGEPVYNAIVWQDTRTQKICDELGALGGGADRYKDRVGLPLATYFSGPKIRWILDNVDGAREKAERGDLAFGNTDAWVLWNMTGGVNGGVHVTDVTNASRTMLMNLDTLSWNEEIAGEMGIPMSMLPEIRSSSEVYGNGREGGMVPGVPIAGILGDQQAATFGQACFEVGTAKNTYGTGNFMLLNTGTKPIPSKNGLLTTLCYKIGDADAVYALEGSIAVTGSLVQWLRDNLGIISSAPEIEQLAETVEDNGGAYFVPAFSGLFAPYWRSDARGALVGLTRYVNKGHIARAALEATAFQTREVLDA…
GCA_000213055.1_ASM21305v1_genomic.gbff.gz	Streptomyces sp. Tu6071	EGJ76886.1	STTU_4097	GlpD2	4718365 -> 4720144	MRRPGTRIPTPAHHTDHLQEAAAVRTATLGPEQRAQALADMAERELDVLVVGGGVVGAGTALDAVTRGLATGIVEARDWASGTSSRSSKLIHGGLRYLEMLDFALVREALKERGLLLERLAPHLVKPVPFLYPLQHRVWERAYAGSGVALYDAMSLARGHGRGLPGHRHLGRRHALRVAPCLRKDALTGALQYYDAQVDDARYVMTLVRTAVDYGARAANRARVTGFLREGERVVGATVEDVEAGGTYEIRAKQVVNASGVWTDDTQGLVGERGQFHVRASKGIHLVVPRDRINSSTGLILRTEKSVLFVIPWGRHWIVGTTDTEWDLDKAHPAASSADIDYLLDHVNSVLAVPLTRDDVQGVYAGLRPLLAGESDATSKLSREHTVAHPVPGLVVVAG…
GCA_000213055.1_ASM21305v1_genomic.gbff.gz	Streptomyces sp. Tu6071	EGJ78480.1	STTU_5691	GlpD1	6524512 <- 6526189	MPRPEGTRPATTSGTHDEEHDMTTVQHLPSLGTHPATGTGPSRAETREQLSRASYDLLVIGGGILGISTAWHAAQSGLRVALVDSGDFAGATSSASSKLLHGGLRYLQTGAVKLVAENHFERRAVSRQVAPHLANPLTFYLPVYKGGPHGAAKLGAGVFAYSALSAFGDGVGHLLSPARAQRDVPELRTENLKAVAVYGDDQMNDARMAVMTVRAAVEAGAVVLNHAAVTGLRFTNGRVTGVELKDGTDGTEFGVNARLVLNATGPWVDHLRRMEDPHAAPSVRLSKGAHLVLKRTSPWNAALATPIDKYRITFALPWEDMLLLGTTDEEYEGDPADVAVNDKDITQILDEAAFSVRDQQLDRSLITYSFAGLRVLPGGPGDTSKAKRETVVTEGTGGM…
GCA_000213055.1_ASM21305v1_genomic.gbff.gz	Streptomyces sp. Tu6071	EGJ78481.1	STTU_5692	GlpK1	6526305 <- 6527856	MSTPTTGHGTGPFIAAIDQGTTSSRCIVFDRDGRIVSVDQKEHEQILPKPGWVEHDASEIWDNVQEVVAGAIRKAGITKDDVKAIGITNQRETTMLWDRHTGEPVHHAIVWQDTRTDALCKELGRNVGADRFRRETGLPLSSYFAGPKIRWLLDNVEGLQERADRGDLLFGTMDSWVIWNLTGGVNGGVHVTDVTNASRTLLMNLRTLEWDDKICASIGVPKSVLPEIRSSAEVYGEVKGGLLGDVLGGIPVASALGDQQAALFGQTCFAEGEAKSTYGTGTFMLINTGTKAINSYSGLLTTVGYRIGDQKPVYALEGSIAVTGSLVQWMRDQMGLINSAAEIETLASSVEDNGGAYFVPAFSGLFAPYWRPDARGVIAGLTRYVTKAHIARAVLEATA…
GCA_000213055.1_ASM21305v1_genomic.gbff.gz	Streptomyces sp. Tu6071	EGJ78482.1	STTU_5693	GlpF1	6527940 <- 6528741	MSSSDIFFGEFIGTAVLVLLGGGVCAAITFKRSKAYEAGWVAIAFGWGFAVLTGAYIASGPSGAHLNPAVTLGLAIEGGTKWSDVPLYMGSQLAGAMVGAVLVWLAYYGQFKAHLADPEFVSPGPKGEEGLVDIEKQASPKAGPLLGVFSTGPEIRNTVQNVMTEVIATFVLVLAILTQGLNDSGKGLGTLGVLITALVVVGIGLSLGGPTGYAINPVRDLGPRIIHSLLPLKNKGGSDWGYAWIPVVAPLIGAAAAGGVYKLCFA
GCA_000213055.1_ASM21305v1_genomic.gbff.gz	Streptomyces sp. Tu6071	EGJ78483.1	STTU_5694	GylR	6529256 <- 6530021	MAKNIQSLERAAAMLRLLAGGERRLGLSDISATLGLAKGTAHGILRTLQAEGFVEQDPASGRYQLGAELLRLGNSYLDVHELRARALVWTDDLARSSGESVHLGVLHLGGVLVVHHVFRPDDSRQVLEVGAMQPLHSTGLGKVLCAFDPVARSEALENERKSFTARTVTGPEEFTAALDETRKRGWAADLEETWEGVTSVAAPIHDRRALPVGAVAVTGAVERLCPDGTLRPELIAAVRECARSVSRDLGAARF
GCA_000213155.1_ASM21315v1_genomic.gbff.gz	Cutibacterium acnes 266	AEE73512.1	PAZ_c24030	GlpK1	2436744 <- 2438292	MQIRKATNMSDEKFVLAIDEGTTSARAIIFNHAGQIMAVGQQEFEQIFPRAGWVEHDPIEIWEAVRDVVGLALTKANINRHQLAAAGITNQRETAVVWDKNTGEPVYNAIVWQDTRTQKICNELAGDKGADRYKEICGLGLSTYFSGPKVKWILDNVEGARARAEAGDLLFGNMDTWVLWNLTGGTNGGVHITDPTNASRTMLMDVRKLQWDDSMCEGMGIPKSMLPEIKSSSEIYGYGRKNGLLIDTPISGILGDQQAATFGQACFQKGMAKNTYGTGCFMLMNTGEEAIFSENGLLTTVCYKIGDQPTVYALEGSIAVAGSLVQWLRDNLKMFETAPQIEALANTVEDNGGAYFVPAFSGLFAPYWRPDARGALVGLTRYVNRGHIARSVLESTAFQ…
GCA_000213155.1_ASM21315v1_genomic.gbff.gz	Cutibacterium acnes 266	AEE73513.1	PAZ_c24040	GlpF2	2438352 <- 2439105	MLLETAVPGATIFGSEFLGTLILILLGCGVVANNLLPKSKGHANAPGSLQINWGWGFGVMFGVYAAYKTGGHLNPAVTVGLAIAGKDLAPGIPATAGNITIYILAQFAGAFVGAVLCWLAYKQHYDEDCDPALKLGTFATGPEVRNPLWNTITEAIGTWVLVLWVILSGFTQGVKIGPLAVGLLIVSIGASLGGPTGYAINPARDLSPRIAHAVLPIKGKGDSDWGYAWVPVVGPMIGAVLAALTYSIFW
GCA_000213865.1_ASM21386v1_genomic.gbff.gz	Bifidobacterium breve ACS-071-V-Sch8b	AEF27474.1	HMPREF9228_0285	GlpF1	350618 -> 351353	MDYPLFTKLAAEFFGTAILMIFGNGSVANVELKNTKGHHAGWLNIAMGYGFGVMFPVLMFGGVSGAHINPAMTIAQAVNGLFPWSDVLPYIVAQLLGALLGQFIVYLTYYPHYKETEDADAILGTFCTTDADNQKVNYFLNEMFGTLVLVFGALCCLSLAWGKQDYAAASIVVGFIVWGLVTSMGGPTGPGLNPARDLMPRLLHAILPIPHKGSSRWGEAWIPVVAPIVGAIIGAWLYVFFFAS
GCA_000213955.1_ASM21395v1_genomic.gbff.gz	Gardnerella vaginalis HMP9231	AEF30795.1	HMPREF9231_1362	GlpF1	1664027 <- 1664759	MQHSFTVMLAAEFIGTAILMIFGNGAVANVELKNTKGHHAGWLNIAMGYGFGVMFPVLMFGGISGAHINPAMTIAQAVCGMFPWANVLPYIVAQLLGALVGQLIVYVTYLPHYNETEEPEAILGTFCTTDAYNNKLNYFLNEFFGTLVLVLAALCCLTSPWGEKNLAGASIVVGFVVWGLVTSMGGPTGPALNPARDLMPRLLHAILPIPHKGSSRWGEAWIPVVAPIAGAILGVLMFKSLFA
GCA_000214155.1_ASM21415v1_genomic.gbff.gz	Mycolicibacter sinensis	AEF35644.1	JDM601_1644	GlpD2	1797489 -> 1799031	MNADAATLNAARRTAELSALAECPAVDVVVIGGGITGAGIALDAASRGLRVVLAEKHDLAFGTSRWSSKLVHGGLRYLATGNVGIARRSAIERGILMTRNAPHLVRAMPQLVPLLGSMRRRDRALVRAGFLAGDALRRLAGTSATVLPRSQRISREQVIDLAPTVRRDGLDGGLLAYDGQLIDDARLVTAVARTAAQHGATILTYTAASRAAGDAVRLTDQLSGESFDLRARAVINATGVWAADIDPALRLRPSRGTHLVFDAPAFGNPTAALTVPIPGELNRFVFAMPEQLGRVYLGLTDEDAPGPVPDVPQPTSAEVAFLLETVNTALGTALGTADVRGAYAGLRPLIDTGAGRTADVSRNHAVIESESGVFSVIGGKLTEYRYMAQDVLDRAVLSR…
GCA_000214155.1_ASM21415v1_genomic.gbff.gz	Mycolicibacter sinensis	AEF37125.1	JDM601_3125	GlpD2	3323334 <- 3324978	MVVGGGVVGTGCALDAATRGLKVALVEARDFAAGTSSRSSKMFHGGLRYLEQLEFGLVREALHERELSLTTLAPHLVKPLPFLYPLTNRWWERPYVAAGIFLYDQLGGAKSVPAQRHLTRAGALRLCPGLKRSALIGGIRYFDTVVDDARHTLTVGRTAAHYGAVIRTSTQVVALLREGDRVTGVTVRDSENGATTEVRGHVVVNATGVWTDEIQALSRQRGRFHVRASKGVHIVVPRDRIVSEAAIILRTEKSVLFVIPWGTHWIIGTTDTDWNLDLAHPAATKADIDYLLANVNTALATPLSHADIEGVYAGLRPLLAGENDDTSKLSREHAVAVPAPGLVAIAGGKYTTYRVMAADAIDAAAEFIPTRVAPTITEKVPLLGADGYFALVNQAEHVG…
GCA_000214155.1_ASM21415v1_genomic.gbff.gz	Mycolicibacter sinensis	AEF37977.1	JDM601_3977	GlpK1	4225174 <- 4226692	MGDFVASIDQGTTSTRCIIFDHDGAEIGRHQLEHEQILPRAGWVEHDPFELWNHTAAVLVSALNTTKLQASDLAAMGIANQRETTVVWNKNTGQPYHNAIVWQDTRTDYIAAALERDGHGELIRRKAGLPPATYFSGGKLQWILDNVDGVRADAERGDALFGTCDTWVLWNLTGGPRGGVHLTDVTNASRTMLMNLETLDWDDELLALFSIPREMLPRITPSSSRRRHAVTVSTGPVRGEVPIAGILGDQQSAMVGQVCLSAGEAKNTYGTGNFLLLNTGEQIVRSDNGLLTTVCYQFGDAKPVYALEGSIAVTGSAVQWLRDQLGIISGATQVESLARQVTDNGGMYFVPAFSGLFAPYWRSDARGAIVGLSRFNTNAHLARATLEAICYQSRDVAEA…
GCA_000214175.1_ASM21417v1_genomic.gbff.gz	Hoyosella subflava DQS3-9A1	AEF40045.1	AS9A_1596	GlpD2	1657832 <- 1659380	MTKTGLDSALNASRRERELSEATDGRTVDVLIIGLGVTGAGAALDAASRGLAVVAVDAFDLAWGTSRWSSKLVHGGLRYLAKGQVGVAYESAVERGILMTRTAPHLVRPLPMLLPLLPEVTRSQGMLAGTGFVAGDVLRRAARTPAAVLPTPRRLSVDETVLMTPGINRSELRGGLLSWDGQLEDDARLVVGLARTAAAIGARVLTRTRVLSASGTEAEVRDELSGITHTIRARSVINATGVWASDIDPDVTLRPSRGTHIVLRSETLGHPTAAITMPVPGETNRFVFALPQPDGLVYVGLTDEPTDGAVPDVPEPTEDEIDFLLDVIGPAFAARPRRTDVVGAFAGLRPLLASEGRTADLSRKHAILVSGTGVVTVVGGKLTTYRQMAEDAVDAAVTN…
GCA_000214175.1_ASM21417v1_genomic.gbff.gz	Hoyosella subflava DQS3-9A1	AEF42282.1	AS9A_3844	GlpD2	3912247 <- 3913987	MRHQSDTHVLGPARRKQAWEDLTTQQFDVLVIGGGIVGAGAALDAATRGLKVGLVEARDLASGTSSRSSKMFHGGLRYLEQLEFGLVREALKERELALSRLAPHLVKPLEFLFPLTKRYWERPYIGAGIFLYDRMGGAKSVPAQKQLTRAGALRMAPGLRRQSLIGGIRYFDTVVDDARHTMTVARTAAHYGAVVRSSTQVIDFLKEADRVSGVTIRDCETGETGEIKAHVVINCTGVWTDEIQALSGQRGRFRVRASKGVHIVVPRDRIISEAAIILRTEKSVLFVIPWGRHWIIGTTDTDWHLDLAHPAATRADIEYILANVNKVLVTPLTPGDISGVYAGLRPLLAGESDTTSKLSREHAVAEVAPGLIAIAGGKYTTYRVMAADALDAASEFIPT…
GCA_000214175.1_ASM21417v1_genomic.gbff.gz	Hoyosella subflava DQS3-9A1	AEF42283.1	AS9A_3845	GlpK1	3914072 -> 3915578	MTVTRYVAAIDQGTTSSRCIVFDHSGRIVSVSQKEHEQIFPRAGWVEHDPAEIWSNVREVVGAAIGKADIPKDSIAAVGITNQRETTVVWERATGKPIYNAIVWQDTRTEELCREIAGSQGPDLYRERTGLPLSTYFSGPKIRWILDEVDGARERAERGELCFGTMDTWVLWNATGGPDGGVHVTDVTNASRTLLMDLTTLEWDEAICADIGVPIAMLPEIRSSSEVYGSARPKRGLDGVPIAGILGDQQAATFGQACLSPGEAKNTYGTGNFLLLNTGTSPVQSENGLLTTVCYRLGSADPVYALEGSIAVTGSLVQWLRDNLGLISSAAEVESLARSVDDNGGVYFVPAFSGLFAPRWRPDARGVIAGLTRFHNKGHIARAALEATAYQTREVLEAA…
GCA_000214175.1_ASM21417v1_genomic.gbff.gz	Hoyosella subflava DQS3-9A1	AEF42788.1	AS9A_4355	GlpF1	4484882 <- 4485614	MDSLTIPQILIFEALGTGLLVLLGTGVVATVVLKHSKGAGGGWLLINLGWAMAVFAGASVAWKSGAHINPAVTFGLAVSGRTNWDLVPFYVCAQLVGAFIGAALCWLAFKKNFDVEPEPGKTLGIFSTGPAVRSYGWNTVTEMIGTFVLVLWILLAASDPAGNSLGYAAVAFVVLGLGASLGGPTGYAINPARDLGPRLAYALLPIRGKSGADWAYSWVPIAGPIAGSFLAGMLYVGIAGYLV
GCA_000214175.1_ASM21417v1_genomic.gbff.gz	Hoyosella subflava DQS3-9A1	AEF42789.1	AS9A_4356	GlpD2	4485626 <- 4487402	MSTDHDLTVPTTEKRSTMLAPVALSPENRTQALSAMAEGELDILVIGAGVVGAGAALDAASRGLRVGLVEARDYASGTSSRSSKLVHGGLRYLKQLEFPLVFEALRERALILHTLAPHLARPVPFLFPLQRTGFDRLWAGAGIGVYDLLGAGKGVPGHHRHLGKKKTLKLFRGGKEGAIKGGVLFYEGQLDDARHTMMLSRTAASYGALCANSTRVVGFLRDGGKVVGAQVCDLETGNLIDVRARQVVNAAGAWTDEIQNMLGGKGKLKVHASKGVHIVVPRDRIPSGVGLITETEKSLLFIIPCPWSDDFWIIGTTDTTWNLDLAHPAASSKDIDYILREVNSLLKRPLSRDDIVGVFAGLRPLLAGESDDSSTLSREHAVVSPSPGLTIVAGGKYTT…
GCA_000214175.1_ASM21417v1_genomic.gbff.gz	Hoyosella subflava DQS3-9A1	AEF42790.1	AS9A_4357	GlpK1	4487398 <- 4488916	MANYVGAVDQGTTSTRFMVFDHDGNEIVRHQLEHEQIMPQPGWVEHNPVEIWERTSSVLQTALGRAGLCYSDLAALGITNQRETTVVWNRTTGRPYYNAIVWQDTRTDRIASALERAGKGAVIRRKAGLPPATYFAGGKVQWILDNVDGVRADADRGDALFGTIDTWLLWNLTGGPNGGIHVTDVTNASRTMLMNLETLDWDDELLSFFGIPRAMLPEIKPSSVSEGYGHTTESGPLGGRVPLTAALGDQHAAMVGQVCFAPGEAKNTYGTGNFLLLNTGTELVHSDNGLLTTVCYQFGEEAPRYALEGSIAVTGSAVQWLRDQLGIIQGAAQSESLAREVPDNGGVYFVPAFSGLFAPYWRSDARGAIVGLSRFNSNAHIARATLESICYQSRDVADA…
GCA_000214175.1_ASM21417v1_genomic.gbff.gz	Hoyosella subflava DQS3-9A1	AEF42791.1	AS9A_4358	GylR	4489083 -> 4489854	MPGLVQSVERAAALLRLLAAEREPLGLNQICGALGIAKATAHGLLKTLIHVGFVEQHPESGKYRLAPDPLTPESVLWDVNEIRSRSMNWADALAARTGQTTRLAAFRGGHLLIVHHVFRTDSAPQTSTTGATLPLHATALGKVLLAHDVRASRSLGVKPLPAIAFRTITDRTALARELAQVRDLGWAAAIQELAPDAAAIAAPMRDEGGAVIAAIGIEGPLDDICTNRGAPRPELIEQVTRAAHSISHDFGHGRSL
GCA_000214175.1_ASM21417v1_genomic.gbff.gz	Hoyosella subflava DQS3-9A1	AEF42792.1	AS9A_4359	GlpK2	4489850 -> 4491377	MTEHYIAALDQGTTSTRCIVFDRHGRMVSVAQHEHHQHFPQPGWVEHDAAEIWAVTRRIIPEALRKAKISARQIAALGIANQRETTVLWDRTTGTPLHRAIVWQDTRTSGLISDLSSHVDLPDIMHRAGAPLSNYFSGPRLKWLLESDPRLHERVLAGDVLFGTMDSWLVWNLTGGPNGGIHMTDATNASRTMLMNLETLEWDPVLLGVFGIPQSVLPEIRPSLGTVGVTVDPVPGIRVCSVIGDQQAALIGQTALRAGEAKCTFGTGSFLLLNTGADLVRSRRGLISTVAYTVEGEPPVYALEGANPAAGALVDWFRDHIGAIRSSAEIETLASQVKDCGGCYVVPSFSGLLAPHWVTTAQGIVVGLTSYVTREHLARAVLQATAFQTRDLVEAMNSD…
GCA_000214175.1_ASM21417v1_genomic.gbff.gz	Hoyosella subflava DQS3-9A1	AEF42810.1	AS9A_4377	GylR	4507297 <- 4508056	MIQSVDRAIRILTALQGARRMSLSELSAHLELRPPTVHGIVRTLVSHGLVVQDRPTGRYQLGPATLRLGNVYLDTLDLRSRAITWAEELGRRTGFAVRVGVLLPGEALGDVVIIYHQPRPDGGRYMPEVGIVIPAHASALGKALLAFLPAVETQGQALRGMTGETITSREELQGVLAQVRRTGIAEECDEAVLGESGLAGAVFDSHQLVGAIGVVVPTTEWPVGDSVVEAVRSAARTISRELGATQWPHPGI
GCA_000215105.1_ASM21510v1_genomic.gbff.gz	Isoptericola variabilis 225	AEG43328.1	Isova_0533	GlpK1	573769 <- 575284	MADYVLAIDQGTTSSRAIIFDHSGRIISTGQLEHDQIFPRAGWVEHNPEQIWNNVREVVGLALTRANLTHTDLAAIGITNQRETAVVWDRTTGKPVYNAIVWQDTRTQAIVDELGGDVGADKYKSIVGLPLATYFSGPKIKWILDNVDGAREAAERGDLLFGNTDTWVLWNMTGGVEGGVHVTDVTNASRTMLMDLDTLSWREDIAADMGIPLSMLPEIRSSSEVYGQGRPRGMVPGVPIAGILGDQQAATFGQACFEVGTAKNTYGTGNFMLLNTGTEKVPSKNGLLTTVCYKIGDAPQVYALEGSIAVTGSLVQWLRDNLGLFTDAPDIEWLAGKVDDNGGAYFVPAFSGLFAPYWRPDARGALVGLTRYVNRNHIARAALEATAYQTREVMDAMNA…
GCA_000215105.1_ASM21510v1_genomic.gbff.gz	Isoptericola variabilis 225	AEG43329.1	Isova_0534	GlpF1	575335 <- 576064	MSTGQIFLTEMLGTMMLLLLGCGVVANVILPKTKGFGGGWLLINFGWGLAVFSGVFVAFNSGAHINPAVTLGILANGADEFGPGIEANFGNALIYIAAQMVGAFIGAALAFLTYKKHFDEEAPGPIKLAVFSTGPELRSYTWNLVTEVVGTFVLVFVILQFANWPGDLGPLAAALLVTGIGASLGGPTGYAINPARDLGPRIAHAVLPIRGKGPSDWGYSWVPVVGPIVGGVLAGLVANAIA
GCA_000215105.1_ASM21510v1_genomic.gbff.gz	Isoptericola variabilis 225	AEG43330.1	Isova_0535	GlpD2	576159 <- 577905	MASTRLTAESREQALAALDASREATGELDVLVVGGGVTGAGIALDAVTRGLSTAVVEAQDWASGTSSRSSKLVHGGLRYLQMLDFHLVHEALTERDLLLKELAPHLVRPVPFLYPLEHRVWERAYVGAGIALYDTLAAIAPGRRAMPIHRHLTRRAIARKFPDLAHDAAIGAVQYWDASVDDARLVATLVRTAASYGAHAASRTQVVELTKSATGAVNGAVVVDLETGREITVRARHVVNATGVWTEDTEALAGDQGGLHVLASKGIHIVVPRERIKGQVGLILQTEKSVLFIIPWSRYWIIGTTDTPWNLDPVHPVATATDIDYVLDHANAVLAHPLSRDDVIGTYAGLRPLLQPGTKEGTSSAKVSREHTVASPAPGLTVIAGGKLTTYRVMAKDAI…
GCA_000215105.1_ASM21510v1_genomic.gbff.gz	Isoptericola variabilis 225	AEG44477.1	Isova_1728	GlpK2	1864801 -> 1866217	MTVVVALDQGTTNTKALAIDVSGRVVAKASAPVGITTPAAGSVEQDAEEIWTRSVDVLARCIDEAGASSVVGLAIANQRESVVAWDRSTGAPTGPVLSWQDSRTAEWCATLGDAQTVGLVQGRTGLPLDPMFSAPKMAWVLRDADPSTVVGTVDSWLLWNLTGSTEHVIEAGNASRTLLYRLDKLCWDDDLLALFGIRPSALPEPRRSHGPFGRTACEGLPRGLPVLAVLADSHAALRGHGGGTPGIVKATYGTGSSVMRGTGSDLEHRQGIATTLAWLDESPTYALEGNIRYSGSALEWTARMLGLPGAVALGELAAQVPHAGDVAFVPAFGGLGAPHWDPSAVGTITGLGARSTPAHVARAAFDAVAHQVADVVQAMVADTSHGRLRADGGATASRL…
GCA_000215645.1_ASM21564v1_genomic.gbff.gz	Corynebacterium ulcerans 809	AEG80681.1	CULC809_00141	GlpK1	146224 <- 147751	MYIAAIDQGTTSTRCIIFDHDGNQVSVGQYEHEQIFPQKGWVEHDAIEIWDNTRRAVGTALADSDLSAKDIAALGITNQRETTVVWDKKTGETVYNAIVWQDTRTTTICKELAGDEGADRWYRKTGLLINSYPAGPKIKWILDNVDGARERAEAGELLFGTIDTWLLWNLTGGADGDDGTPALHATDVTNASRTLLMDIEKLEWDKDLCDAMGIPMDMLPEIRPSVGDFHQVRERGSLSGVPIRSMLGDQQAAMFGQGCFRPGEAKNTYGTGLFLLLNTGTTPKWSENGLLTTVCFQIEGQKPVYALEGSVAVGGSLVQWLRDNLMLVPNSPMIENMARSVEDNGGVYIVPAFSGLFAPYWRQDARGVIVGLTRFVNRNHLARAVLEATAYQTRDVADA…
GCA_000215645.1_ASM21564v1_genomic.gbff.gz	Corynebacterium ulcerans 809	AEG80682.1	CULC809_00142	GlpF2	147760 <- 148480	MTGVEYLYWEFFGTTILLLMGNGICALVTLRTSAGRNAGWLAIAFGWGLAVFAGASIADPSGGHLNPAVTLMLAIKGSVAWNLVPWYFAGQLLGGIFGAFLCWAAFKQLFDANNYDEDGNPGGNKTTGGIFFTNPAHPNNFWNAVTEFIATFVLLAFIAFGPSGDVGPLKYFAVAFIVISIGLSLGSPTAYAINPARDLGPRIAYAFILPIKDKGSANWSYAWVPIVAPMLAAVAAGLL
GCA_000215645.1_ASM21564v1_genomic.gbff.gz	Corynebacterium ulcerans 809	AEG82474.1	CULC809_01947	GlpD2	2184033 <- 2185755	MSMSFNPQGFEQAWDRFGSEDFDVVIIGGGSVGAGAALDAATRGLRTAVVETRDFAAGTSSRSSKMFHGGLRYLAMLDFKLVAESLHERELNMSVLAPHLVKPLKFIFPLTHRLWERVMMFGGFTLYDLMGGAKSVPMQKHLTRGGVLKVAPGLRNDAIVGGVRYYDTLVDDARHTMMVLRTAAHYGAVVRPSTQVVGFDKDASGRIVAAQVRDTDTGAVTTIRGKVFINATGVWNDEVEKLAGAQGKFSVHASKGIHIVVEKDKLDADAALCFVTEKSVLFVIPWGNYWIIGTTDTDWDKHLSKPDPAPTRADIDYVLSQVNQRVSRQLGYEDIVGVFSGLRPLLSGKSDATTNLSRNHAVAVVTPGLVSVAGGKYTTYRVIGKDAVDVALKESKITA…
GCA_000215665.1_ASM21566v1_genomic.gbff.gz	Corynebacterium ulcerans BR-AD22	AEG82856.1	CULC22_00138	GlpK2	142617 <- 143169	MLVPNSPMIENMARSVEDNGGVYIVPAFSGLFAPYWRQDARGVIVGLTRFVNRNHLARAVLEATAYQTRDVADAMVADSGVELTELRVDGGMTYNELLMQFQADILGVPVTRPKNVETTATGAAFAAGYSVGYWENLEFLTQQKGDLHVWKPKMEQEKVDELYHDWKRAVKRSLNWEENVDEV
GCA_000215665.1_ASM21566v1_genomic.gbff.gz	Corynebacterium ulcerans BR-AD22	AEG82857.1	CULC22_00139	GlpK1	143192 <- 144146	MYIAAIDQGTTSTRCIIFDHDGNQVSVGQYEHEQIFPQKGWVEHDAIEIWDNTRRAVGTALADSDLSAKDIAALGITNQRETTVVWDKKTGEPVYNAIVWQDTRTTTICKELAGDEGADRWYRKTGLLINSYPAGPKIKWILDNVDGARERAEAGELLFGTIDTWLLWNLTGGADGDDGTPALHATDVTNASRTLLMDIEKLEWDKDLCDAMGIPMDMLPEIRPSVGDFHQVRERGSLSGVPIRSMLGDQQAAMFGQGCFRPGEAKNTYGTGLFLLLNTGTTPKWSENGLLTTVCLPNRRPKNQSTHWKVRSQSEDR
GCA_000215665.1_ASM21566v1_genomic.gbff.gz	Corynebacterium ulcerans BR-AD22	AEG82858.1	CULC22_00140	GlpF2	144155 <- 144875	MTGVEYLYWEFFGTTILLLMGNGICALVTLRTSAGRNAGWLAIAFGWGLAVFAGASIADPSGGHLNPAVTLMLAIKGSVAWNLVPWYFAGQLLGGVFGAFLCWAAFKQLFDANNYDEDGNPGGNKTTGGIFFTNPAHPNNFWNAVTEFIATFVLLAFIAFGPSGDVGPLKYFAVAFIVISIGLSLGSPTAYAINPARDLGPRIAYAFILPIKDKGSANWSYAWVPIVAPMLAAVAAGLL
GCA_000215665.1_ASM21566v1_genomic.gbff.gz	Corynebacterium ulcerans BR-AD22	AEG84806.1	CULC22_02101	GlpD2	2283318 <- 2285040	MSMSFNPQGFEQAWDRFGSEDFDVVIIGGGSVGAGAALDAATRGLRTAVVETRDFAAGTSSRSSKMFHGGLRYLAMLDFKLVAESLHERELNMSVLAPHLVKPLKFIFPLTHRLWERVMMFGGFTLYDLMGGAKSVPMQKHLTRGGVLKVAPGLRNDAIVGGVRYYDTLVDDARHTMMVLRTAAHYGAVVRPSTQVVGFDKDASGRIVAAQVRDTDTGAVTTIRGKVFINATGVWNDEVEKLAGAQGKFSVHASKGIHIVVEKDKLDADAALCFVTEKSVLFVIPWGNYWIIGTTDTDWDKHLSKPDPAPTRADIDYVLSQVNQRVSRQLGYEDIVGVFSGLRPLLSGKSDATTNLSRNHAVAVVTPGLVSVAGGKYTTYRVIGKDAVDVALKESKITA…
GCA_000217615.1_ASM21761v1_genomic.gbff.gz	Cutibacterium acnes 6609	AEH30614.1	TIB1ST10_11735	GlpK1	2502601 <- 2504125	MSDEKFVLAIDEGTTSARAIIFNHAGQIMAVGQQEFEQIFPRAGWVEHDPIEIWEAVRDVVGLALTKANINRHQLAAAGITNQRETAVVWDKNTGEPVYNAIVWQDTRTQKICNELAGDKGADRYKEICGLGLSTYFSGPKVKWILDNVEGARARAEAGDLLFGNMDTWVLWNLTGGTNGGVHITDPTNASRTMLMDVRKLQWDDSMCEVMGIPKSMLPEIKSSSEIYGYGRKNGLLIDTPISGILGDQQAATFGQACFQKGMAKNTYGTGCFMLMNTGEEAIFSENGLLTTVCYKIGDQPTVYALEGSIAVAGSLVQWLRDNLKMFETAPQIEALANTVEDNGGAYFVPAFSGLFAPYWRPDARGALVGLTRYVNRGHIARAVLESTAFQTREVLEAM…
GCA_000217615.1_ASM21761v1_genomic.gbff.gz	Cutibacterium acnes 6609	AEH30615.1	TIB1ST10_11740	GlpF2	2504209 <- 2504962	MLLETAVPGATIFGSEFLGTLILILLGCGVVANNLLPKSKGHANAPGSLQINWGWGFGVMFGVYAAYKTGGHLNPAVTVGLAIAGKDLAPGIPATAGNITIYILAQFAGAFVGAVLCWLAYKQHYDEDCDPALKLGTFATGPEVRNPLWNTITEAIGTWVLVLWVILSGFTQGVKIGPLAVGLLIVSIGASLGGPTGYAINPARDLSPRIAHAVLPIKGKGDSDWGYAWVPVVGPMIGAVLAALTYSIFW
GCA_000218545.1_ASM21854v1_genomic.gbff.gz	Cellulomonas gilvus ATCC 13127	AEI10638.1	Celgi_0106	GlpF1	123823 -> 124561	MDPSYDLWTRVACEFIGTAILIILGNGTVANVHLKGSKGYRGGWSLIAMGYGFGVMIPALMFGGISGNHINPAFTVGLAAWGLFPWAEVAPYVVAQLLGAMAGQLAIVATHKPYYDQTDDPDDILATFSTVNAARSRLNGFANELLGSVVLFSCALAIVHSPLTANEPGTAHLALGFLVWGLVAGLGGPTGPALNPARDLGPRLVHAMLPLRHKGGSDWGYAWVPVAAPLLAGLIGVGGWKLLLG
GCA_000218545.1_ASM21854v1_genomic.gbff.gz	Cellulomonas gilvus ATCC 13127	AEI10809.1	Celgi_0286	GlpK1	314913 <- 316437	MSDTQYVLAIDQGTTSTRAMIFDAHANIVAVGQKEHEQIFPKAGWVEHDAAEIWTNTRDVVGQALGRASLQNKDIAAVGITNQRETAVVWDRRTGEPVYHAIVWQDTRTQKICDELAALGGGADRYKDRVGLPLATYFSGPKIRWILDNVEGAREKAEAGHLAFGNTDSWLLWNMTGGPDGGVHVTDVTNASRTMLMNLDTLSWNEEIAGEMGIPVSMLPEIRSSSEVYGTGRERGLLAGVPIAGILGDQQAATFGQACFEVGHAKNTYGTGNFMLINTGTSPVPSKNGLLTTVCYKIGDKDAVYALEGSIAVTGSLVQWLRDNLGIISSAPEIEKLAASVEDNGGAYFVPAFSGLFAPYWRSDARGALVGLTRYVNKGHIARAALEATAFQTREVLDA…
GCA_000218545.1_ASM21854v1_genomic.gbff.gz	Cellulomonas gilvus ATCC 13127	AEI10810.1	Celgi_0287	GlpF2	316472 <- 317225	MQDAFWSEIVGTAMLLLLGAGVVANVILPRTKGNGGGWLLINFGWGLAVFAGVYVSFKSGAHLNPAVTLGLLTADQDFATMKDTAGAVTGVIDPTVANAFWYILAQMIGAFLGATIAFLAYKKHFDEDADPGIKLAVFSTGPELRSYAWNFVTEVIATFVLVFVILCFGPNPSGLGPLAVAMLVVGIGASLGGPTGYAINPARDLGPRIAHAVLPIRGKGSSDWSYAWVPVLGPIVGGVLAGLLANVYVF
GCA_000218545.1_ASM21854v1_genomic.gbff.gz	Cellulomonas gilvus ATCC 13127	AEI10811.1	Celgi_0288	GlpD2	317334 <- 319080	MRTAPLTAQARQDALTRLRDSARQGDELDVLVVGGGVTGAGIALDAQTRGLSTAIVEAQDWSSGTSSRSSKLVHGGLRYLQMLDFHLVREALTERDLLITRIAPHLVKPVSFLYPLENRVWERAYVGAGVALYDTLATVSGSKRAMPMHRHLTRKGMERLFPDLRHDAAIGAVRYWDASVDDARLVSTLVRTAVSYGAHAASRTQVLDLQTTAGGAVTGAVVQDLETGETIDVRARQVINATGVWTEQTEALAGTEGGLRVLASKGIHIVVPRSRIAGNTGLILQTEKSVLFIIPWSRYWVIGTTDTPWEQELTHPVATSADIDYVIDHANSVLSRPLTREDVIGTWAGLRPLLQPGTKEGTSSAKVSREHTVASPTPGLTVIAGGKLTTYRVMAKDAV…
GCA_000219085.3_ASM21908v3_genomic.gbff.gz	Mycobacterium avium subsp. paratuberculosis S397	QPM69952.1	MAPS_02060	GlpD2	422390 -> 424145	MSDPIHALGEPGSPASALGPRQRAAAWDRLGAEQFDVVVIGGGVVGSGCALDAATRGLKVALVEARDFASGTSSRSSKMFHGGLRYLEQLEFGLVREALYERELSLTTLAPHLVKPMPFLFPLTNRLWERPYIAAGIFLYDRLGGAKSVPAQKHLTRAGALRLCPGLKRSALIGGIRYYDTIVDDARHTLTVARTAAHYGVVVRNSTQVVALLREGDRVTGVRVRDSEDGSVTEVRGHVVVNATGVWTDEIQALSKQRGRFQVRASKGVHVVVPRDRIVSDVAIILRTEKSVMFVIPWGSHWIIGTTDTDWDLDLAHPAATKADIDYILSTVNTVLAIPLTHADIDGVYAGLRPLLAGESEETSKLSREHAVAVPAPGLVAIAGGKYTTYRVMAADAID…
GCA_000219085.3_ASM21908v3_genomic.gbff.gz	Mycobacterium avium subsp. paratuberculosis S397	QPM71939.1	MAPS_13595	GlpD2	2896869 <- 2898411	MIPDPSALNAARRTADLAALAEGEPLDVLVIGGGITGAGIALDAAARGLRVALVEKRDLAFGTSRWSSKLVHGGLRYLASGNVGIARRSALERGILMTRNAPHLVHAMPQLVPLLPSMSRATRALVRGGFLAGDALRFLAGTPASTLPRSQRVSAQRVVQLAPTVRRDGLDGGLLAYDGQLIDDARLVTAVARTAAQHGARILTYVAASRATGTSVRLTDVRGGGSFDVSAGAVINAAGVWAGEIDGSLRLRPSRGTHLVFDAAAFGNPTAALTIPIPGELNRFVFAMPEQLGRVYLGLTDEAAPGPIPDVPEPSVEEITFLLDTVNTALGTALAATDVSGAYAGLRPLIDTGEGRTADVSREHAVVESASGVISVIGGKLTEYRYMAQDVLDRAVRVR…
GCA_000219085.3_ASM21908v3_genomic.gbff.gz	Mycobacterium avium subsp. paratuberculosis S397	QPM72741.1	MAPS_18345	GlpK2	3884296 <- 3885823	MAEFAEFIAAIDQGTTSTRCMIFDHQGAEVARHQLEHEQILPRAGWVEHDPIEIWERTSSVLTSVLNRANLSAENLAALGITNQRETTLVWNRKTGRPYYNAIVWQDTRTDRIAAALDRDGRGQVIRRKAGLPPATYFSGAKLQWILDNVDGVREAAERGDALFGTADSWVLWQLTGGPRGGVHATDVTNASRTMLMDLETLDWDDELLSFFTIPRAMLPEIGPSSSPRPFGVTSDTGPAGGRIPITAVLGDQHAAMVGQVCLAEGEAKNTYGTGNFLLLNTGESIVRSEHGLLTTVCYQFGDAKPVYALEGSIAVTGAAVQWLRDQLGIISGAAQSESLARQVDDNGGVYFVPAFSGLFAPYWRSDARGAIVGLSRFNTNAHLARATLEAICYQSRDV…
GCA_000219455.1_ASM21945v1_genomic.gbff.gz	Bifidobacterium longum subsp. longum KACC 91563	AEI98247.1	BLNIAS_02492	GlpF1	1982508 <- 1983243	MDYPLFTKLAAEFFGTAILMIFGNGSVANVELKNTKGHHAGWLNIAMGYGFGVMFPVLMFGSVSGAHINPAMTIAQAVNGLFPWSDVLPYIVAQLLGALLGQLIVYITYYPHYKETEDAEAILGTFCTTDADNQKANYFLNEMFGTLVLVFGALCCLSLAWGKQDYAAASIVVGFIVWGLVTSMGGPTGPGLNPARDLMPRLLHAILPIPHKGSSRWGEAWIPVVAPIVGAIIGAWLFVFFFAN
GCA_000220135.1_ASM22013v1_genomic.gbff.gz	Bifidobacterium breve UCC2003	ABE94973.1	Bbr_0267	GlpF1	368855 -> 369590	MDYPLFTKLAAEFFGTAILMIFGNGSVANVELKNTKGHHAGWLNIAMGYGFGVMFPVLMFGGVSGAHINPAMTIAQAVNGLFPWSDVLPYIVAQLLGALLGQFIVYLTYYPHYKETEDADAILGTFCTTDADNQKVNYFLNEMFGTLVLVFGALCCLSLAWGKQDYAAASIVVGFIVWGLVTSMGGPTGPGLNPARDLMPRLLHAILPIPHKGSSRWGEAWIPVVAPIVGAIIGAWLYVFFFAS
GCA_000220415.1_ASM22041v1_genomic.gbff.gz	Mycobacterium tuberculosis S96-129	none	ORF02440	GlpD2	2497074 <- 2498624	VLMPHSAALNAARRSADLTALADGGALDVIVIGGGITGVGIALDAATRGLTVALVEKHDLAFGTSRWSSKLVHGGLRYLASGNVGIARRSAVERGILMTRNAPHLVHAMPQLVPLLPSMGHTKRALVRAGFLAGDALRVLAGTPAATLPRSRRIPASRVVEIAPTVRRDGLDGGLLAYDGQLIDDARLVMAVARTAAQHGARILTYVGASNVTGTSVELTDRRTRQSFALSARAVINAAGVWAGEIDPSLRLRPSRGTHLVFDAKSFANPTAALTIPIPGELNRFVFAMPEQLGRIYLGLTDEDAPGPIPDVPQPSSEEITFLLDTVNTALGTAVGTKDVIGAYAGLRPLIDTGGAGVQGRTADVSRDHAVFESPSGVISVVGGKLTEYRYMAEDVLNR…
GCA_000220415.1_ASM22041v1_genomic.gbff.gz	Mycobacterium tuberculosis S96-129	none	ORF03564	GlpD2	3647920 <- 3649440	MFHGGLRYLEQLEFGLVREALYERELSLTTLAPHLVKPLPFLFPLTKRWWERPYIAAGIFLYDRLGGAKSVPAQRHFTRAGALRLSPGLKRSSLIGGIRYYDTVVDDARHTMTVARTAAHYGAVVRCSTQVVALLREGDRVIGVGVRDSENGAVAEVRGHVVVNATGVWTDEIQALSKQRGRFQVRASKGVHVVVPRDRIVSDVAMILRTEKSVMFVIPWGSHWIIGTTDTDWNLDLAHPAATKADIDYILGTVNAVLATPLTHADIDGVYAGLRPLLAGESDDTSKLSREHAVAVPAAGLVAIAGGKYTTYRVMAADAIDAAVQFIPARVAPSITEKVSLLGADGYFALVNQAEHVGALQGLHPYRVRHLLDRYGSLISDVLAMAASDPSLLSPITEA…
GCA_000220415.1_ASM22041v1_genomic.gbff.gz	Mycobacterium tuberculosis S96-129	none	ORF03978	GlpK1	4068078 <- 4069658	VDHHGRLHAVSDAILGEQLAESSDFIAAIDQGTTSTRYMIFDHHGAEVARHQLEHEQILPRAGWVEHNPVEIWERTASVLISVLNATNLSPKDIAALGITNQRETTLVWNRHTGRPYYNAIVWQDTRTDRIASALDRDGRGNLIRRKAGLPPATYFSGGKLQWILENVDGVRAAAENGDALFGTPDTWVLWNLTGGPRGGVHVTDVTNASRTMLMDLETLDWDDELLSLFSIPRAMLPEIASSAPSEPYGVTLATGPVGGEVPITGVLGDQHAAMVGQVCLAPGEAKNTYGTGNFLLLNTGETIVRSNNGLLTTVCYQFGNAKPVYALEGSIAVTGSAVQWLRDQLGIISGAAQSEALARQVPDNGGMYFVPAFSGLFAPYWRSDARGAIVGLSRFNTN…
GCA_000220435.1_ASM22043v1_genomic.gbff.gz	Mycobacterium tuberculosis BTB05-552	none	ORF02441	GlpD2	2514143 <- 2515693	VLMPHSAALNAARRSADLTALADGGALDVIVIGGGITGVGIALDAATRGLTVALVEKHDLAFGTSRWSSKLVHGGLRYLASGNVGIARRSAVERGILMTRNAPHLVHAMPQLVPLLPSMGHTKRALVRAGFLAGDALRVLAGTPAATLPRSRRIPASRVVEIAPTVRRDGLDGGLLAYDGQLIDDARLVMAVARTAAQHGARILTYVGASNVTGTSVELTDRRTRQSFALSARAVINAAGVWAGEIDPSLRLRPSRGTHLVFDAKSFANPTAALTIPIPGELNRFVFAMPEQLGRIYLGLTDEDAPGPIPDVPQPSSEEITFLLDTVNTALGTAVGTKDVIGAYAGLRPLIDTGGAGVQGRTADVSRDHAVFESPSGVISVVGGKLTEYRYMAEDVLNR…
GCA_000220435.1_ASM22043v1_genomic.gbff.gz	Mycobacterium tuberculosis BTB05-552	none	ORF03559	GlpD2	3666439 <- 3667959	MFHGGLRYLEQLEFGLVREALYERELSLTTLAPHLVKPLPFLFPLTKRWWERPYIAAGIFLYDRLGGAKSVPAQRHFTRAGALRLSPGLKRSSLIGGIRYYDTVVDDARHTMTVARTAAHYGAVVRCSTQVVALLREGDRVIGVGVRDSENGAVAEVRGHVVVNATGVWTDEIQALSKQRGRFQVRASKGVHVVVPRDRIVSDVAMILRTEKSVMFVIPWGSHWIIGTTDTDWNLDLAHPAATKADIDYILGTVNAVLATPLTHADIDGVYAGLRPLLAGESDDTSKLSREHAVAVPAAGLVAIAGGKYTTYRVMAADAIDAAVQFIPARVAPSITEKVSLLGADGYFALVNQAEHVGALQGLHPYRVRHLLDRYGSLISDVLAMAASDPSLLSPITEA…
GCA_000220435.1_ASM22043v1_genomic.gbff.gz	Mycobacterium tuberculosis BTB05-552	none	ORF03971	GlpK1	4089936 <- 4091516	VDHHGRLHAVSDAILGEQLAESSDFIAAIDQGTTSTRYMIFDHHGAEVARHQLEHEQILPRAGWVEHNPVEIWERTASVLISVLNATNLSPKDIAALGITNQRETTLVWNRHTGRPYYNAIVWQDTRTDRIASALDRDGRGNLIRRKAGLPPATYFSGGKLQWILENVDGVRAAAENGDALFGTPDTWVLWNLTGGPRGGVHVTDVTNASRTMLMDLETLDWDDELLSLFSIPRAMLPEIASSAPSEPYGVTLATGPVGGEVPITGVLGDQHAAMVGQVCLAPGEAKNTYGTGNFLLLNTGETIVRSNNGLLTTVCYQFGNAKPVYALEGSIAVTGSAVQWLRDQLGIISGAAQSEALARQVPDNGGMYFVPAFSGLFAPYWRSDARGAIVGLSRFNTN…
GCA_000220455.1_ASM22045v1_genomic.gbff.gz	Mycobacterium tuberculosis BTB05-559	none	ORF02416	GlpD2	2498617 <- 2500167	VLMPHSAALNAARRSADLTALADGGALDVIVIGGGITGVGIALDAATRGLTVALVEKHDLAFGTSRWSSKLVHGGLRYLASGNVGIARRSAVERGILMTRNAPHLVHAMPQLVPLLPSMGHTKRALVRAGFLAGDALRVLAGTPAATLPRSRRIPASRVVEIAPTVRRDGLDGGLLAYDGQLIDDARLVMAVARTAAQHGARILTYVGASNVTGTSVELTDRRTRQSFALSARAVINAAGVWAGEIDPSLRLRPSRGTHLVFDAKSFANPTAALTIPIPGELNRFVFAMPEQLGRIYLGLTDEDAPGPIPDVPQPSSEEITFLLDTVNTALGTAVGTKDVIGAYAGLRPLIDTGGAGVQGRTADVSRDHAVFESPSGVISVVGGKLTEYRYMAEDVLNR…
GCA_000220455.1_ASM22045v1_genomic.gbff.gz	Mycobacterium tuberculosis BTB05-559	none	ORF03533	GlpD2	3646060 <- 3647580	MFHGGLRYLEQLEFGLVREALYERELSLTTLAPHLVKPLPFLFPLTKRWWERPYIAAGIFLYDRLGGAKSVPAQRHFTRAGALRLSPGLKRSSLIGGIRYYDTVVDDARHTMTVARTAAHYGAVVRCSTQVVALLREGDRVIGVGVRDSENGAVAEVRGHVVVNATGVWTDEIQALSKQRGRFQVRASKGVHVVVPRDRIVSDVAMILRTEKSVMFVIPWGSHWIIGTTDTDWNLDLAHPAATKADIDYILGTVNAVLATPLTHADIDGVYAGLRPLLAGESDDTSKLSREHAVAVPAAGLVAIAGGKYTTYRVMAADAIDAAVQFIPARVAPSITEKVSLLGADGYFALVNQAEHVGALQGLHPYRVRHLLDRYGSLISDVLAMAASDPSLLSPITEA…
GCA_000220455.1_ASM22045v1_genomic.gbff.gz	Mycobacterium tuberculosis BTB05-559	none	ORF03937	GlpK1	4067625 <- 4069205	VDHHGRLHAVSDAILGEQLAESSDFIAAIDQGTTSTRYMIFDHHGAEVARHQLEHEQILPRAGWVEHNPVEIWERTASVLISVLNATNLSPKDIAALGITNQRETTLVWNRHTGRPYYNAIVWQDTRTDRIASALDRDGRGNLIRRKAGLPPATYFSGGKLQWILENVDGVRAAAENGDALFGTPDTWVLWNLTGGPRGGVHVTDVTNASRTMLMDLETLDWDDELLSLFSIPRAMLPEIASSAPSEPYGVTLATGPVGGEVPITGVLGDQHAAMVGQVCLAPGEAKNTYGTGNFLLLNTGETIVRSNNGLLTTVCYQFGNAKPVYALEGSIAVTGSAVQWLRDQLGIISGAAQSEALARQVPDNGGMYFVPAFSGLFAPYWRSDARGAIVGLSRFNTN…
GCA_000220705.2_ASM22070v2_genomic.gbff.gz	Streptomyces xinghaiensis S187	none	ORF02485	GlpD2	2864524 <- 2866182	MAEHELDILVVGGGVVGAGTALDAATRGLSTGLVEGRDWASGTSSRSSKLIHGGLRYLEMLDFALVREALKERGLLLERLAPHLVKPVPFLYPLRRKGFERWYAGAGVALYDAMSVSSGHGRGLPVHRHLSRGRALRVAPALRKESLVGALQYYDAQVDDARFVATLVRTAAAYGADAANRARVIGFLREGERVVGARVRDVEAGGEYEIRARQVVNATGVWTDDTQGLIAERGQFKVRASKGIHLVVPKDRIHSTTGLILRTEKSVLFVIPWGRHWIVGTTDTGWDLDKAHPAASSADIDYLLERVNSVLAVPLTRDDVEGVYAGLRPLLAGESDATSKLSREHTVAHPVPGLVVVAGGKYTTYRVMAKDAVDEAVHGLDQRVAACVTEDVRLVGAEG…
GCA_000220705.2_ASM22070v2_genomic.gbff.gz	Streptomyces xinghaiensis S187	none	ORF05342	GlpD1	6144143 <- 6145642	VIGGGILGTSVAWHASQSGLRVAMVDAGDFAGATSSASSKLVHGGLRYLQTGAVKLVAENHHERRVLARDVAPHLVNPLTFHLPVYKGGPHGAAKLGAGVFAYSALSAFGDGVGRVISPARAAAANPALRTENLKAVAVYGDHQMNDSRVAVMTVRAAAGSGAAVLNHAEVTGLRFTRGRVTGAELRDRLDGTEFSVDARLVLNATGPWIDRLRRMEDKNSAPSIRLSKGAHLVLRRKAPWRAAMATPIDKYRITFALPWEDQLLLGTTDEPYEGDPADVRATETDIAQILDEAAHSVRDEHLSPDLLTYAFAGLRVLPGGPGGVEQAKRETVVTEGRGGMLSVAGGKWTTYRHIGRVVMRKLASLPDGALAEDMEPLSQLPRRVPLPGIANPNAVAHR…
GCA_000220705.2_ASM22070v2_genomic.gbff.gz	Streptomyces xinghaiensis S187	none	ORF05343	GlpK1	6145768 <- 6147303	VTDAHTAGPFIAAIDQGTTSSRCIVFDTDGRIVAVDQKEHEQIFPKPGWVEHDAAEIWTNVRQVVDGAVEKAGITAADVKAIGITNQRETTLLWDKATGEPVHNAIVWQDTRTDALCRELGRNVGKDRFRRETGLPLASYFAGPKIRWLLDNVDGLRERAEAGEILFGTMDSWVIWNLTGGPDGGVHVTDVTNASRTMLMNLHTLQWDPKILHSMGVPAAVLPEIRSSAEVYGEARSGALAGVPVASALGDQQAALFGQTCFEKGEAKSTYGTGTFLLMNTAGEPVNSYHGLVTTVGYRIGDQAPVYALEGSIAVTGALVQWMRDQMGLINSAAEIETLASSVEDNGGAYFVPAFSGLFAPYWRDDARGVIAGLTRYVTKAHIARAVLEATAWQTREIT…
GCA_000220705.2_ASM22070v2_genomic.gbff.gz	Streptomyces xinghaiensis S187	none	ORF05344	GlpF1	6147424 <- 6148215	VSSSDIFIGETIGTAVLILMGGGVVAAVTLKRSKALNAGWIAIALGWGFAVLTGAYIAVGVSGAHINPAVTLGLAIQGTTAWSDVPLYFVSQMLGAMIGAALVWLTYYGHFRDHLTDPQVLAEARTGPEGLVEQDNAPAAGPVLGIFCTGPEIRNAVQNLMTETIATTVLVLSILTLGLTEGLGVSGTGVLIVALVVAGIGFSLGGPTGYAINPARDLGPRIVHALLPLPNKGGSDWGYAWVPVVGPLLGGALAGGIYQLAFA*
GCA_000220705.2_ASM22070v2_genomic.gbff.gz	Streptomyces xinghaiensis S187	none	ORF05346	GylR	6148462 <- 6149226	MARTIQSLERAAAMLRLLAGGERRLGLSEVAAALGLAKGTAHGILRTLQQEGFVEQDPASGRYQLGAEMLRLGQSYLDVNELRARALVWTDDLARSSGESVHLGVLHQSGVLIVHHVFRPDDSRQVLEVGAMQPLHSTALGKVLAAYDPVAHAEAVEGGREAFTGRTVTGPEEFEAVLDLTRARGWASDIEETWAGVASVAAPIHNRRRMPVGAVGVTGAVERVCDGAELRSRLVAAVRDCARAVSRDLGAGRF*
GCA_000220945.1_ASM22094v1_genomic.gbff.gz	Amycolatopsis mediterranei S699	AEK39435.1	RAM_04715	GlpK1	984844 <- 986359	MTSYVAAIDQGTTSTRCMIFNHEGRVVSVDQREHEQIFPRAGWVEHNAEEIWENTRRVAAGALAKADLTAKDIAAVGITNQRETALVWDKTTGRPVYNAIVWQDTRTDKIVTELGNLGGGQERYRDKVGLPLATYFSGPKIKWILDNVEGAREKAEAGDLIFGNMDTWVLWNMTGGTDGGVHVTDPTNASRTMLMDLDTLQWDDGIAGEMGIPLSMLPEIRSSSEEYGKVREKGALAGVPIAGILGDQQAATFGQACLSPGEAKNTYGTGNFMLLNTGTEKVMSQNGLLTTVCYKIGSNDTIYALEGSIAVTGSLVQWLRDNLGMIATAAEIEEHARSVEDNGGAYFVPAFSGLFAPYWRSDARGAIVGLTRFVNKGHLARAVLEATAFQSREVIDAMN…
GCA_000220945.1_ASM22094v1_genomic.gbff.gz	Amycolatopsis mediterranei S699	AEK39436.1	RAM_04720	GlpF1	986393 <- 987074	MVANHVLRKTNGNNGGMLFINFGWAFAVFTGASIAAPSGAHLNPAVTLGLAIADKTPWANVPFYFIGQFAGAIIGAMLCWATYKLQFDDHPEPENTLGIFSTGPQIPNTVWNLVTEIIGTFVLVAWILLSPTYAAGDGGTPNFGNSALGYAGVSFVVLVIGTSLGGPTGYAINPARDLGPRIAYAFLMPIRNKANANWGYSWIPVVGPLAGGALAALLYLVVHNLT
GCA_000220945.1_ASM22094v1_genomic.gbff.gz	Amycolatopsis mediterranei S699	AEK39437.1	RAM_04725	GlpD2	987402 -> 989136	MAQHAAETNPARLGPVKREETWQRLGKETFDLVVIGGGVVGAGTALDAATRGLRVALVEARDLASGTSSRSSKLFHGGLRYLEQLEFGLVREALRERELMLTTIAPHLVKPVSFLYPLTHRVWERPYTAAGLLMYDTMGGARSVPGQKHLTRAGALRMVPALKRSALIGGIRYYDAQSDDARHTMTVARTAAHYGAVVRTSTQVVGFLREADRVSGVRVRDVEDGRETEISAAAVINCTGVWTDELQRLSGGRGRFRVRASKGVHIVVPRDRIVSESGMILRTEKSVLFVIPWRNHWIVGTTDTDWELDLAHPAATKHDIDYILEHVNTVLATPLTHDDIEGVYAGLRPLLAGESEETSKLSREHAVARVAPGLVAIAGGKYTTYRVMAADAVDAAAVD…
GCA_000220945.1_ASM22094v1_genomic.gbff.gz	Amycolatopsis mediterranei S699	AEK42973.1	RAM_22465	GlpK1	4834379 <- 4836329	MVQRYVMSIDQGTTSTRCILFDARGRLVSVVQREHQQHFPRPGWVEHDATEIWRNLSRIVPQALADAGATAEQVVGLGIANQRETTVLWDRRTGNPVGRAIVWQDTRTDAMLEQLAREPGADRVRQLCGLPLATYFSAPRVRWLLERTPGLRERAERGDVLFGTIESWLIWNLTGGAEGGVHVTDVTNASRTMLMNLRTLSWDDELLEFFDVPRAMLPEIRSSTEVYGTTSRVVPGIRIAAALGDQQAALFGQTCFAPGEAKCTYGTGSFLLLNTGPTPVLSTHGMLTTVGFKIGDEPAVYALEGSIAVTGSLVQWFRDGLELIGSAPEIETLARTVEDNGGCYIVPAFSGLFAPHWHSEARGVIAGLTSYITKGHLARAVLEATGWQTREVVDAMNAD…
GCA_000220945.1_ASM22094v1_genomic.gbff.gz	Amycolatopsis mediterranei S699	AEK42974.1	RAM_22470	GylR	4836339 <- 4837107	MPGPIQSIERAAAILRLLARGSGRLGVGEIADALELAKGTAHGILRTLQGVGFVEQDRDTGKYQLGAALLHLGTSYLDVNELRSRAINWADALAARSGEAVRIGAPLEGRVLVVHHVFRPDDSLQTLDVGTLLPLHATALGKVLLAYDTALVASLRTGEPEAYTRRTLVTQTAIKRACAKVREAGWAAENGEMISGEAGIAAPIRGHGGIVVGALGVSGAVERICEPDGSPSARLLGHVRDAARAVSRDLGASRW
GCA_000220945.1_ASM22094v1_genomic.gbff.gz	Amycolatopsis mediterranei S699	AEK42975.1	RAM_22475	GlpF2	4837261 -> 4838083	MVRSLKARGLAGELAAEFVGTMILILFGCGVVAQVVAAGIGDHDSIAWAWGLGVTLGVYVASRISGAHLNPAVTIALAVFKGFEWRKVAPYALAQTAGAFLAAMLVRWNYTEVLNAKDPGLTIKTQGVFSTLPGNGTLPVGDWGAFRDQIIGTAILVLVIFAITDLRNTSPGANLAPVVVGFLVVAIGMAWGTNAGYAINPARDFGPRLASWLTGYDTAFTDQYGFPYWWIPIVAPIVGAVIGGAIYKYLIERHLPAGDPLDAMPAKDLEPAN
GCA_000220945.1_ASM22094v1_genomic.gbff.gz	Amycolatopsis mediterranei S699	AEK42976.1	RAM_22480	GlpK2	4838097 -> 4839612	MPDFVGAVDQGTTSTRFMIFDHGGNEIARHQLEHEQILPKPGWVEHDATEIWERTRSVIATALNKANLTVGDLAALGITNQRETTVVWNRRTGRPYHNAIVWQDTRTDRIASALEREGKGDVIRRKAGLPPATYFSGGKLQWILENVEGVREDAEKGDALFGTTDSWLIWNLTGGPDGGVHVTDPTNASRTMLMDLETLDWDDELLSFFNVPRRMLPAIRPSSNPGFGTTRADGPLGGEVAITGVLGDQQAATVGQVCFRPGEAKNTYGTGNFLLLNTGQELVRSKHGLLTTLCYQFGDDKPVYALEGSIAVTGSAVQWLRDQLGIISGASQSESLARQVEDNGGIYFVPAFSGLFAPYWRSDARGAIVGLTRATTNAHLARATLEAICYQTRDVVEAM…
GCA_000220945.1_ASM22094v1_genomic.gbff.gz	Amycolatopsis mediterranei S699	AEK42977.1	RAM_22485	GlpD2	4839629 -> 4841318	MTALSPQYRAETLRKLVDEEVDVLVVGGGVTGAGVALDAASRGLSTALVEARDFAAGTSSRSSKLIHGGLRYLEQLDFKLVREALKERGLLLQTLAPHLVRPVKFLVPLQHRVWERGYIGAGVTLYDTLGGARALPRHRHLSKRGAFKVAPALADDALIGAIQYYDAQVDDARHTMTIARTAAEQGASVLTRARVTSLLRDGERVVGAKVVDRESGIEFEIRARTVVAATGVWSDDMAEAAGIPTPFTVRASKGIHLVVPREKIDLDTGLILRTEKSVLFVIPWGKHWLVGTTDTEWDLDREHPAASRADVDYVLEHLNAVLRTPVTHDDIEGVYAGLRPLLAAKAAATTKLSREHAVAHPVPGLVIVAGGKYTTYRVMAADAVDVAVEELGRPAPPSW…
GCA_000220945.1_ASM22094v1_genomic.gbff.gz	Amycolatopsis mediterranei S699	AEK47112.1	RAM_43225	GlpD2	9257427 -> 9258969	MTSGSLNARRRERELAELASGERVDVVVVGGGVTGTGIALDAASRGLSVALVEAHDLAFGTSRWSSKLVHGGLRYLAHGELGLAHESAVERGILMTRTAPHLTRAMPQLFPLYPGTSRVQERVVAAGLRAGDVLRRAARTPSSVLPGPRSIPSLEALALAPGLSPHGLRGALLAYDGALVDDARLVVSLARTAASFGARILTRLSATSLSADRLQVRDGPSGSTVDIHARQVINATGVWAGTLTGSVRLRPSLGSHLVLAPGTVPMGTTSVNISLPGETNRFVFLLPQPDGRVYLGLTDEPVSGPIPSAPVVPESDVDFLLSLASSVLARPLTRADVAGSYAGLRPLVEGTSGRSADLSRKHAVLAAPDGLLTVVGGKLTTYRRMAEDAVDAAVRLTGL…
GCA_000221625.1_ASM22162v1_genomic.gbff.gz	Corynebacterium pseudotuberculosis PAT10	AEK91441.1	CpPAT10_0092	GlpK1	91287 <- 92817	MQYVAAIDQGTTSTRCIIFDHDGNQVSVGQYEHEQIFPQKGWVEHDAIEIWDNTRRAVGTALADSDLSAKDIAALGITNQRETTVVWDKNTGEPVYNAIVWQDTRTTSICKELAGDEGADRWYRKTGLLINSYPAGPKIKWILDNVDGARERAEAGELLFGTIDTWLLWNLTGGADGDDGAPALHATDVTNASRTLLMDIEKLEWDKELCKAMDIPMEMLPEIRPSVGDFHQVRERGSLSGVPIRSMLGDQQAAMFGQGCFRPGEAKNTYGTGLFLLLNTGTTPKWSENGLLTTVCFQIEGQKPVYALEGSVAAGGSLVQWLRDNLMLVPNAPMIENMARSVEDNGGVYIVPAFSGLFAPYWRQDARGVIVGLTRFVNRNHLARAVLEATAYQTRDVAD…
GCA_000221625.1_ASM22162v1_genomic.gbff.gz	Corynebacterium pseudotuberculosis PAT10	AEK91442.1	CpPAT10_0093	GlpF2	92826 <- 93552	MTGVEYLYWEFLGTTILLLMGNGVCALVTLRTSAGRNAGWLTIAFGWGLAVFAGASIANPSGGHLNPAVTLMLAVKGSVAWNLVPWYFAGQMLGGIFGAFLCWAAFKQLFDANNYDEAGNPGGNKNTGGIFFTNPAHPNNFWNAVTEFIATFVLLAFIALGPSGDVGPLKYFAVAFIVVSIGLSLGSPTAYAINPARDLGPRIAYAFILPIKDKGSANWSYAWVPIVAPMLAAVATGLLAL
GCA_000221625.1_ASM22162v1_genomic.gbff.gz	Corynebacterium pseudotuberculosis PAT10	AEK93187.1	CpPAT10_1870	GlpD2	2038969 <- 2040691	MGMSFNPQVFEQAWDRFGSEDFDVVIIGGGSVGAGAALDAATRGLRTAVVETRDFAAGTSSRSSKMFHGGLRYLAMLDFKLVAESLHERELNMSVLAPHLVKPLKFIFPLTHRLWERVMMFGGFALYDLMGGAKSVPMQKHLTRGGVLKAAPGLRNDAIVGGVRYYDTLVDDARHTMMVLRTAAHYGAVVRPSTQVVGFDKDASGRIVAAQVRDTDTGEVTTIRGKVFINATGVWNDEVEKLAGARGKFSVHASKGIHIVVEKDKLDADAALCFVTEKSVLFVIPWGNYWIIGTTDTDWDQKLSKPDPAPTRADIDYVLSQVNQRVNRKLGYEDIVGVFSGLRPLLSGKSDATTNLSRNHAVAVVTPGLVSVAGGKYTTYRVIGKDAVDVALKEAKITA…
GCA_000224435.1_ASM22443v1_genomic.gbff.gz	Mycobacterium tuberculosis CTRI-2	AEN00702.1	MTCTRI2_2285	GlpD2	2520319 <- 2521870	MLMPHSAALNAARRSADLTALADGGALDVIVIGGGITGVGIALDAATRGLTVALVEKHDLAFGTSRWSSKLVHGGLRYLASGNVGIARRSAVERGILMTRNAPHLVHAMPQLVPLLPSMGHTKRALVRAGFLAGDALRVLAGTPAATLPRSRRIPASRVVEIAPTVRRDGLDGGLLAYDGQLIDDARLVMAVARTAAQHGARILTYVGASNVTGTSVELTDRRTRQSFALSARAVINAAGVWAGEIDPSLRLRPSRGTHLVFDAKSFANPTAALTIPIPGELNRFVFAMPEQLGRIYLGLTDEDAPGPIPDVPQPSSEEITFLLDTVNTALGTAVGTKDVIGAYAGLRPLIDTGGAGVQGRTADVSRDHAVFESPSGVISVVGGKLTEYRYMAEDVLNR…
GCA_000224435.1_ASM22443v1_genomic.gbff.gz	Mycobacterium tuberculosis CTRI-2	AEN01768.1	MTCTRI2_3369	GlpD2	3682061 <- 3683819	MSNPIQAPDGGQGWPAAALGPAQRAVAWKRLGTEQFDVVVIGGGVVGSGCALDAATRGLKVALVEARDLASGTSSRSSKMFHGGLRYLEQLEFGLVREALYERELSLTTLAPHLVKPLPFLFPLTKRWWERPYIAAGIFLYDRLGGAKSVPAQRHFTRAGALRLSPGLKRSSLIGGIRYYDTVVDDARHTMTVARTAAHYGAVVRCSTQVVALLREGDRVIGVGVRDSENGAVAEVRGHVVVNATGVWTDEIQALSKQRGRFQVRASKGVHVVVPRDRIVSDVAMILRTEKSVMFVIPWGSHWIIGTTDTDWNLDLAHPAATKADIDYILGTVNAVLATPLTHADIDGVYAGLRPLLAGESDDTSKLSREHAVAVPAAGLVAIAGGKYTTYRVMAADAI…
GCA_000224435.1_ASM22443v1_genomic.gbff.gz	Mycobacterium tuberculosis CTRI-2	AEN02163.1	MTCTRI2_3766	GlpK1	4125190 <- 4126744	MSDAILGEQLAESSDFIAAIDQGTTSTRCMIFDHHGAEVARHQLEHEQILPRAGWVEHNPVEIWERTASVLISVLNATNLSPKDIAALGITNQRETTLVWNRHTGRPYYNAIVWQDTRTDRIASALDRDGRGNLIRRKAGLPPATYFSGGKLQWILENVDGVRAAAENGDALFGTPDTWVLWNLTGGPRGGVHVTDVTNASRTMLMDLETLDWDDELLSLFSIPRAMLPEIASSAPSEPYGVTLATGPVGGEVPITGVLGDQHAAMVGQVCLAPGEAKNTYGTGNFLLLNTGETIVRSNNGLLTTVCYQFGNAKPVYALEGSIAVTGSAVQWLRDQLGIISGAAQSEALARQVPDNGGMYFVPAFSGLFAPYWRSDARGAIVGLSRFNTNAHLARATLE…
GCA_000224965.2_ASM22496v2_genomic.gbff.gz	Bifidobacterium animalis subsp. lactis BLC1	AEN77212.1	BLC1_1442	GlpF1	1754288 <- 1755023	MEYSLFTKLAAEFVGTAVLMIFGNGAVANVELKNTKGHNAGWLNIAMGYGFGVMFPVLMFGGVSGAHINPAMTIAQAVNGMFPWSNVLPYIIAQILGAAVGQLIVYVCYYPHYKETENAEAILSTFCTTDAQATRRNYFINEFFGTMILVLGALCCLELQWGRQNYASASIVVGFIVWGLVCSMGGPTGPGLNPARDLMPRVLHSILPIPHKGSSRWNEAWIPVVAPIIGGIIGCWLFHVLFAI
GCA_000227175.1_ASM22717v1_genomic.gbff.gz	Corynebacterium pseudotuberculosis 42/02-A	AEP69370.1	Cp4202_0092	GlpK1	91319 <- 92849	MQYVAAIDQGTTSTRCIIFDHDGNQVSVGQYEHEQIFPQKGWVEHDAIEIWDNTRRAVGTALADSDLSAKDIAALGITNQRETTVVWDKNTGEPVYNAIVWQDTRTTSICKELAGDEGADRWYRKTGLLINSYPAGPKIKWILDNVDGARERAEAGELLFGTIDTWLLWNLTGGADGDDGAPALHATDVTNASRTLLMDIEKLEWDKELCKAMDIPMEMLPEIRPSVGDFHQVRERGSLSGVPIRSMLGDQQAAMFGQGCFRPGEAKNTYGTGLFLLLNTGTTPKWSENGLLTTVCFQIEGQKPVYALEGSVAAGGSLVQWLRDNLMLVPNAPMIENMARSVEDNGGVYIVPAFSGLFAPYWRQDARGVIVGLTRFVNRNHLARAVLEATAYQTRDVAD…
GCA_000227175.1_ASM22717v1_genomic.gbff.gz	Corynebacterium pseudotuberculosis 42/02-A	AEP69371.1	Cp4202_0093	GlpF2	92858 <- 93584	MTGVEYLYWEFLGTTILLLMGNGVCALVTLRTSAGRNAGWLTIAFGWGLAVFAGASIANPSGGHLNPAVTLMLAVKGSVAWNLVPWYFAGQMLGGIFGAFLCWAAFKQLFDANNYDEAGNPGGNKNTGGIFFTNPAHPNNFWNAVTEFIATFVLLAFIALGPSGDVGPLKYFAVAFIVVSIGLSLGSPTAYAINPARDLGPRIAYAFILPIKDKGSANWSYAWVPIVAPMLAAVATGLLAL
GCA_000227175.1_ASM22717v1_genomic.gbff.gz	Corynebacterium pseudotuberculosis 42/02-A	AEP71092.1	Cp4202_1858	GlpD2	2041391 <- 2043113	MGMSFNPQVFEQAWDRFGSEDFDVVIIGGGSVGAGAALDAATRGLRTAVVETRDFAAGTSSRSSKMFHGGLRYLAMLDFKLVAESLHERELNMSVLAPHLVKPLKFIFPLTHRLWERVMMFGGFALYDLMGGAKSVPMQKHLTRGGVLKAAPGLRNDAIVGGVRYYDTLVDDARHTMMVLRTAAHYGAVVRPSTQVVGFDKDASGRIVAAQVRDTDTGEVTTIRGKVFINATGVWNDEVEKLAGARGKFSVHASKGIHIVVEKDKLDADAALCFVTEKSVLFVIPWGNYWIIGTTDTDWDQKLSKPDPAPTRADIDYVLSQVNQRVNRKLGYEDIVGVFSGLRPLLSGKSDATTNLSRNHAVAVVTPGLVSVAGGKYTTYRVIGKDAVDVALKEAKITA…
GCA_000227605.3_ASM22760v3_genomic.gbff.gz	Corynebacterium pseudotuberculosis CIP 52.97	AEQ05670.1	CPCIP5297_00530	GlpK1	100118 <- 101648	MQYVAAIDQGTTSTRCIIFDHDGNQVSVGQYEHEQIFPQKGWVEHDAIEIWDNTRRAVGTALADSDLSAKDIAALGITNQRETTVVWDKNTGEPVYNAIVWQDTRTTSICKELAGDEGADRWYRKTGLLINSYPAGPKIKWILDNVDGARERAEAGELLFGTIDTWLLWNLTGGTDGDDGAPALHATDVTNASRTLLMDIEKLEWDKELCKAMDIPMEMLPEIRPSVGDFHQVRERGSLSGVPIRSMLGDQQAAMFGQGCFRPGEAKNTYGTGLFLLLNTGTTPKWSENGLLTTVCFQIEGQKPVYALEGSVAVGGSLVQWLRDNLMLVPNAPMIENMARSVEDNGGVYIVPAFSGLFAPYWRQDARGVIVGLTRFVNRNHLARAVLEATAYQTRDVAD…
GCA_000227605.3_ASM22760v3_genomic.gbff.gz	Corynebacterium pseudotuberculosis CIP 52.97	AEQ05671.3	CPCIP5297_00535	GlpF2	101657 <- 102383	MTGVEYLYWEFLGTTILLLMGNGVCALVTLRTSAGRNAGWLTIAFGWGLAVFAGASIADPSGGHLNPAVTLMLAVKGSVAWNLVPWYFAGQMLGGIFGAFLCWAAFKQLFDANNYDEAGNPGGNKNTGGIFFTNPAHPNNFWNAVTEFIATFVLLAFIALGPSGDVGPLKYFAVAFIVVSIGLSLGSPTAYAINPARDLGPRIAYAFILPIKDKGSANWSYAWVPIVAPMLAAVATGLLAL
GCA_000227605.3_ASM22760v3_genomic.gbff.gz	Corynebacterium pseudotuberculosis CIP 52.97	AEQ07396.1	CPCIP5297_09660	GlpD2	2069237 <- 2070959	MGMSFNPQVFEQAWDRFGSEDFDVVIIGGGSVGAGAALDAATRGLRTAVVETRDFAAGTSSRSSKMFHGGLRYLAMLDFKLVAESLHERELNMSVLAPHLVKPLKFIFPLTHRLWERVMMFGGFALYDLMGGAKSVPMQKHLTRGGVLKAAPGLRNDAIVGGVRYYDTLVDDARHTMMVLRTAAHYGAVVRPSTQVVGFDKDASGRIVAAQVRDTDTGEVTTIRGKVFINATGVWNDEVEKLAGARGKFSVHASKGIHIVVEKDKLDADAALCFVTEKSVLFVIPWGNYWIIGTTDTDWDQKLSKPDPAPTRADIDYVLSQVNQRVNRKLGYEDIVGVFSGLRPLLSGKSDATTNLSRNHAVAVVTPGLVSVAGGKYTTYRVIGKDAVDVALKEAKITA…
GCA_000230895.3_ASM23089v3_genomic.gbff.gz	Mycolicibacterium rhodesiae NBB3	AEV71115.1	MycrhN_0476	GlpD2	490720 <- 492460	MSDPIPANGQTLMGPEQRAEAWERLGSEQFDVVVVGGGVVGAGAALDAATRGLKVALVEARDYASGTSSRSSKMFHGGLRYLEQLEFGLVREALHERELSLTTLAPHLVKPLPFLFPLTNRWWERPYVAAGIFLYDQLGGAKSVPPQKHLTKSGALRLAPGLKRSSLIGGIRYYDTVVDDARHTMTVARTAAHYGAVVRTSTQVVSLLREGDRVVGVEVRDSEDGRVTEVRGHVVVNATGVWTDEIQALSKQRGRFRVRASKGVHIVVPRDRIVSEVAIILRTEKSVLFVIPWGTHWIIGTTDTDWNLDLAHPAATKADIDYILETVNSVLATPLTHDDIDGVYAGLRPLLAGESEETSKLSREHAVAVPAPGLVAIAGGKYTTYRVMAADAIDAASEF…
GCA_000230895.3_ASM23089v3_genomic.gbff.gz	Mycolicibacterium rhodesiae NBB3	AEV72641.1	MycrhN_2039	GlpK1	2070519 <- 2071932	MPTVLAIDQGTSGTKAVVVDGDGNLLGLSEQPVRPQYLPGGGVEQDPRELLASVVGAGRAAVSKAGVPIDVVTIANQGETVLAWDPDSGRPLSNMIVWQDRRAEGLCAELAEHRDVFARRTGLVLDPYFSAPKQAWLRRNVTREGVVTTSDSWLLHQLTGEFVTDAATASRSLVTDLDSATWDTGLLELFGLGDERLPHIVACDAVVGTTTVFGESALVGGLVVDQQAALIGEGCLRRGEAKCTFGTGAFLLANTGTTATRSTAGLSASVAWRVRDETTYCVDGQVYTAASAVRWMEELGYITTAADMDAVAAEDSAGVLAVPALAGLAAPWWRPDAKASVTGMTLSTTVGHLVVAILQGIAAQIAELGTCVAEDLGRPLTRLRVDGGLTQCRTLMQSV…
GCA_000230895.3_ASM23089v3_genomic.gbff.gz	Mycolicibacterium rhodesiae NBB3	AEV72704.1	MycrhN_2107	GlpK1	2140123 -> 2141641	MAEFVAAIDQGTTSTRCMIFDHDGAEVGRHQLEHEQILPKAGWVEHNPVEITERTASVIQSALNKTNLSATDLCALGITNQRETSLVWNRKTGRPYYNAIVWQDTRTDRIASALDRDDRGDVIRRKAGLPPATYFSGGKLQWILENIDGVRRDAENGDAIFGTADTWVLWNLTGGTRGGVHAVDVTNASRTMLMNLETLDWDDELLSFFDIPRQMLPEIKASSLPEAFGVTRDNGPVGGEVPITGILGDQQAAMVGQVCLDAGEAKNTYGTGNFLLLNTGEKIVRSENGLLTTVCYQFGDAKPVYALEGSIAVTGSAVQWLRDQLGIISGASESESLARQVQDNGGVYFVPAFSGLFAPYWRSDARGAIVGLSRFNTNAHLARATLEAICYQSRDVVDA…
GCA_000230895.3_ASM23089v3_genomic.gbff.gz	Mycolicibacterium rhodesiae NBB3	AEV74926.1	MycrhN_4432	GlpD2	4444493 -> 4446023	MTSSTALNEARRAAELTALADGDTIDVVVIGGGITGVGIALDAVTRGLSVALVEKHDLAFGTSRWSSKLVHGGLRYLASGNVGIARRSAVERGILMTRNAPHLVSAMPQLVPLLPSMNAASRALVRFGFAAGDGLRKLAGTPSSTLPRSRRIDARRAVELAPTVRRDGLAGALLAYDGQLIDDARLVTAVARTAAQHGAVILTHVAASNATGTSVTLTDQRSGESFDVSARAVINATGVWAGEVDASVRLRPSRGTHLVFDAASFGNPVAALTIPIPGEINRFVFAMPEQLGRVYLGLTDEDAPGPIPDVPQPTPEETTFLLDTVNTALDVALQPDDVIGAYAGLRPLIDAGGGRTADVSREHRVDESPSGLISVIGGKLTEYRFMAEDVLDRAVALRG…
GCA_000231055.3_ASM23105v3_genomic.gbff.gz	Saccharomonospora azurea NA-128	EHY89031.1	SacazDRAFT_02119	GlpD2	2319407 -> 2320967	MSATNLIHASLTARRRARELDALTSGEQVDVLVVGGGVTGAGVALDAASRGLSVALVEAHDLAFGTSRFSSKLVHGGLRYLAHGRLGLARESAVERDVLLRRTAPHLTRPLAQLFPRYADTPAREYALTAAGLTAGDALRRFAGTPSTLLPRPRTVPAAAALTLVPGLRATGLRGGLLAFDGALTDDARLVVALARTAAGLGARILTRVRALELRGDQVRARDELTGDTVDLRARQVVNAAGVWSGGLVPNVRLRPSRGSHLVLDARSTGLGETALMVGVPGELNRFVFLLPQPGGTVYLGLTDEPLDGEATDHTDVPDTDVDFLLDVASTVLDRPLTHDDVRGSFAGLRPLLDTPGGRTADLSREHAVLTDPGTGVVTVVGGKLTTYRVMAEQAVDAA…
GCA_000231055.3_ASM23105v3_genomic.gbff.gz	Saccharomonospora azurea NA-128	EHY90267.1	SacazDRAFT_03393	GlpK1	3592341 <- 3593856	MSSYVAAIDQGTTSTRTMIFDHSGQVVAVDQREHEQIFPKAGWVEHDAEEIWANTRATAAGALANADLTAGDIAAVGITNQRETTLVWDRKTGKPVYNAIVWQDTRTDRIINELGALGGGQERYRDRTGLPLATYFSGPKIKWILDNVEGARERAENGDLLFGNMDTWVLWNMTGGIDGGIHVTDPTNASRTLLMDLDTLSWNEDIAADMGIPMSMLPEIRSSSEKYGVTRERGALGGVPIAGILGDQQAATFGQACLSVGEAKNTYGTGNFVLLNTGTEKVMSQNGLLTTVCYKIGTNDTVYALEGSIAVTGSLVQWLRDNLKMIGSAAEIEQHARTVDDNGGAYIVPAFSGLFAPYWRSDARGVLVGLTRFVNKGHLARAVLEATAFQSREVIEAMN…
GCA_000231055.3_ASM23105v3_genomic.gbff.gz	Saccharomonospora azurea NA-128	EHY90268.1	SacazDRAFT_03394	GlpF1	3593885 <- 3594839	MSVKDTSHRSSGLSRLRSTTGGELLAEFLGTAILILLGCGSVAVALAGLPGSGRQMDAFGPGNWLIIAFGWGLAVTFAVYVAGGVSGAHINPAVTLAFAVRRKFPWVKVVPYWVAQVLGAFAGAAIVYWVYADAINAFNAAEGFAQRSDSVPSFSIFATFPAEYFGGGWWGPFFDQIVGTAILVLAIASLIDSRNQAPQSNFGPWAIGFVVTAIGLSFGTNAGYAINPARDFGPRLLAYFAGWGEAAFPGNGDWFSNYWWIPILGPLVGGVVGILVYDLFIGQVLKARESFAGDVEAPPPGRVPEPTDETETRKSAE
GCA_000231055.3_ASM23105v3_genomic.gbff.gz	Saccharomonospora azurea NA-128	EHY90269.1	SacazDRAFT_03395	GlpD2	3595026 -> 3596760	MGEEASVTVALGPANREQTWQRLGSENFDLVVVGGGVVGVGTALDAATRGLRVALVEARDLASGTSSRSSKLFHGGLRYLEQLEFGLVREALRERELMLTTIAPHLVKPVSFLYPLTHRMWERPYTAAGLMLYDTMGGARSVPGQKHLTRAGALRMVPALKRDALIGGIRYYDASADDARHTMMVGRTAAHYGAVVRTSTQVVRFLREADRVTGVRVRDVEDGRETDVHASVVVNCTGVWTDELQHLAGSRGRFRVRASKGVHIVVPRDRIVSETGMILRTEKSVLFVIPWRSNHWIVGTTDTDWNLDLAHPAATQNDIDYILGHVNEVLATPLTHDDIEGVYAGLRPLLAGESEETSKLSREHAVARVAPGLVAIAGGKYTTYRVMAADAVDAAAADL…
GCA_000231215.1_ASM23121v1_genomic.gbff.gz	Cutibacterium acnes subsp. defendens ATCC 11828	AER05375.1	TIIST44_04340	GlpK1	932185 <- 933709	MSDEKFVLAIDEGTTSARAIIFNHAGQIVAVGQQEFEQIFPRAGWVEHDPIEIWEAVRDVVGLALTKANINRHQLAAAGITNQRETAVVWDKNTGEPVYNAIVWQDTRTQKICNELAGDKGADRYKEICGLGLSTYFSGPKVKWILDNVEGARARAEAGDLLFGNMDTWVLWNLTGGTNGGVHITDPTNASRTMLMDVRKLQWDDSMCEVMGIPKSMLPEIKSSSEIYGYGRKNGLLIDTPISGILGDQQAATFGQACFQKGMAKNTYGTGCFMLMNTGEEAIFSENGLLTTVCYKIGDQPTVYALEGSIAVAGSLVQWLRDNLKMFETAPQIEALANTVEDNGGAYFVPAFSGLFAPYWRPDARGALVGLTRYVNRGHIARAVLESTAFQTREVLEAM…
GCA_000231215.1_ASM23121v1_genomic.gbff.gz	Cutibacterium acnes subsp. defendens ATCC 11828	AER05376.1	TIIST44_04345	GlpF2	933793 <- 934546	MLLETAVPGATIFGSEFLGTLILILLGCGVVANNLLPKSKGHANAPGSLQINWGWGFGVMFGVYAAYKTGGHLNPAVTVGLAIAGKDLAPGIPATAGNITIYILAQFAGAFVGAVLCWLAYKQHYDEDCDPALKLGTFATGPEIRNPLWNTITEAIGTWVLVLWVILSGFTQGVKIGPLAVGLLIVSIGASLGGPTGYAINPARDLSPRIAHAVLPIKGKGDSDWGYAWVPVVGPMIGAVLAALTYSIFW
GCA_000233735.1_ASM23373v1_genomic.gbff.gz	Corynebacterium pseudotuberculosis 1/06-A	AER68219.1	Cp106_0095	GlpK1	89223 <- 90753	MQYVAAIDQGTTSTRCIIFDHDGNQVSVGQYEHEQIFPQKGWVEHDAIEIWDNTRRAVGTALADSDLSAKDIAALGITNQRETTVVWDKNTGEPVYNAIVWQDTRTTSICKELAGDEGADRWYRKTGLLINSYPAGPKIKWILDNVDGARERAEAGELLFGTIDTWLLWNLTGGADGDDGAPALHATDVTNASRTLLMDIEKLEWDKELCKAMDIPMEMLPEIRPSVGDFHQVRERGSLSGVPIRSMLGDQQAAMFGQGCFRPGEAKNTYGTGLFLLLNTGTTPKWSENGLLTTVCFQIEGQKPVYALEGSVAVGGSLVQWLRDNLMLVPNAPMIENMARSVEDNGGVYIVPAFSGLFAPYWRQDARGVIVGLTRFVNRNHLARAVLEATAYQTRDVAD…
GCA_000233735.1_ASM23373v1_genomic.gbff.gz	Corynebacterium pseudotuberculosis 1/06-A	AER68220.1	Cp106_0096	GlpF2	90762 <- 91536	MFCSVRSLVTYYQRIKMTGVEYLYWEFLGTTILLLMGNGVCALVTLRTSAGRNAGWLTIAFGWGLAVFAGASIADPSGGHLNPAVTLMLAVKGSVAWNLVPWYFAGQMLGGIFGAFLCWAAFKQLFDANNYDEAGNPGGNKNTGGIFFTNPAHPNNFWNAVTEFIATFVLLAFIALGPSGDVGPLKYFAVAFIVVSIGLSLGSPTAYAINPARDLGPRIAYAFILPIKDKGSANWSYAWVPIVAPMLAAVATGLLAL
GCA_000233735.1_ASM23373v1_genomic.gbff.gz	Corynebacterium pseudotuberculosis 1/06-A	AER69871.1	Cp106_1826	GlpD2	1988029 <- 1989751	MGMSFNPQVFEQAWDRFGSEDFDVVIIGGGSVGAGAALDAATRGLRTAVVETRDFAAGTSSRSSKMFHGGLRYLAMLDFKLVAESLHERELNMSVLAPHLVKPLKFIFPLTHRLWERVMMFGGFALYDLMGGAKSVPMQKHLTRGGVLKAAPGLRNDAIVGGVRYYDTLVDDARHTMMVLRTAAHYGAVVRPSTQVVGFDKDASGRIVAAQVRDTDTGEVTTIRGKVFINATGVWNDEVEKLAGARGKFSVHASKGIHIVVEKDKLDADAALCFVTEKSVLFVIPWGNYWIIGTTDTDWDQKLSKPDPAPTRADIDYVLSQVNQRVNRKLGYEDIVGVFSGLRPLLSGKSDATTNLSRNHAVAVVTPGLVSVAGGKYTTYRVIGKDAVDVALKEAKITA…
GCA_000234725.1_ASM23472v1_genomic.gbff.gz	Mycobacterium tuberculosis variant bovis BCG str. Mexico	AET19532.1	BCGMEX_2255c	GlpD2	2481166 <- 2482717	MLMPHSAALNAARRSADLTALADGGALDVIVIGGGITGVGIALDAATRGLTVALVEKHDLAFGTSRWSSKLVHGGLRYLASGNVGIARRSAVERGILMTRNAPHLVHAMPQLVPLLPSMGHTKRALVRAGFLAGDALRVLAGTPAATLPRSRRIPASRVVEIAPTVRRDGLDGGLLAYDGQLIDDARLVMAVARTAAQHGARILTYVGASNVTGTSVELTDRRTRQSFALSARAVINAAGVWAGEIDPSLRLRPSRGTHLVFDAKSFANPTAALTIPIPGELNRFVFAMPEQLGRIYLGLTDEDAPGPIPDVPQPSSEEITFLLDTVNTALGTAVGTKDVIGAYAGLRPLIDTGGAGVQGRTADVSRDHAVFESPSGVISVVGGKLTEYRYMAEDVLNR…
GCA_000234725.1_ASM23472v1_genomic.gbff.gz	Mycobacterium tuberculosis variant bovis BCG str. Mexico	AET20600.1	BCGMEX_3329c	GlpD2	3619457 <- 3621215	MSNPIQAPDGGQGWPAAALGPAQRAVAWKRLGTEQFDVVVIGGGVVGSGCALDAATRGLKVALVEARDLASGTSSRSSKMFHGGLRYLEQLEFGLVREALYERELSLTTLAPHLVKPLPFLFPLTKRWWERPYIAAGIFLYDRLGGAKSVPAQRHFTRAGALRLSPGLKRSSLIGGIRYYDTVVDDARHTMTVARTAAHYGAVVRCSTQVVALLREGDRVIGVGVRDSENGAVAEVRGHVVVNATGVWTDEIQALSKQRGRFQVRASKGVHVVVPRDRIVSDVAMILRTEKSVMFVIPWGSHWIIGTTDTDWNLDLAHPAATKADIDYILGTVNAVLATPLTHADIDGVYAGLRPLLAGESDDTSKLSREHAVAVPAAGLVAIAGGKYTTYRVMAADAI…
GCA_000234725.1_ASM23472v1_genomic.gbff.gz	Mycobacterium tuberculosis variant bovis BCG str. Mexico	AET20635.1	BCGMEX_3364c	GlpD2	3655620 <- 3657378	MSNPIQAPDGGQGWPAAALGPAQRAVAWKRLGTEQFDVVVIGGGVVGSGCALDAATRGLKVALVEARDLASGTSSRSSKMFHGGLRYLEQLEFGLVREALYERELSLTTLAPHLVKPLPFLFPLTKRWWERPYIAAGIFLYDRLGGAKSVPAQRHFTRAGALRLSPGLKRSSLIGGIRYYDTVVDDARHTMTVARTAAHYGAVVRCSTQVVALLREGDRVIGVGVRDSENGAVAEVRGHVVVNATGVWTDEIQALSKQRGRFQVRASKGVHVVVPRDRIVSDVAMILRTEKSVMFVIPWGSHWIIGTTDTDWNLDLAHPAATKADIDYILGTVNAVLATPLTHADIDGVYAGLRPLLAGESDDTSKLSREHAVAVPAAGLVAIAGGKYTTYRVMAADAI…
GCA_000234725.1_ASM23472v1_genomic.gbff.gz	Mycobacterium tuberculosis variant bovis BCG str. Mexico	AET21023.1	BCGMEX_3755c	GlpK1	4090679 <- 4092236	MSDAILGEQLAESSDFIAAIDQGTTSTRCMIFDHHGAEVARHQLEHEQILPRAGWVEHNPVEIWERTASVLISVLNATNLSPKDIAALGITNQRETTLVWNRHTGRPYYNAIVWQDTRTDRIASALDRDGRGNLIRRKAGLPPATYFSGGKLQWILENVDGVRAAAENGDALFGTPDTWVLWNLTGGPRGGGVHVTDVTNASRTMLMDLETLDWDDELLSLFSIPRAMLPEIASSAPSEPYGVTLATGPVGGEVPITGVLGDQHAAMVGQVCLAPGEAKNTYGTGNFLLLNTGETIVRSNNGLLTTVCYQFGNAKPVYALEGSIAVTGSAVQWLRDQLGIISGAAQSEALARQVPDNGGMYFVPAFSGLFAPYWRSDARGAIVGLSRFNTNAHLARATL…
GCA_000237145.1_ASM23714v1_genomic.gbff.gz	Actinoplanes sp. SE50/110	AEV84658.1	ACPL_3763	GlpD2	4181783 -> 4183331	MTAGTALNAGRRARELDELAGGATVDLLVVGLGVTGAGVALDAASRGLSVAAVDAHDLAFGTSRWSSKLVHGGLRYLAGGHLGLAYESAVERDILLRRVAPHLITPLPSVIPLTPLLSAGQAGLARVGLAAGDLLRAGAGTPAGRLPRSRRITPVEVHRLVPAVRRSGLRGGLLGWDGQLVDDARLVVALARTAAGFGARVITRCRVEELTGGGASVRDTLTGERHRLRARAVVNATGVWADRLDPTISLRPSRGTHLVLRPGVLGRLGAGLTVPVPGTTSRFVFVLPQADGHAYLGLTDEPVEGPVPDVPEPTPAERGFLLDVVSTVLDVPLTEADVVGAFAGLRPLLAGGAGSTADLSRRHAVVTSPAGVTTIVGGKLTTYRRMARDAVDAALRSAG…
GCA_000237145.1_ASM23714v1_genomic.gbff.gz	Actinoplanes sp. SE50/110	AEV84804.1	ACPL_3909	GlpD2	4330339 <- 4332055	MKTGVISPESRRRALAAMTSGELDVLVVGAGVVGAGSALDAATRGLSVGLLEARDFASGTSSRSSKLIHGGLRYLEMLDFSLVREALRERGLLIQKLAPHLVRPVPFLYPLQRRAWERLYVGAGVALYDILALSGGGAGVPVHRHLSRLEALKAFPSLRPETLVGAIRYYDAQVDDARHTMFLVRTAVANGAHAASRTEVTGFLREGRRVVGVRARDLETGAELEIRARTVINATGVWTGDSQALLTGERGQFTIAASKGIHLVVPRDRIAGHTGIILRTATSVLFVIPWDQHWIIGTTDTAWNLDKSDPAASGRDVDYLLDEVNRALAVPLTRDDVQGVYAGLRPLLSAEASTTAKLSREHAVGHPVPGMVVVAGGKYTTYRVMAKDAVDAAVQDLAA…
GCA_000237145.1_ASM23714v1_genomic.gbff.gz	Actinoplanes sp. SE50/110	AEV84805.1	ACPL_3910	GlpK2	4332083 <- 4333562	MGRYVGAIDQGTTSTRFMVFDRSGAEIGRCQLEHRQIQPRSGWVEHDPVEIWENTLKVIAGALAGTGLTPADLAAIGITNQRETTVLWDRATGVPVAPAIVWQDTRTAELVSALDPEVIRSRTGLPPATYFSATKIQWLLDNVQGLRERAGRGEVLFGTMDSWLIWNLTGGAHLTDVTNASRTMLMNLSTLDWDDELLARFAIPRAMLPEIRSSAEVYATASSVLPGVPIAAAIGDQQAALFGQTCFEPGEAKCTYGTGGFLLMNTGTTPVRSSHGLITTVAYRFAGQAPVFALEGSIAACGAAIQWLRDQLGVLDTAADSETLAGQVEDSAGVCFVPAFSGLFAPYWRPDARAAIVGLSRFHTAAHLTRAALEAICHQTRDVVEAMAQDSGTALDCLQ…
GCA_000237145.1_ASM23714v1_genomic.gbff.gz	Actinoplanes sp. SE50/110	AEV84806.1	ACPL_3911	GylR	4333628 -> 4334408	MRATMSHVPGLIQSIARSSAVLRLLAAGDDRLRVKEIADALGMAKSTAHSILRTLEHVGFVEQDPRTARYRLGRGLHDLGAPGIDANELRGRALNWADTLAARSGEQVRLGVLADGQVLVVHHVFRPDDSAQSLDIGTRLAPHATALGKVLLAYSAAATRAAVAGGLTAYTRRTVTDSGALARALAATRAGGWGLSVEEWRPGLAGIAAPVRASGGLVIGAVGVAGPVERLTDTRRQARPALVEQVVAVARSISREVQA
GCA_000237145.1_ASM23714v1_genomic.gbff.gz	Actinoplanes sp. SE50/110	AEV84807.1	ACPL_3912	GlpK1	4334448 -> 4335918	MSFVLAIDQGTTSTRCILFDRRATVVGVARAEHPQSYPQPGWVEHDAARIWRDVRRLIGRVLREAGVTEVAAIGIANQRETTVLWDRATGVPVAPAIVWQDTRTAELVSALDPEVIRSRTGLPPATYFSATKIQWLLDNVQGLRERAGRGEVLFGTMDSWLIWNLTGGAHLTDVTNASRTMLMNLSTLDWDDELLARFAIPRAMLPEIRSSAEVYATASSVLPGVPIAAAIGDQQAALFGQTCFEPGEAKCTYGTGGFLLMNTGTTPVRSSHGLITTVGYRIGDQAPMFALEGSIAITGSLVQWMRDGLGLIGTASEIETLAGTVRDNGGCYIVPAFSGLFAPHWDSRARGVIVGLTSYITKAHLARAVLEATGWQTRDVVDAMNADAGLALTALNVDG…
GCA_000237145.1_ASM23714v1_genomic.gbff.gz	Actinoplanes sp. SE50/110	AEV86512.1	ACPL_5625	GlpD2	6151661 <- 6153353	MTVLSPERRDAALAALAAAEVDVLVIGGGVVGAGCALDAVTRGLSVGLVEARDFASGTSSRSSKLIHGGLRYLEMLDFGLVHEALRERGLILSRLAPHLARPVRFLYPLQHRGWERLYTGAGVALYDTMAWSGSLPNHRHLTRRGALRACPALRKESLVGALQYYDAQVDDARHTMFLARTAAAYGAHVANRVEVVGFLREGERVTGVTVRDLEYDRTFEIRAQQVINATGVWTDETQSLVGERGQFHVRASKGIHLVVPRDRIQSTTGLILRTASSVLFVIPWGRHWIVGTTDTDWALDKAHPAASAKDIDYLLTEVNKVLARPLERADVQGVYAGLRPLLSGESESTSKLSREHMVGSPVPGLVVVAGGKYTTYRVMAKDAVDACAFNLNRSVARCC…
GCA_000237145.1_ASM23714v1_genomic.gbff.gz	Actinoplanes sp. SE50/110	AEV86513.1	ACPL_5626	GlpK1	6153352 <- 6154870	MADFVGAVDQGTTSTRFMIFDHGGNEVARHQLEHEQILPQAGWVEHNPIEIWERTVAVVRTAMQKANLSASDLAAVGITNQRETAVMWDRRTGRPYYNAIVWQDTRTDRIASALDRDGRGDVIRRKAGLPPATYFSGGKIQWILENVDGVREAAERGDAIFGNTDSWLLWNMTGGADGGNHVTDVTNASRTMLMNLETLQWDDELLSFFNIPRQMLPEIRPSSDPTGYGVARVAGPLGGEVPITGDLGDQQAATVGQVCFAPGEAKNTYGTGNFMLLNTGTNLVRSEHGLLTTVCYKLGDAAPVYALEGSIAVTGSAVQWLRDQLHLITSADQSEALAAQVPDSGGVYFVPAFSGLFAPYWRSDARGAIVGLSRFNTDAHIARATLESICYQTRDVVDA…
GCA_000237145.1_ASM23714v1_genomic.gbff.gz	Actinoplanes sp. SE50/110	AEV86514.1	ACPL_5627	GlpF1	6154862 <- 6155699	MAARLKVPGLLGELLAEFAGTLILILFGCGVVAQVVAAGIGDHDSIAWAWGLGVTLGVYVAARISGAHLNPAVTIALAVFKGFSWRKVAPYALAQFLGAFVAALLVRWNYTEVLNAKDPGLTIKTQGVFSTLPGNGSLPVGHWGAFRDQIIGTAILLFVILALTDMANTAPGANLGPFVVGLLVVAIGMAWGTDAGYAINPARDFGPRLASFFTGYSTAFRDQTGYLYFWIPIVAPIIGGVLGAGLYQYLIGRFLPTDEPQEVGEIPTARESLEANRG
GCA_000237145.1_ASM23714v1_genomic.gbff.gz	Actinoplanes sp. SE50/110	AEV86515.1	ACPL_5628	GylR	6155824 -> 6156580	MPGPVQSIERAAAILRMLAGGPGRLGLTEIARSLDLAKGTTHGILRTLQGVGFVEQDRTSGQYQLGAALLHLGTSYLDINELRSRSINWADPLAARSGEAVRIGTVCEGQVLVVHHVFRPDDTFQTLDVGSLLPLHATALGKVLIAYRAGVLDSAPSPYTRKTIVTPRELAAALEQVRECGWAADVEEFTLGLAAVAAPIRGYGGLVIGAIGVSGPVERICDSHYTPRPHLVTSVRDAARAISREMGAARR
GCA_000237145.1_ASM23714v1_genomic.gbff.gz	Actinoplanes sp. SE50/110	AEV86516.1	ACPL_5629	GlpK1	6156601 -> 6158098	MTERYVVAIDQGTTSTRCIVFDRRGQLVSLAQQEHKQHFPRPGWVEHDAMEIWRNVERLAPRALRRAGITLDQVAAVGIANQRETTVIWDRLTGIPVGRAIIWQDTRTDALVHSLSSSPLSPHVSDISGLPLATYFSAPRLRWMLDHTPGLQDRAERGEVLCGTMETWLIWNLTRGAHVTDVTNASRTMLMDVHTLDWSDKALDFFGIPRAMLPEVRASIGAFGTACEAFPGVRIGAALGDQQAALFGQTCFTPGEAKCTYGTGSFLLLNTGTELVRPGHGLLSTVAYQVAGSPACYALEGSIAITGSLVQWFRDQLELISSAPEIETLARTVADNGGCYIVPAFSGLYAPHWRSEARGVIVGLTSYITKGHLARAVLEATAWQTREVVDAMNATSGLA…
GCA_000237145.1_ASM23714v1_genomic.gbff.gz	Actinoplanes sp. SE50/110	AEV88862.1	ACPL_7984	GlpD2	8787548 <- 8789609	MTPGRANLGRVRDPSVSRYTAGRLSPIRRTADLRRLRDEQFDVLVIGGGVTGAGAAVDAASRGLKVALVEARDFAAGTSSRSSKLIHGGLRYLEQLELHLVHEALTERGLLATRLAPHLVRPVPILVPLPAANPVKRVWQRGYYGLGVAAYDVFAGVLGGGRGMPLHRHLSRDGARHLFPSLRADKITGAIRYYDGQMDDARLVVNLARTAAAQGAAVVTSARVTGFVREAREVVGVRVKDLESPGSPEFEVRAKTVVAATGVWSDDMAEMLRDVGVRPGLRVRASKGVHLVVPRSAITGEAGLILRTATSVLFVLPWGGHWIIGTTDTDWELDRSHPAASARDISYLLDQVNTILDRPLTTDDIEGVYAGLRPLLSGEADSTSKLSREHAVVEPMLGL…
GCA_000237305.1_ASM23730v1_genomic.gbff.gz	Streptomyces cattleya NRRL 8057 = DSM 46488	CCB72839.1	SCAT_0101	GlpF1	112085 -> 112988	MSEPTQDAPGEGPPGRGVAPAPGTTLLAEVAAEFAGTLVLILFGCGVVAQVSAGGALTNPKGGLGAHDSIAWAWGLGVTFGVYLAGRISGAHLNPAVTVSLAAFKGFPWRKVAPFAVAQTAGAFVAALLVRWNYTEILARADPGHSVKTQTVFSTLPGNGSPVAGVHQWGAFRDQVIGTALLMLLILAVTDLLNTPPGANLAPLVIGLIVVVIGMAFGADAGYAINPARDFGPRLASFLTGYRGAWRDQWGDYYFWVPIVGPLVGGVAGGVFYQLFVGRFLPRPEPEPPGELPSAPGAGA
GCA_000237305.1_ASM23730v1_genomic.gbff.gz	Streptomyces cattleya NRRL 8057 = DSM 46488	CCB72840.1	SCAT_0102	GlpK1	113021 -> 114536	MADFVGAVDQGTTSSRFMIFDHDGNEVAKHQLEHTQILPRPGWVEHDPVEIWERTNVAIQNAVRAARIAASDLAAIGITNQRETTVVWDPRTGQPYCNAIVWQDTRTDTIASALDRDERGELIRRRAGLPPATYFSGGKLRWILENVDGVRAAAERGHALFGTTDSWVLWNLTGGPNGGIHATDVTNASRTMLMDLETLDWDDELLEIFGVPRAMLPRIHSSADPEAFGQARTSRPLRTPVPITAVLGDQQAATVGQVCFTPGEAKNTYGTGNFLLLNTGTEPVRSRHGLITTVCYRFGEGPAVYALEGSIAVTGSAVQWLRDQMRTIRDAAESETLARTVQDSGGIYFVPAFSGLFAPYWRSDARGAIVGLARYHTNGHLARATLESICYQSRDVVEA…
GCA_000237305.1_ASM23730v1_genomic.gbff.gz	Streptomyces cattleya NRRL 8057 = DSM 46488	CCB76363.1	SCAT_3667	GlpD2	3935455 -> 3937162	MRTAPLGPQQRTQALARMAEQELDVLVVGGGVVGAGTALDSVTRGLSTGLVEARDWASGTSSRSSKLIHGGLRYLEMLDFALVREALKERGLLLQRLAPHLVHPVPFLYPLTRRGWERLYAGSGVALYDTMAFSSGHGRGLPHHRHLTRRHALRVAPCLRKDALVGALQYYDGQVDDARFVTTLVRTAASYGAQTANRARVVGFLREGERVVGARVLDAEQGGEYEVRARQVVNATGVWTDETQALVGERGQFHVRASKGIHLVVPKDRIHSTTGLILRTEKSVLFVIPWGRHWIVGTTDTDWNLDKAHPAASSADIDYLLEHVNSVLAVPLTRDDVEGVYAGLRPLLAGESEATSQLSREHTVAHAAPGLVVVAGGKYTTYRVMAKDAVDAAVHGLDG…
GCA_000237305.1_ASM23730v1_genomic.gbff.gz	Streptomyces cattleya NRRL 8057 = DSM 46488	CCB77839.1	SCAT_5151	GlpD1	5557774 <- 5559382	MSTPLRVPALGTHPAAGRNPSRDETRDLLSRATYDLLVIGGGILGTSVAWHASQAGLRVAMVDAGDFAGATSSASSKLVHGGLRYLQTGAVKLVAENHHERRVLAKDVAPHLVNPLTFYLPVYKGGPHGAAKLGAGVFAYSMLSAFGDGVGRVISPARAAADNPALRTENLKAVAVYGDHQMNDSRVAVMTVRAAVESGAVVLNHAEVTGLRFTDGRVTGAELRDRLDGTEFGVDARLVLNATGPWVDHLRRMEDAGAAPSIRLSKGAHLVLKRKAPWKAAMATPIDKYRITFALPWEDQLLLGTTDEEYTGDPADVRVTEADIQQILDEAAFSVRDEHLDRELMTYAFAGLRVLPGGPGGVESAKRETVVTEGRGGMLSVAGGKWTTYRHIGRTVMDK…
GCA_000237305.1_ASM23730v1_genomic.gbff.gz	Streptomyces cattleya NRRL 8057 = DSM 46488	CCB77840.1	SCAT_5152	GlpK1	5559388 <- 5560909	MTDTHAGPFIAAIDQGTTSSRCIVFDRDGRIVSVDQKEHEQIFPKPGWVEHDAAEIWTNVQEVVAGALAKAGIGKDDVKALGITNQRETTVLWDKATGEPVHNAIVWQDTRTDALCKELGRNVGQDRFRRETGLPLASYFAGPKIRWMLDNVEGLRERAERGEILFGTMDSWVIWNLTGGTEGGVHVTDVTNASRTLLMNLQTLSWDERILSSMEIPAAVLPEIRSSAEVYGTAKGALEGVPVASALGDQQAALFGQTCFAKGEAKSTYGTGTFLLLNTGETPVNSYNGLLTTVGYRIGDQAPVYALEGSIAVTGSLVQWMRDQMGLISTAAEIETLASSVEDNGGAYFVPAFSGLFAPYWRSDARGVIAGLTRYVTKAHIARAVLEATAWQTREIVDA…
GCA_000237305.1_ASM23730v1_genomic.gbff.gz	Streptomyces cattleya NRRL 8057 = DSM 46488	CCB77841.1	SCAT_5153	GlpF1	5560955 <- 5561747	MSSGHIFIGELIGTAVLVLLGGGVCAAVTLKKSKAQNAGWLAITFGWGFAVLAGAYISNGYSGGQLNPAVTIGVAIKTGDWSKVPVYLAGQLLGAMIGAFLVWVAYYGHFKAHLTDPEVVEAGRGADPAGPVTKDGDNPGGPVLGVFSTGPEIRNVWQNLATEIIATTVLVLFILTQGMTKELALNGLGILLVALTVVGLGLSLGGPTGYAINPVRDLGPRIVHALLPLPNKGGSDWGYAWIPVVGPLVGGALAGGIYQLAFA
GCA_000237305.1_ASM23730v1_genomic.gbff.gz	Streptomyces cattleya NRRL 8057 = DSM 46488	CCB77842.1	SCAT_5154	GylR	5561965 <- 5562730	MAGSIQSVERAAAMLRLLAGGERRLGLTDIASALGLAKGTAHGILRTLQQEGFVEQDEVSGRYQLGAELLRLGNSYLDVHELRARALVWTDDLARASGEAVYLGVLHQQGVLIVHHVFRPDDSRQVLEVGAMQPLHSSALGKVLAAYDPVAHSEAVEAARERFTAHTVTGAADFEGVLDITRARGWAVDLEETWEGVASVAAPIHDRRRMPVGAVGITGAVERVCEGGEVRARLVAAVRDCARSVSRDLGGTRF
GCA_000240015.1_ASM24001v1_genomic.gbff.gz	Cutibacterium acnes TypeIA2 P.acn33	AEW80303.1	TIA2EST2_11215	GlpK1	2431793 <- 2433317	MSDEKFVLAIDEGTTSARAIIFNHAGQIMAVGQQEFEQIFPRAGWVEHDPIEIWEAVRDVVGLALTKANINRHQLAAAGITNQRETAVVWDKNTGEPVYNAIVWQDTRTQKICNELAGDKGADRYKEICGLGLSTYFSGPKVKWILDNVEGARARAEAGDLLFGNMDTWVLWNLTGGINGGVHITDPTNASRTMLMDVRKLQWDDSMCEVMGIPKSMLPEIKSSSEIYGYGRKNGLLIDTPISGILGDQQAATFGQACFQKGMAKNTYGTGCFMLMNTGEEAIFSENGLLTTVCYKIGDQPTVYALEGSIAVAGSLVQWLRDNLKMFETAPQIEALANTVEDNGGAYFVPAFSGLFAPYWRPDARGALVGLTRYVNRGHIARAVLESTAFQTREVLEAM…
GCA_000240015.1_ASM24001v1_genomic.gbff.gz	Cutibacterium acnes TypeIA2 P.acn33	AEW80304.1	TIA2EST2_11220	GlpF2	2433401 <- 2434154	MLLETAVPGATIFGSEFLGTLILILLGCGVVANNLLPKSKGHANAPGSLQINWGWGFGVMFGVYAAYKTGGHLNPAVTVGLAIAGKDLAPGIPATAGNITIYILAQFAGAFVGAVLCWLAYKQHYDEDCDPALKLGTFATGPEVRNPLWNTITEAIGTWVLVLWVILSGFTQGVKIGPLAVGLLIVSIGASLGGPTGYAINPARDLSPRIAHAVLPIKGKGDSDWGYAWVPVVGPMIGAVLAALTYSIFW
GCA_000240035.1_ASM24003v1_genomic.gbff.gz	Cutibacterium acnes TypeIA2 P.acn17	AEW82566.1	TIA2EST22_11410	GlpK1	2465056 <- 2466580	MSDEKFVLAIDEGTTSARAIIFNHAGQIMAVGQQEFEQIFPRAGWVEHDPIEIWEAVRDVVGLALTKANINRHQLAAAGITNQRETAVVWDKNTGEPVYNAIVWQDTRTQKICNELAGDKGADRYKEICGLGLSTYFSGPKVKWILDNVEGARARAEAGDLLFGNMDTWVLWNLTGGINGGVHITDPTNASRTMLMDVRKLQWDDSMCEVMGIPKSMLPEIKSSSEIYGYGRKNGLLIDTPISGILGDQQAATFGQACFQKGMAKNTYGTGCFMLMNTGEEAIFSENGLLTTVCYKIGDQPTVYALEGSIAVAGSLVQWLRDNLKMFETAPQIEALANTVEDNGGAYFVPAFSGLFAPYWRPDARGALVGLTRYVNRGHIARAVLESTAFQTREVLEAM…
GCA_000240035.1_ASM24003v1_genomic.gbff.gz	Cutibacterium acnes TypeIA2 P.acn17	AEW82567.1	TIA2EST22_11415	GlpF2	2466664 <- 2467417	MLLETAVPGATIFGSEFLGTLILILLGCGVVANNLLPKSKGHANAPGSLQINWGWGFGVMFGVYAAYKTGGHLNPAVTVGLAIAGKDLAPGILATAGNITIYILAQFAGAFVGAVLCWLAYKQHYDEDCDPALKLGTFATGPEVRNPLWNTITEAIGTWVLVLWVILSGFTQGVKIGPLAVGLLIVSIGASLGGPTGYAINPARDLSPRIAHAVLPIKGKGDSDWGYAWVPVVGPMIGAVLAALTYSIFW
GCA_000240055.1_ASM24005v1_genomic.gbff.gz	Cutibacterium acnes TypeIA2 P.acn31	AEW84810.1	TIA2EST36_11270	GlpK1	2440935 <- 2442459	MSDEKFVLAIDEGTTSARAIIFNHAGQIMAVGQQEFEQIFPRAGWVEHDPIEIWEAVRDVVGLALTKANINRHQLAAAGITNQRETAVVWDKNTGEPVYNAIVWQDTRTQKICNELAGDKGADRYKEICGLGLSTYFSGPKVKWILDNVEGARARAEAGDLLFGNMDTWVLWNLTGGINGGVHITDPTNASRTMLMDVRKLQWDDSMCEVMGIPKSMLPEIKSSSEIYGYGRKNGLLIDTPISGILGDQQAATFGQACFQKGMAKNTYGTGCFMLMNTGEEAIFSENGLLTTVCYKIGDQPTVYALEGSIAVAGSLVQWLRDNLKMFETAPQIEALANTVEDNGGAYFVPAFSGLFAPYWRPDARGALVGLTRYVNRGHIARAVLESTAFQTREVLEAM…
GCA_000240055.1_ASM24005v1_genomic.gbff.gz	Cutibacterium acnes TypeIA2 P.acn31	AEW84811.1	TIA2EST36_11275	GlpF2	2442543 <- 2443296	MLLETAVPGATIFGSEFLGTLILILLGCGVVANNLLPKSKGHANAPGSLQINWGWGFGVMFGVYAAYKTGGHLNPAVTVGLAIAGKDLAPGIPATAGNITIYILAQFAGAFVGAVLCWLAYKQHYDEDCDPALKLGTFATGPEVRNPLWNTITEAIGTWVLVLWVILSGFTQGVKIGPLAVGLLIVSIGASLGGPTGYAINPARDLSPRIAHAVLPIKGKGDSDWGYAWVPVVGPMIGAVLAALTYSIFW
GCA_000240165.1_ASM24016v1_genomic.gbff.gz	Streptomyces cattleya NRRL 8057 = DSM 46488	AEW92479.1	SCATT_01080	GlpF1	112137 -> 112989	MAPAPGTTLLAEVAAEFAGTLVLILFGCGVVAQVSAGGALTNPKGGLGAHDSIAWAWGLGVTFGVYLAGRISGAHLNPAVTVSLAAFKGFPWRKVAPFAVAQTAGAFVAALLVRWNYTEILARADPGHSVKTQTVFSTLPGNGSPVAGVHQWGAFRDQVIGTALLMLLILAVTDLLNTPPGANLAPLVIGLIVVVIGMAFGADAGYAINPARDFGPRLASFLTGYRGAWRDQWGDYYFWVPIVGPLVGGVAGGVFYQLFVGRFLPRPEPEPPGELPSAPGAGA
GCA_000240165.1_ASM24016v1_genomic.gbff.gz	Streptomyces cattleya NRRL 8057 = DSM 46488	AEW92480.1	SCATT_01090	GlpK1	113022 -> 114537	MADFVGAVDQGTTSSRFMIFDHDGNEVAKHQLEHTQILPRPGWVEHDPVEIWERTNVAIQNAVRAARIAASDLAAIGITNQRETTVVWDPRTGQPYCNAIVWQDTRTDTIASALDRDERGELIRRRAGLPPATYFSGGKLRWILENVDGVRAAAERGHALFGTTDSWVLWNLTGGPNGGIHATDVTNASRTMLMDLETLDWDDELLEIFGVPRAMLPRIHSSADPEAFGQARTSRPLRTPVPITAVLGDQQAATVGQVCFTPGEAKNTYGTGNFLLLNTGTEPVRSRHGLITTVCYRFGEGPAVYALEGSIAVTGSAVQWLRDQMRTIRDAAESETLARTVQDSGGIYFVPAFSGLFAPYWRSDARGAIVGLARYHTNGHLARATLESICYQSRDVVEA…
GCA_000240165.1_ASM24016v1_genomic.gbff.gz	Streptomyces cattleya NRRL 8057 = DSM 46488	AEW96029.1	SCATT_36580	GlpD2	3935266 -> 3936973	MRTAPLGPQQRTQALARMAEQELDVLVVGGGVVGAGTALDSVTRGLSTGLVEARDWASGTSSRSSKLIHGGLRYLEMLDFALVREALKERGLLLQRLAPHLVHPVPFLYPLTRRGWERLYAGSGVALYDTMAFSSGHGRGLPHHRHLTRRHALRVAPCLRKDALVGALQYYDGQVDDARFVTTLVRTAASYGAQTANRARVVGFLREGERVVGARVLDAEQGGEYEVRARQVVNATGVWTDETQALVGERGQFHVRASKGIHLVVPKDRIHSTTGLILRTEKSVLFVIPWGRHWIVGTTDTDWNLDKAHPAASSADIDYLLEHVNSVLAVPLTRDDVEGVYAGLRPLLAGESEATSQLSREHTVAHAAPGLVVVAGGKYTTYRVMAKDAVDAAVHGLDG…
GCA_000240165.1_ASM24016v1_genomic.gbff.gz	Streptomyces cattleya NRRL 8057 = DSM 46488	AEW97515.1	SCATT_51440	GlpD1	5557666 <- 5559274	MSTPLRVPALGTHPAAGRNPSRDETRDLLSRATYDLLVIGGGILGTSVAWHASQAGLRVAMVDAGDFAGATSSASSKLVHGGLRYLQTGAVKLVAENHHERRVLAKDVAPHLVNPLTFYLPVYKGGPHGAAKLGAGVFAYSMLSAFGDGVGRVISPARAAADNPALRTENLKAVAVYGDHQMNDSRVAVMTVRAAVESGAVVLNHAEVTGLRFTDGRVTGAELRDRLDGTEFGVDARLVLNATGPWVDHLRRMEDAGAAPSIRLSKGAHLVLKRKAPWKAAMATPIDKYRITFALPWEDQLLLGTTDEEYTGDPADVRVTEADIQQILDEAAFSVRDEHLDRELMTYAFAGLRVLPGGPGGVESAKRETVVTEGRGGMLSVAGGKWTTYRHIGRTVMDK…
GCA_000240165.1_ASM24016v1_genomic.gbff.gz	Streptomyces cattleya NRRL 8057 = DSM 46488	AEW97516.1	SCATT_51450	GlpK1	5559280 <- 5560801	MTDTHAGPFIAAIDQGTTSSRCIVFDRDGRIVSVDQKEHEQIFPKPGWVEHDAAEIWTNVQEVVAGALAKAGIGKDDVKALGITNQRETTVLWDKATGEPVHNAIVWQDTRTDALCKELGRNVGQDRFRRETGLPLASYFAGPKIRWMLDNVEGLRERAERGEILFGTMDSWVIWNLTGGTEGGVHVTDVTNASRTLLMNLQTLSWDERILSSMEIPAAVLPEIRSSAEVYGTAKGALEGVPVASALGDQQAALFGQTCFAKGEAKSTYGTGTFLLLNTGETPVNSYNGLLTTVGYRIGDQAPVYALEGSIAVTGSLVQWMRDQMGLISTAAEIETLASSVEDNGGAYFVPAFSGLFAPYWRSDARGVIAGLTRYVTKAHIARAVLEATAWQTREIVDA…
GCA_000240165.1_ASM24016v1_genomic.gbff.gz	Streptomyces cattleya NRRL 8057 = DSM 46488	AEW97517.1	SCATT_51460	GlpF1	5560847 <- 5561639	MSSGHIFIGELIGTAVLVLLGGGVCAAVTLKKSKAQNAGWLAITFGWGFAVLAGAYISNGYSGGQLNPAVTIGVAIKTGDWSKVPVYLAGQLLGAMIGAFLVWVAYYGHFKAHLTDPEVVEAGRGADPAGPVTKDGDNPGGPVLGVFSTGPEIRNVWQNLATEIIATTVLVLFILTQGMTKELALNGLGILLVALTVVGLGLSLGGPTGYAINPVRDLGPRIVHALLPLPNKGGSDWGYAWIPVVGPLVGGALAGGIYQLAFA
GCA_000240165.1_ASM24016v1_genomic.gbff.gz	Streptomyces cattleya NRRL 8057 = DSM 46488	AEW97518.1	SCATT_51470	GylR	5561857 <- 5562622	MAGSIQSVERAAAMLRLLAGGERRLGLTDIASALGLAKGTAHGILRTLQQEGFVEQDEVSGRYQLGAELLRLGNSYLDVHELRARALVWTDDLARASGEAVYLGVLHQQGVLIVHHVFRPDDSRQVLEVGAMQPLHSSALGKVLAAYDPVAHSEAVEAARERFTAHTVTGAADFEGVLDITRARGWAVDLEETWEGVASVAAPIHDRRRMPVGAVGITGAVERVCEGGEVRARLVAAVRDCARSVSRDLGGTRF
GCA_000241855.1_ASM24185v1_genomic.gbff.gz	Corynebacterium pseudotuberculosis 3/99-5	AEX38574.1	Cp3995_0096	GlpK1	91320 <- 92850	MQYVAAIDQGTTSTRCIIFDHDGNQVSVGQYEHEQIFPQKGWVEHDAIEIWDNTRRAVGTALADSDLSAKDIAALGITNQRETTVVWDKNTGEPVYNAIVWQDTRTTSICKELAGDEGADRWYRKTGLLINSYPAGPKIKWILDNVDGARERAEAGELLFGTIDTWLLWNLTGGADGDDGAPALHATDVTNASRTLLMDIEKLEWDKELCKAMDIPMEMLPEIRPSVGDFHQVRERGSLSGVPIRSMLGDQQAAMFGQGCFRPGEAKNTYGTGLFLLLNTGTTPKWSENGLLTTVCFQIEGQKPVYALEGSVAVGGSLVQWLRDNLMLVPNAPMIENMARSVEDNGGVYIVPAFSGLFAPYWRQDARGVIVGLTRFVNRNHLARAVLEATAYQTRDVAD…
GCA_000241855.1_ASM24185v1_genomic.gbff.gz	Corynebacterium pseudotuberculosis 3/99-5	AEX38575.1	Cp3995_0097	GlpF2	92859 <- 93585	MTGVEYLYWEFLGTTILLLMGNGVCALVTLRTSAGRNAGWLTIAFGWGLAVFAGASIANPSGGHLNPAVTLMLAVKGSVAWNLVPWYFAGQMLGGIFGAFLCWAAFKQLFDANNYDEAGNPGGNKNTGGIFFTNPAHPNNFWNAVTEFIATFVLLAFIALGPSGDVGPLKYFAVAFIVVSIGLSLGSPTAYAINPARDLGPRIAYAFILPIKDKGSANWSYAWVPIVAPMLAAVATGLLAL
GCA_000241855.1_ASM24185v1_genomic.gbff.gz	Corynebacterium pseudotuberculosis 3/99-5	AEX40368.1	Cp3995_1919	GlpD2	2041507 <- 2043229	MGMSFNPQVFEQAWDRFGSEDFDVVIIGGGSVGAGAALDAATRGLRTAVVETRDFAAGTSSRSSKMFHGGLRYLAMLDFKLVAESLHERELNMSVLAPHLVKPLKFIFPLTHRLWERVMMFGGFALYDLMGGAKSVPMQKHLTRGGVLKAAPGLRNDAIVGGVRYYDTLVDDARHTMMVLRTAAHYGAVVRPSTQVVGFDKDASGRIVAAQVRDTDTGEVTTIRGKVFINATGVWNDEVEKLAGARGKFSVHASKGIHIVVEKDKLDADAALCFVTEKSVLFVIPWGNYWIIGTTDTDWDQKLSKPDPAPTRADIDYVLSQVNQRVNRKLGYEDIVGVFSGLRPLLSGKSDATTNLSRNHAVAVVTPGLVSVAGGKYTTYRVIGKDAVDVALKEAKITA…
GCA_000241875.1_ASM24187v1_genomic.gbff.gz	Corynebacterium diphtheriae 31A	AEX42926.1	CD31A_2261	GlpK1	2370843 <- 2372364	MNQPQYVAAIDQGTTSTRCIIFDHNGQQVGVGQYEHEQIFPQKGWVEHNPMEIWANTRQAVGTALAESDVSREDIVAVGITNQRETTVVWNKTTGEPIYNAIVWQDTRTNSICSELAQGDPARWQKRTGLLINSYPAGPRLKWILDNVEGARELAENGDLLFGTIDTWLLWNLTGGAEGDNGQPAVHATDVTNASRTLLMDLESLQWDEELCAALDIPMQVLPEIRPSVGNFGQVRARGSLAGVPIRAILGDQQAAMFGQACFRPGDAKCTYGTGLFLLENTGKTPKHSENGLLTTVCFQLEGEKPVYALEGSVAMGGSLVQWLRDNLQIIPNSPAIENLAREVPDNGGVYIVPAFSGLFAPRWRPDARGVIVGLTRFANRKHLARAVLEATAYQVREV…
GCA_000241875.1_ASM24187v1_genomic.gbff.gz	Corynebacterium diphtheriae 31A	AEX42927.1	CD31A_2262	GlpF2	2372382 <- 2373123	MTALQAFGWEFLGTALLLLLGNGVCAVNSLRTSTGKGTGWVLIAFGWGMAVFVGASVASPSGGHLNPAVTIALAIKGSTPWNLVGGYVLGQFLGAMFGAILCWLTFKQLFDANNTDENGTVTGANRTTGGIFFTGPAHNQNGWNMVTEFIGTCVLLLFIFFGPTGGDLGPMTYFAVAFVIVAIGLSLGTPTGYAINPVRDLGPRLMYAFVLPIKDKGSANWGYAWVPIVGPMIAAVFCGVLATVVL
GCA_000241875.1_ASM24187v1_genomic.gbff.gz	Corynebacterium diphtheriae 31A	AEX42928.1	CD31A_2263	GlpD2	2373122 <- 2374847	MTTKSHCTFNPDYYQDVWQRFGEEEYDVVVIGGGSVGAGAGLDAAIRGLKVAVVESRDFAAGTSSRSSKMFHGGLRYLAMLDFKLVAESLHERELNMSTLAPHLVKPLKFLFPLTHHVWERVMMFGGFTLYDLMGGAKSVPMQKHYSRKGTLAMAPGLKDDAVVGSVRYFDTLVDDARHTMTVLRTAGELGADVRPSTQVVGFEKDGQRVVGAILQDTDTGEQTTIRGKVFINATGVWNDHIEKLAGGNGPFSVHASKGVHIVVPKNVFDADAAMCFVTEKSVLFVIPWGEYWIIGTTDTDWDLNRADPAPTAADINYILDEVNQRVRRPIQHSDIVGVYSGLRPLLSGKSDTTTKLSRNHAVAKVMPGLVSVAGGKYTTYRVIGKDAVDLAAEDLDFR…
GCA_000241895.1_ASM24189v1_genomic.gbff.gz	Corynebacterium diphtheriae 241	AEX45177.1	CD241_2125	GlpK1	2266847 <- 2268368	MNQPQYVAAIDQGTTSTRCIIFDHNGQQVGVGQYEHEQIFPQKGWVEHNPMEIWANTRQAVGTALAESDVSREDIVAVGITNQRETTVVWNKTTGEPIYNAIVWQDTRTNSICSELAQGDPARWQKRTGLLINSYPAGPRLKWILDNVEGARELAENGDLLFGTIDTWLLWNLTGGAEGDNGQPAVHATDVTNASRTLLMDLESLQWDEELCAALDIPMQVLPEIRPSVGNFGQVRARGSLAGVPIRAILGDQQAAMFGQACFRPGDAKCTYGTGLFLLENTGKTPKHSENGLLTTVCFQLEGEKPVYALEGSVAMGGSLVQWLRDNLQIIPNSPAIENLAREVPDNGGVYIVPAFSGLFAPRWRPDARGVIVGLTRFANRKHLARAVLEATAYQVREV…
GCA_000241895.1_ASM24189v1_genomic.gbff.gz	Corynebacterium diphtheriae 241	AEX45178.1	CD241_2126	GlpF2	2268386 <- 2269127	MTALQAFGWEFLGTALLLLLGNGVCAVNSLRTSAGKGTGWVLIAFGWGMAVFVGASVASPSGGHLNPAVTIALAIKGSTPWNLVGGYVLGQFLGAMFGAILCWLTFKQLFDANNTDENGNVTGANRTTGGIFFTGPAHNQNGWNMVTEFIGTCVLLLFIFFGPTGGDLGPMTYFAVAFVIVAIGLSLGTPTGYAINPVRDLGPRLMYAFVLPIKDKGSANWGYAWVPIVGPMLAAVFCGVLATVVL
GCA_000241895.1_ASM24189v1_genomic.gbff.gz	Corynebacterium diphtheriae 241	AEX45179.1	CD241_2127	GlpD2	2269126 <- 2270851	MTTKSHCTFNPDYYQDVWQRFGEEEYDVVVIGGGSVGAGAGLDAAIRGLKVAVVESRDFAAGTSSRSSKMFHGGLRYLAMLDFKLVAESLHERELNMSTLAPHLVKPLKFLFPLTHHVWERVMMFGGFTLYDLMGGAKSVPMQKHYSRKGTLAMAPGLKDDAVVGSVRYFDTLVDDARHTMTVLRTAGELGADVRPSTQVVGFEKDGQRVVGAILQDTDNGEQTTIRGKVFINATGVWNDHIEKLAGGNGPFSVHASKGVHIVVPKNVFDADAAMCFVTEKSVLFVIPWGEYWIIGTTDTDWDLNRADPAPTAADINYILDEVNQRVRRPIQHSDIVGVYSGLRPLLSGKSDTTTKLSRNHAVAKVMPGLVSVAGGKYTTYRVIGKDAVDLAAEDLDFR…
GCA_000241915.1_ASM24191v1_genomic.gbff.gz	Corynebacterium diphtheriae INCA 402	AEX47371.1	CDB402_2082	GlpK1	2269150 <- 2270671	MNQPQYVAAIDQGTTSTRCIIFDHNGQQVGVGQYEHEQIFPQKGWVEHNPMEIWANTRQAVGTALAESDVSREDIVAVGITNQRETTVVWNKTTGEPIYNAIVWQDTRTNSICSELAQGDPARWQKRTGLLINSYPAGPRLKWILDNVEGARELAENGDLLFGTIDTWLLWNLTGGAEGDNGQPAVHATDVTNASRTLLMDLESLQWDEELCAALDIPMQVLPEIRPSVGNFGQVRARGSLAGVPIRAILGDQQAAMFGQACFRPGDAKCTYGTGLFLLENTGKTPKHSENGLLTTVCFQLEGEKPVYALEGSVAMGGSLVQWLRDNLQIIPNSPAIENLAREVPDNGGVYIVPAFSGLFAPRWRPDARGVIVGLTRFANRKHLARAVLEATAYQVREV…
GCA_000241915.1_ASM24191v1_genomic.gbff.gz	Corynebacterium diphtheriae INCA 402	AEX47372.1	CDB402_2083	GlpF2	2270689 <- 2271430	MTALQAFGWEFLGTALLLLLGNGVCAVNSLRTSAGKGTGWVLIAFGWGMAVFVGASVASPSGGHLNPAVTIALAIKGSTPWNLVGGYVLGQFLGAMFGAILCWLTFKQLFDANNTDENGNVTGANRTTGGIFFTGPAHNQNGWNMVTEFIGTCVLLLFIFFGPTGGDLGPMTYFAVAFVIVAIGLSLGTPTGYAINPVRDLGPRLMYAFVLPIKDKGSANWGYAWVPIVGPMLAAVFCGVLATVVL
GCA_000241915.1_ASM24191v1_genomic.gbff.gz	Corynebacterium diphtheriae INCA 402	AEX47373.1	CDB402_2084	GlpD2	2271429 <- 2273154	MTTKSHCTFNPDYYQDVWQRFGEEEYDVVVIGGGSVGAGAGLDAAIRGLKVAVVESRDFAAGTSSRSSKMFHGGLRYLAMLDFKLVAESLHERELNMSTLAPHLVKPLKFLFPLTHHVWERVMMFGGFTLYDLMGGAKSVPMQKHYSRKGTLAMAPGLKDDAVVGSVRYFDTLVDDARHTMTVLRTAGELGADVRPSTQVVGFEKDGQRVVGAILQDTDTGEQTTIRGKVFINATGVWNDHIEKLAGGNGPFSVHASKGVHIVVPKNVFDADAAMCFVTEKSVLFVIPWGEYWIIGTTDTDWDLNRADPAPTAADINYILDEVNQRVRRPIQHSDIVGVYSGLRPLLSGKSDTTTKLSRNHAVAKVMPGLVSVAGGKYTTYRVIGKDAVDLAAEDLDFR…
GCA_000241935.1_ASM24193v1_genomic.gbff.gz	Corynebacterium diphtheriae BH8	AEX49731.1	CDBH8_2217	GlpK1	2309958 <- 2311479	MNQPQYVAAIDQGTTSTRCIIFDHNGQQVGVGQYEHEQIFPQKGWVEHNPMEIWANTRQAVGTALAESDVSREDIVAVGITNQRETTVVWNKTTGEPIYNAIVWQDTRTNSICSELAQGDPARWQKRTGLLINSYPAGPRLKWVLDNVEGARELAENGDLLFGTIDTWLLWNLTGGAEGDNGQPAVHATDVTNASRTLLMDLESLQWDEELCAALDIPMQVLPEIRPSVGNFGQVRARGSLAGVPIRAILGDQQAAMFGQACFRPGDAKCTYGTGLFLLENTGKTPKHSENGLLTTVCFQLEGEKPVYALEGSVAMGGSLVQWLRDNLQIIPNSPAIENLAREVPDNGGVYIVPAFSGLFAPRWRPDARGVIVGLTRFANRKHLARAVLEATAYQVCEV…
GCA_000241935.1_ASM24193v1_genomic.gbff.gz	Corynebacterium diphtheriae BH8	AEX49732.1	CDBH8_2218	GlpF2	2311497 <- 2312238	MTALQAFGWEFLGTALLLLLGNGVCAVNSLRTSAGKGTGWVLIAFGWGMAVFVGASVASPSGGHLNPAVTIALAIKGSTPWNLVGGYVLGQFLGAMFGAILCWLTFKQLFDANNTDENGNVTGANRTTGGIFFTGPAHNQNGWNMVTEFIGTCVLLLFIFFGPTGGDLGPMTYFAVAFVIVAIGLSLGTPTGYAINPVRDLGPRLMYAFVLPIKDKGSANWGYAWVPIVGPMLAAVFCGVLATVVL
GCA_000241935.1_ASM24193v1_genomic.gbff.gz	Corynebacterium diphtheriae BH8	AEX49733.1	CDBH8_2219	GlpD2	2312237 <- 2313962	MTTKSHCTFNPDYYQDVWQRFGEEEYDVVVIGGGSVGAGAGLDAAIRGLKVAVVESRDFAAGTSSRSSKMFHGGLRYLAMLDFKLVAESLHERELNMSTLAPHLVKPLKFLFPLTHHVWERVMMFGGFTLYDLMGGAKSVPMQKHYSRKGTLAMAPGLKDDAVVGSVRYFDTLVDDARHTMTVLRTAGELGADVRPSTQVVGFEKDGQRVVGAILQDTDTGEQTTIRGKVFINATGVWNDHIEKLAGGNGPFSVHASKGVHIVVPKNVFDADAAMCFVTEKSVLFVIPWGEYWIIGTTDTDWDLNRADPAPTAADINYILDEVNQRVRRPIQHSDIVGVYSGLRPLLSGKSDTTTKLSRNHAVAKVMPGLVSVAGGKYTTYRVIGKDAVDLAAEDLDFR…
GCA_000242775.1_ASM24277v1_genomic.gbff.gz	Corynebacterium diphtheriae HC03	AEX79842.1	CDHC03_2117	GlpK1	2303805 <- 2305326	MNQPQYVAAIDQGTTSTRCIIFDHNGQQVGVGQYEHEQIFPQKGWVEHNPMEIWANTRQAVGTALAESDVSREDIVAVGITNQRETTVVWNKTTGEPIYNAIVWQDTRTNSICSELAQGDPARWQKRTGLLINSYPAGPRLKWILDNVEGARELAENGDLLFGTIDTWLLWNLTGGAEGDNGQPAVHATDVTNASRTLLMDLESLQWDEELCAALDIPMQVLPEIRPSVGNFGQVRARGSLAGVPIRAILGDQQAAMFGQACFRPGDAKCTYGTGLFLLENTGKTPKHSENGLLTTVCFQLEGEKPVYALEGSVAMGGSLVQWLRDNLQIIPNSPAIENLAREVPDNGGVYIVPAFSGLFAPRWRPDARGVIVGLTRFANRKHLARAVLEATAYQVREV…
GCA_000242775.1_ASM24277v1_genomic.gbff.gz	Corynebacterium diphtheriae HC03	AEX79843.1	CDHC03_2118	GlpF2	2305344 <- 2306085	MTALQAFGWEFLGTALLLLLGNGVCAVNSLRTSAGKGTGWVLIAFGWGMAVFVGASVASPSGGHLNPAVTIALAIKGSTPWNLVGGYVLGQFLGAMFGAILCWLTFKQLFDANNTDENGNVTGANRTTGGIFFTGPAHNQNGWNMVTEFIGTCVLLLFIFFGPTGGDLGPMTYFAVAFVIVAIGLSLGTPTGYAINPVRDLGPRLMYAFVLPIKDKGSANWGYAWVPIVGPMLAAVFCGVLATVVL
GCA_000242775.1_ASM24277v1_genomic.gbff.gz	Corynebacterium diphtheriae HC03	AEX79844.1	CDHC03_2119	GlpD2	2306084 <- 2307809	MTTKSHCTFNPDYYQDVWQRFGEEEYDVVVIGGGSVGAGAGLDAAIRGLKVAVVESRDFAAGTSSRSSKMFHGGLRYLAMLDFKLVAESLHERELNMSTLAPHLVKPLKFLFPLTHHVWERVMMFGGFTLYDLMGGAKSVPMQKHYSRKGTLAMAPGLKDDAVVGSVRYFDTLVDDARHTMTVLRTAGELGADVRPSTQVVGFEKDGQRVVGAILQDTDTGEQTTIRGKVFINATGVWNDHIEKLAGGNGPFSVHASKGVHIVVPKNVFDADAAMCFVTEKSVLFVIPWGEYWIIGTTDTDWDLNRADPAPTAADINYILDEVNQRVRRPIQHSDIVGVYSGLRPLLSGKSDTTTKLSRNHAVAKVMPGLVSVAGGKYTTYRVIGKDAVDLAAEDLDFR…
GCA_000243395.3_ASM24339v3_genomic.gbff.gz	Saccharomonospora glauca K62	EIE97591.1	SacglDRAFT_00645	GlpK1	622201 <- 623716	MASYVAAIDQGTTSTRTMIFDRSGQVVASDQREHKQIFPKAGWVEHDAEEIWANVRATAAGALANADLTAGDIAAVGITNQRETTLVWDRKTGKPVYNAIVWQDTRTDRIIQELGALGDGQERYRDRTGLPLATYFSGPKIKWILDNVEGARERADNGDLLFGNMDTWVLWNMTGGVDGGIHVTDPTNASRTLLMDLDTLSWDEDIAADMGIPTSMLPEIRSSSETYGTTRERGALGGVPISGILGDQQAATFGQACLSVGEAKNTYGTGNFVLLNTGTDKVMSQNGLLTTVCYKIGSKPTVYALEGSIAVTGSLVQWLRDNLKMISSAAEIEDHARTVEDNGGAYIVPAFSGLFAPYWRSDARGAVVGLTRYVNKGHLCRAVLEATAFQTREVIEAMN…
GCA_000243395.3_ASM24339v3_genomic.gbff.gz	Saccharomonospora glauca K62	EIE97592.1	SacglDRAFT_00646	GlpF1	623745 <- 624699	MSVKDSRHQTSSLARLRSNTGGELLAEFLGTAVLILLGCGSVAVALAGLPGSGRQMDAFGPGNWLIIAFGWGLAVTFGVYVAGGISGAHINPAVTLAFAVRRQFPWAKVPAYWVAQILGAFVGAAIVYWVYSDAINAFNAAEGFADKAESVPSFSIFATFPAEYFGGGVWGPLVDQIVGTAILVLAIAALIDSRNQAPQSNFGPWVTGFVVVAIGLSFGTNAGYAINPARDFGPRLLAFFAGWGEAAFPGNGEWFSNYWWIPIVGPLIGGVVGILVYDLFIGQVLKARQELSGEVEAPPPGRVPEPTDETETRKSAE
GCA_000243395.3_ASM24339v3_genomic.gbff.gz	Saccharomonospora glauca K62	EIE97593.1	SacglDRAFT_00647	GlpD2	624901 -> 626617	MTVSLGPANREESWQRLGSESFDLVVVGGGVVGVGAALDAATRGLRVALVEARDLASGTSSRSSKLFHGGLRYLEQLEFGLVREALRERELMLTTIAPHLVKPVSFLYPLTHRLWERPYTAAGLLLYDTMGGARSVPGQKHLTRAGALRMVPALKRDALIGGIRYYDATADDARHTMMVARTAAHYGAVVRTSTQVVKFLREADRVTGVRVRDVEDGRETDVRASVVVNCTGVWTDELQHLAGSRGRFRVRASKGVHIVVPRDRIVSETGLILRTEKSVLFVIPWRSNHWIVGTTDTDWHLDLAHPAATKSDIDYILDHVNRVLATPLTHDDIEGVYAGLRPLLAGESEETSKLSREHAVARVAPGLVAIAGGKYTTYRVMAADAVDAAAADLPGRARP…
GCA_000243395.3_ASM24339v3_genomic.gbff.gz	Saccharomonospora glauca K62	EIF00570.1	SacglDRAFT_03722	GlpD2	3872174 -> 3873734	MTGTNVIHASLTARRRARELDALASGERVDVIVVGGGVTGAGVALDAASRGLSVALVEAHDLAFGTSRFSSKLVHGGLRYLAHGHVGLARESAVERDILMRRTAVHLTRPMAQLFPRYADTPSRDYALTAAGLTAGDALRRLARTPSSLLPRPRTVPAAQALTLVPALREAGLRGGLLAFDGALTDDARLVVALARTAAGLGARVLTRVRALELSAERVRARDELTGETVELRGRQVINAAGVWSGELVPSVRLRPSRGSHLVLDARSVGLGETALMVPVPGELNRFVFLLPQPGGRVYLGLTDEPLDGRPTDVTEVPESDVDFLLDVASRVLARPLTRDDVLGSFAGLRPLLDNPGDRTADLSREHAVLTDPATGVVTVVGGKLTTYRVMARDAVDRA…
GCA_000244955.1_ASM24495v1_genomic.gbff.gz	Saccharomonospora marina XMU15	EHR49161.1	SacmaDRAFT_0868	GlpK1	900034 <- 901549	MASYVAAVDQGTTSTRTMIFDHSGQVVASDQREHEQILPKAGWVEHDAEEIWANTRATAAGALAAADLTTADIAAVGITNQRETTLVWDRKTGKPVYNAIVWQDTRTDRIVNELGAAGGGQERYRDTTGLPLATYFSGPKVKWILDNVEGARQRAEAGDLLFGNMDTWLLWNMTGGVDGGIHVTDPTNASRTLLMDLDTLSWDTDIAADMGIPLSMLPTIRSSSEEYGTVRERGALGGVPIAGILGDQQAATFGQACLSPGEAKNTYGTGNFVLLNTGTDKVMSQNGLLTTVCYKIGSNDTVFALEGAIAVTGSLVQWLRDNLNMISSAAEIEEHARTVEDNGGAYFVPAFSGLFAPYWRSDARGVIAGLTRYVNKGHLARAVLEATAFQTREVIDAMN…
GCA_000244955.1_ASM24495v1_genomic.gbff.gz	Saccharomonospora marina XMU15	EHR49162.1	SacmaDRAFT_0869	GlpF1	901570 <- 902524	MSERASGQRTSVFSRMRATTGGEMLAEFLGTAVLIMFGTGCVAVAVVGLPESGRQTVDFGAGNWLIIAFGWALAVVFGVYVAGGVSGAHINPAVTLAFAIRRKFPWAKVAPYWLAQVLGAFAGAAVVYAVYGPAINAFNNTQGIADRAESLPTFSIFATFPAEYFGGTWWGPFVDQIVGTALLVGVIAALIDNRNQAPLSNFAPWVIGFVVGAIGLSFGTGAGYAINPARDLGPRFFTWLAGWGDIAFPGSGDWFSNYWWIPIAGPLLGGVLGVIIYDLFVGQVLTAKETAPEVEPSPPPGRVPESAERGTTTSTSD
GCA_000244955.1_ASM24495v1_genomic.gbff.gz	Saccharomonospora marina XMU15	EHR49163.1	SacmaDRAFT_0870	GlpD2	902797 -> 904507	MTVSLGPANRAESWERLGREDFDLVVIGGGVVGAGTALDAATRGLRVALVEARDLASGTSSRSSKMFHGGLRYLEQLEFGLVREALRERELMLTRLAPHLVKPVSFLYPLRHRLWERPYTAAGLLLYDTMGGARSVPGQKHFTKAGALRMVPALKRDALIGGIRYYDGQADDARHTMTVARTAAHYGAVVRTSTQVVDFLREADRVSGVRVRDVETGAETEVNAGVVVNCTGVWTDELQRLSGSRGRYRVRASKGVHIVVPRDRIVSETGLILRTEKSVLFVIPWRNHWILGTTDTDWHLDLAHPAATRSDIDYILDHVNEVLATPLTHDDIEGVYAGLRPLLAGESEETSKLSREHAVARVAPGLVAIAGGKYTTYRVMAADAVDAASVDLPGRVRGS…
GCA_000244955.1_ASM24495v1_genomic.gbff.gz	Saccharomonospora marina XMU15	EHR49625.1	SacmaDRAFT_1346	GlpD2	1400058 -> 1401756	MSTDRSSLNPSQRETALRDMSQREFDLVVIGGGVTGVGTALDAVSRGLSVALLEAGDLAEGTSSRSGKVFHGGLRYLEQLNFSLVKEALTERDLMVDRLCPHLVSPERFLFPFTRRRQRPYVGAGVLLYDLLRLTGTRSVAGHRHLSRAAVLREMPALDPEPITGGVQYHDVRVDDARHTMMVARTAARLGARIATRARAVGMLVEGGRVRGVRVRDERGGTELTVRARAVVNAAGVWAEAVQELAGESSIAVTAAKGIHLVVPGEAINSRTGLIAKTADSVFIIRRWFDHWLLGTTDTMWDHARSQPVATRSDVDYLLDQANRWLRTPLSYDDVVGVYAGLRPLVSGKGSATARLSRDHVVTERPRGLFTVVGGKYTTYRVMARDAVDAAARRLERPV…
GCA_000244955.1_ASM24495v1_genomic.gbff.gz	Saccharomonospora marina XMU15	EHR52890.1	SacmaDRAFT_4716	GlpD2	4896139 -> 4897693	MIRASLTARRREQELTALASGERMDIIVLGGGVTGAGIALDAASRGLSVALVEAVDLAYGTSRWSSKLVHGGLRYLAHGDFALAWESAAERDILLRRTAPHLTRALAQLFPSYGNASRAGHAMTAAGLYAGDALRRAAGTPASLLPRPRSIPAAQALALAPGLRRGGLRGGLLSFDGALTDDARLVIALARTAAAHGARILTRLAATQVAADRVLARDALTGDQVELRARQVVNATGVWAGKLVDSVRLRPSRGSHLVLDTRGTGLSETAVMVPVPGERNRFVFLLPQPGGKAYLGLTDEPMTGEPPDVASAPQSDVDFLLRTASTVLERRLGPDDVLGSFAGLRPLVDTPGGRTADLSRKHVVLTDESTGVITAVGGKLTTYRRMAQDAVDAAVSAAG…
GCA_000244975.1_ASM24497v1_genomic.gbff.gz	Saccharomonospora cyanea NA-134	EHR59606.1	SaccyDRAFT_0682	GlpK1	694161 <- 695676	MASYVAAIDQGTTSTRTMIFDHSGQVVASDQREHKQIFPKAGWVEHDAEEIWANTRATAAGALAGADLTAGDIAAVGITNQRETTLVWDRRTGKPVYNAIVWQDTRTDRIIGELGALGGGQERYRDRTGLPLATYFSGPKIKWILDNVEGVRERAENGDLLFGNMDTWVLWNMTGGVDGGIHVTDPTNASRTLLMDLDTLSWDESIAADMGIPMSMLPEIRSSSETYGTTRERGALGGVPIAGILGDQQAATFGQACLSVGEAKNTYGTGNFVLLNTGTDKVMSQNGLLTTVCYKIGSKDTVYALEGSIAVTGSLVQWLRDNLKMISSAAEIEEHARTVEDNGGAYIVPAFSGLFAPYWRSDARGAVVGLTRYVNKGHLCRAVLEATGFQTREVIDAMN…
GCA_000244975.1_ASM24497v1_genomic.gbff.gz	Saccharomonospora cyanea NA-134	EHR59607.1	SaccyDRAFT_0683	GlpF1	695706 <- 696660	MSVKDTRHQTSGLSRLRSTTGGELLAEFLGTAVLILLGCGSVAVALAGLPGSGRQMDAFGPGNWLIIALGWGLAVAFAVYVAGGVSGAHINPAVTLAFAVRRQFPWAKVLPYWVAQVLGAFVGAAIVYWVYADAINAFNTAEGFAARPESVPTFSIFATFPAEYFGGGVWGPLVDQIVGTAILVLAIAALIDSRNQAPQSNFGPWVIGFVVVAIGLSFGTNAGYAINPARDFGPRLLAYFAGWGEAALPGNGEWFSNYWWIPILGPLIGGVLGILIYDLFIGQVLKAREEAPGVIEAPPPGRVPEPTDGTETRKSAE
GCA_000244975.1_ASM24497v1_genomic.gbff.gz	Saccharomonospora cyanea NA-134	EHR59608.1	SaccyDRAFT_0684	GlpD2	696865 -> 698581	MTVSLGPANREESWQRLGSESFDLVVVGGGVVGVGTALDAATRGLRVALVEARDLASGTSSRSSKLFHGGLRYLEQLEFGLVREALRERELMLTTIAPHLVKPVSFLYPLTHRVWERPYTAAGLLLYDTMGGARSVPGQKHLTRAGALRMVPALKRDALIGGIRYYDAAADDARHTMMVARTAAHYGAVVRTSTQVVEFLREADRVSGVRVRDVEDGRETDVEASVVVNCTGVWTDELQHLAGSRGRFRVRASKGVHIVVPRDRIVSETGLILRTEKSVLFVIPWRSNHWIVGTTDTDWNLDLAHPAATQRDIDYILSHVNEVLATPLTHDDIEGVYAGLRPLLAGESEETSKLSREHAVARVAPGLVAIAGGKYTTYRVMAADAVDAASADLPGRARP…
GCA_000244975.1_ASM24497v1_genomic.gbff.gz	Saccharomonospora cyanea NA-134	EHR63261.1	SaccyDRAFT_4451	GlpD2	4649271 -> 4650831	MTGTNVIHASLTARRRARELDALASGERVDLIVVGGGVTGAGVALDAVSRGLSVALVEARDLAFGTSRFSSKLVHGGLRYLAHGHVGLARQSAVERDILMRRTAPHLTRPLAQLFPRYADTPPREYALTAAGLTAGDALRRLARTPSSLLPRPRTVPAAQALTLVPALRETGLRGGLLAFDGALTDDARLVVALARTAAGLGARVLTRVRALELSAERVRARDELTGETVELRARQVVNAAGVWSGELVPSVRLRPSRGSHLVLDARATELGDTALMVPVPGESNRFVFLLPQPGGKVYLGLTDEPLDGEATDVTDVPDSDVDFLLDVASRVLARPLTHDDVRGSYAGLRPLLDTPGGRTADLSREHAVLTDPSTGVVTVVGGKLTTYRVMAHDAVDVA…
GCA_000245355.1_ASM24535v1_genomic.gbff.gz	Streptomyces hygroscopicus subsp. jinggangensis 5008	AEY87358.1	SHJG_2083	GylR	2539856 -> 2540624	MAGPVQSIERAAAILRLLAGGPRRLGLGEVAASLGLAKGTAHGILRTLQHVDFVEQDATTGKYQLGAALLHLGTSYLDVNELRSRSLNWADALAARSGEAVRLGTPLEGSVLIVHHVFRPDDTFQTLDVGALLPLHASSLGKVLLAFGTASVEPVRPPGLEAYTRHTLVDPERLARALAEVRELGWAAEIQEMSMGEAGLSAPIRGHGGLVVGAIGLSGPVERICDSQGRPRPHLVSLIREAARAISRDLGAARW
GCA_000245355.1_ASM24535v1_genomic.gbff.gz	Streptomyces hygroscopicus subsp. jinggangensis 5008	AEY87359.1	SHJG_2084	GlpK1	2540668 -> 2542183	MVERYVMSVDQGTNSTRCILFDHRGRLVSVAQKEHQQHFPKPGWVEHDAVEIWQNLRRVVPEALSDAGVDQGQIAAIGLANQRETTVLWDRRTGAPLGRALVWQDTRTAPLVDALGEDPGEAFFLDRCGLPPSTYFSALRIRWLFDHVKGVEQRARDGEVLFGTMESWLIWNLTGGTDGGLHITDVTNASRTMLMNIRKLAWDEELLDFFRVPRSMLPEIRSSAEPYGEARSLLPGVSITAALGDQQAALFGQTCFSPGDAKCTYGTGSFLLLNTGSDLVRSRHGLLTTVAYKIGDQQPAYALEGSIAVTGALVQWFRDRLGLISSAPEIETLARTVEDNGGCYIVPAFSGLFAPRWRSDARGVIVGLTSYITKGHLARAVLEATGWQTREVVDAMNAD…
GCA_000245355.1_ASM24535v1_genomic.gbff.gz	Streptomyces hygroscopicus subsp. jinggangensis 5008	AEY88089.1	SHJG_2815	GlpF2	3336027 -> 3336777	MSNGDIFVGEAIGTAILILFGAGVCSAVTLRHSKARASGWIVIAFGWGFGVLAGAYTAAPLSGGQLNPAVTIGIAVDTGKWGKVWVYLLGQIVGAMLGAVLAYLVYLAQFQANVRTEGTTDGTAEEPVPTLGIFSTIPEIRNPVANLVTEIIATVALVLPVLAFGLTRGLGESGTTVLIVSLLVVGIGLSLGGPTGYAVNPARDLGPRIVHTFLPIPHKGGSDWGYAWIPVVGPLIGGALAGLVYNAAF
GCA_000245355.1_ASM24535v1_genomic.gbff.gz	Streptomyces hygroscopicus subsp. jinggangensis 5008	AEY88090.1	SHJG_2816	GlpK2	3336859 -> 3338380	MTDTADTYVAAIDQGTTSSRCIVFDHSGAIVAVDQREHRQIFPRPGWVEHDATEIWSKVQAVVAGALARAGLRADQLSALGITNQRETTVLWDRATGKPVHNAIVWQDTRTAALCGELGGADGQDRFRETTGLPLASYFSGPKAAWLLDHVPGLRQRAERGEIAFGTIDSWLIWNLTGGTDGGRHVTDVTNAGRTMLMNLDTLQWDPSVLSAMNVPEAVLPEIRSSAEVYGTAVGQLSGVPVASALGDQQAAVFGQACYDVGTAKNTYGTGSFLLLNTGNRPVPSKNGLLTTMGYKIGGEAPVYCLEGSIAITGALVQWFRDQLGIIRTADEIETLAASVDDNGGAYVVPAFSGLFAPYWRSDARGVVTGLTRYVTKAHLARAVLEATSWQTREVVDAM…
GCA_000245355.1_ASM24535v1_genomic.gbff.gz	Streptomyces hygroscopicus subsp. jinggangensis 5008	AEY88371.1	SHJG_3097	GylR	3639989 -> 3640754	MARNIQSLERAAAMLRLLAGGERRLGLSDIASSLGLAKGTAHGILRTLQQEGFVEQDDASGRYQLGAELLRLGTTYLDVHELRARALVWTDDLARSSGESVYLGVLHQQGVLIVHHVFRPDDSRQVLEIGAMQPLHSTALGKVLSAYDPVAHSEALDTERKAFTDRTVCDPGDFEHLLDLTRARGYAADVEETWEGVASIAAPIHDRRRMPVGAVGITGAVERLCREGELRPELIAAVRDCARAVSRDLGAGRF
GCA_000245355.1_ASM24535v1_genomic.gbff.gz	Streptomyces hygroscopicus subsp. jinggangensis 5008	AEY88372.1	SHJG_3098	GlpF1	3641113 -> 3641908	MSSSDIFIGETIGTAILILLGGGVCAAVTLKASKARNAGWLAIAFGWGFAVMTAVYISGPLSGAHLNPAVTIALAIKDGDWSNVPTYFAGQLLGAMIGAALVWVAYYGQFYAHLTDREIVGGPGAQDTAAKAVEAEEQGAGPVLGIFSTGPEIRNAVQNLATEIIGTVVLILAVLTQGLNDKGNGLGVLGGLITALVVVSIGLSLGGPTGYAINPARDLGPRIVHALLPLPNKGGSDWSYAWIPVVGPLIGGAIGAGIYNVAFA
GCA_000245355.1_ASM24535v1_genomic.gbff.gz	Streptomyces hygroscopicus subsp. jinggangensis 5008	AEY88373.1	SHJG_3099	GlpK1	3641999 -> 3643538	MTDAHTAGPFIAAIDQGTTSSRCIVFDRDGRIVSVDQKEHEQIFPKPGWVEHNANEIWTNVQEVVAGAIAKAGITRDDIKAIGITNQRETTVLWDKNTGEPVHNAIVWQDTRTDALCKELGRNVGQDRFRRETGLPLASYFAGPKARWLLDNVEGLKERAEAGDILFGTMDTWVIWNLTGGVNGGKHVTDVTNASRTLLMNLHTMQWDEKICESIGVPLQILPEIRSSAEVYGEITGGKLGDLLGGIPVASALGDQQAALFGQTCFSEGETKSTYGTGTFMVMNTGSKIINSYAGLLTTVGYKIGDQPTVYALEGSIAVTGSLVQWMRDQMGLISTAAEIETLALSVEDNGGAYFVPAFSGLFAPHWRSDARGVIAGLTRYVTKAHLARAVLEATAWQT…
GCA_000245355.1_ASM24535v1_genomic.gbff.gz	Streptomyces hygroscopicus subsp. jinggangensis 5008	AEY88374.1	SHJG_3100	GlpD1	3643585 -> 3645202	MTSQSTLQTVPALGTHPASGSNPSRAETREQLAKASYDLLVIGGGILGISTAWHAAQSGLRVALVDAGDFAGATSSASSKLLHGGLRYLQTGAVKLVAENHFERRAVSRQVAPHLANPLTFYLPVYKGGPHGAAKLGAGVFAYSALSAFGDGVGHLLSPAKAAQDVPELRTENLKAVAVYGDDQMNDARMALMTVRAAVEAGAAVLNHAEVTGLRFTRGRVTGADLRDRLSGEEFGVNARLVLNATGPWVDHLRRMEDPNAAPSIRLSKGAHLVLKRTSPWKAALATPIDKYRITFALPWEDMLLLGTTDEEYEGDPADVGVTEKDITQILDEAAFSVRDQQLQRDLITYAFAGLRVLPGGPGDTAKAKRETVVTEGRGGMLSVAGGKWTTFRHIGRTI…
GCA_000245355.1_ASM24535v1_genomic.gbff.gz	Streptomyces hygroscopicus subsp. jinggangensis 5008	AEY90572.1	SHJG_5304	GlpF1	6073349 -> 6074297	MAVDIPPLVKPSRLRSRGGLLGECLAEFLGTFVLISFGCGVVATAVAALPGSGRAATPTTIFLAAGDWLLITWGWALAVVFGVYVAGGVSGAHINPAVTLAMAVRRGFPWVKVLPYWFAQVVGALTGAALVYLVYHNAIDAYDSAVTGPKVNGHTNATFSIFATFPAAYFHGGIWGPLIDQIVGTAFLLMLIAAVLDLRNQAVKANLAPLIVGFVVAAIGMSYGANAGYAINPARDFGPRLLTYAAGWGSLAFPGSVPGSFSAYWWIPIVGPLIGGLIGIVVYDLFIGDVLLVRSELAQLPEPGRSTAVRTTDEE
GCA_000245355.1_ASM24535v1_genomic.gbff.gz	Streptomyces hygroscopicus subsp. jinggangensis 5008	AEY91137.1	SHJG_5870	GlpD2	6676970 -> 6678626	MAERELDVLVVGGGVVGAGTALDAVTRGLSTGLVEARDWASGTSSRSSKLIHGGLRYLEMLDFALVREALKERGLLLERLAPHLVKPVPFLYPLQHKGWERLYAGSGVALYDAMSMARGHGRGLPVHRHLTRRHALRVAPCLKKDALVGALQYYDAQMDDARFVATLVRTAASYGAKVANRARVTGFLREGERVVGARVQDVEAGGEYEIHAQQVVNATGVWTDDTQAMVGERGRFHVRASKGIHLVVPKDRVHSTTGLILRTEKSVLFVIPWGRHWIIGTTDTDWDLDKAHPAASSADIDYLLEHVNSVLAVPLSRDDVQGVYAGLRPLLAGESDATSKLSREHTVAHPVPGLVVVAGGKYTTYRVMAKDAVDEAVHGLDMRVADCVTEETPLLGAEG…
GCA_000245355.1_ASM24535v1_genomic.gbff.gz	Streptomyces hygroscopicus subsp. jinggangensis 5008	AEY93031.1	SHJG_7764	GlpK2	8831035 -> 8832466	MTGPVLAVDQGTSGTKALVVCPERGVLGTGFAQVRPRHLPGGLVEVDPARLYDSVVEAGRRALAEAGEGVVAFGLANQGETVLAWDPDTGRPLTDALVWQDRRAETVCAELTAHAEELRELTGLPLDPYFAAPKMAWIRRHLTRDGVVTTCDAWLVHRLTGAFVTDAATAGRTQLLDLDRAEWSPRALDLYGLAGERLPEVTDTAHPVGTTRAFGPEIPLTGLIVDQQAALLAQRVTGPGAAKCTYGTGAFLLAPTGDRPRRGDSGLVSCVAWRLAGHTEYCLDGQVYTAASAVRWLTDLGVLSCAADLDPVGGTVPDSGGVTFVPALAGLAAPWWRGDLRGSLTGLGLDTTAGHLVRALCEGIAAQVAELAESAARDLGAPLTTLRVDGGLTRSALLM…
GCA_000245355.1_ASM24535v1_genomic.gbff.gz	Streptomyces hygroscopicus subsp. jinggangensis 5008	AEY93576.1	SHJG_8311	GlpD2	9518107 <- 9519688	MSHTEAAPGSSLSAHRRGRELAEAADGRTADVLVVGLGATGAGAALDAAARGLDVVAVDAHDLAFGTSRWSSKLIHGGLRYLASAQFDVAHESAVERGVLMTRTAPHLVAAQPFVLPLTPLVSRAQASLAWAGLRAGDVLRLAARTPRQVLPAPRRLSATEARHLAPSVRAAGLRGGLLSWDGKVTDDARLVTALARTAAAHGARVLTRVRALELTGTGARIRDELTGEEGEIRARAVINATGVWAGALTDGIRIRPSRGTHLVLRSERLGALPAGLHIPIPGETNRFVLVLPQGDGRVYVGLTDEPVDGPVPDVPEVPETDIGFLLDVLGSALDTPVSRDEVVGAFAGLRPLLDTSAPEGPAGAPRTSDISRRHAVLTSPDGVTTVVGGKLTTYRRMA…
GCA_000247715.1_ASM24771v1_genomic.gbff.gz	Gordonia polyisoprenivorans VH2	AFA72732.1	GPOL_c16830	GlpK2	1906554 <- 1908063	MASTSGYVASIDQGTTSTRAMVFDRRGRVVSVEQLEHRQIFPRAGWVEHDPAEIWRNTRRVVAAALASADLNVDDIVACGLTNQRETTVAWDRSTGEPLHNAIVWQDTRTGALCEELGGDAGVDRYRTRTGLPLSTYFAGPKMRWLIDNVNAVAERARNGELCFGTMDSWIAWNMTGGPAGGQHITDVTNASRTMLMDLESLTWDESICADMGIPVESLPDIRSSSEVYGSLREHGSLPGVQFAGILGDQQAATFGQACLSPGEAKNTYGTGNFLLLNTGTEAVFSDHGLLTTVCYRLGEDAPRYALEGSIAVTGSLVQWLRDNLGLFSEAADVEKLAAQADDNGGVYFVPAFSGLFAPRWRPDARGIITGLTRFADKRHIARAALEASAFQTREVIEA…
GCA_000247715.1_ASM24771v1_genomic.gbff.gz	Gordonia polyisoprenivorans VH2	AFA72733.1	GPOL_c16840	GlpD2	1908117 -> 1909863	MNSEFNPDRPADMGPLYRAEAWRRLSEEQFDIVVIGGGVVGVGAALDAATRGLRVALVEARDIASGTSSRSSKMFHGGLRYLEQLEFGLVREALAERELSLRLLAPHLVKPLPFLYPLTRRVWERPYVAAGIFLYDRMGGAKSVPGQRHVTRSGALRVAPALKRDSLIGGIRYYDTVVDDARHSLTVARTAANYGAVIRTSTQVVGFLREADRVMGVRVRDSETGDTAEVRAHCVINAAGVWTDEVQALSHQRGHFRVRASKGVHIVVPRDRIVSETAIILRTEKSVLFVIPWETHWIIGTTDTDWNLDLAHPAATRADIDYIIDRVNEVLVTKLTHNDIEGVYAGLRPLLAGEDESTSTLSREHAVARVAPGLVSIAGGKYTTYRVMAADAVDACDDY…
GCA_000248375.2_ASM24837v2_genomic.gbff.gz	Corynebacterium pseudotuberculosis 316	AFB71440.1	CP316_00530	GlpK1	100176 <- 101706	MQYVAAIDQGTTSTRCIIFDHDGNQVSVGQYEHEQIFPQKGWVEHDAIEIWDNTRRAVGTALADSDLSAKDIAALGITNQRETTVVWDKNTGEPVYNAIVWQDTRTTSICKELAGDEGADRWYRKTGLLINSYPAGPKIKWILDNVDGARERAEAGELLFGTIDTWLLWNLTGGADGDDGAPALHATDVTNASRTLLMDIEKLEWDKELCKAMDIPMEMLPEIRPSVGDFHQVRERGSLSGVPIRSMLGDQQAAMFGQGCFRPGEAKNTYGTGLFLLLNTGTTPKWSENGLLTTVCFQIEGQKPVYALEGSVAVGGSLVQWLRDNLMLVPNAPMIENMARSVEDNGGVYIVPAFSGLFAPYWRQDARGVIVGLTRFVNRNHLARAVLEATAYQTRDVAD…
GCA_000248375.2_ASM24837v2_genomic.gbff.gz	Corynebacterium pseudotuberculosis 316	AFB71441.1	CP316_00535	GlpF2	101715 <- 102441	MTGVEYLYWEFLGTTILLLMGNGVCALVTLRTSAGRNAGWLTIAFGWGLAVFAGASIADPSGGHLNPAVTLMLAVKGSVAWNLVPWYFAGQMLGGIFGAFLCWAAFKQLFDANNYDEAGNPGGNKNTGGIFFTNPAHPNNFWNAVTEFIATFVLLAFIALGPSGDVGPLKYFAVAFIVVSIGLSLGSPTAYAINPARDLGPRIAYAFILPIKDKGSANWSYAWVPIVAPMLAAVATGLLAL
GCA_000248375.2_ASM24837v2_genomic.gbff.gz	Corynebacterium pseudotuberculosis 316	AFB73212.1	CP316_09650	GlpD2	2068999 <- 2070721	MGMSFNPQVFEQAWDRFGSEDFDVVIIGGGSVGAGAALDAATRGLRTAVVETRDFAAGTSSRSSKMFHGGLRYLAMLDFKLVAESLHERELNMSVLAPHLVKPLKFIFPLTHRLWERVMMFGGFALYDLMGGAKSVPMQKHLTRGGVLKAAPGLRNDAIVGGVRYYDTLVDDARHTMMVLRTAAHYGAVVRPSTQVVGFDKDASGRIVAAQVRDTDTGEVTTIRGKVFINATGVWNDEVEKLAGARGKFSVHASKGIHIVVEKDKLDADAALCFVTEKSVLFVIPWGNYWIIGTTDTDWDQKLSKPDPAPTRADIDYVLSQVNQRVNRKLGYEDIVGVFSGLRPLLSGKSDATTNLSRNHAVAVVTPGLVSVAGGKYTTYRVIGKDAVDVALKEAKITA…
GCA_000250675.3_ASM25067v3_genomic.gbff.gz	Nocardia brasiliensis ATCC 700358	AFT99065.1	O3I_005515	GlpK2	1279041 <- 1280541	MRRYVAAIDQGTTSSRCIVFDRQGRVVGVAQREHEQIFPRRGWVEHDAESIWQNTETVLGEVLDEHDLSAGDIAAVGVTNQRETTVVWDRATGKPIHHAIVWQDTRTDRLTTELGGDIGPTRYQERTGLPLSTYFAGPKLRWLLDHVDGARDRAEAGELCFGTIDSWVLWNLTGEHITDVTNASRTMLMDLRTRQWDSQICAEFGVPEAMLPQIRSSSEVYAEINSGPLQGVPVAGILGDQQAATFGQACLSPGEAKNTYGTGNFMLLNTGTTPVVSQHGLLTTVCYQLGDADAVYALEGSIAVTGSLVQWFRDNLGIISSAEEIEPLARSVEDNGGAYIVPAFSGLFAPRWRPDARGVIAGLTRFVNKAHLARAVLESTAFQTREVVDAMRADAESEH…
GCA_000250675.3_ASM25067v3_genomic.gbff.gz	Nocardia brasiliensis ATCC 700358	AFT99066.1	O3I_005520	GlpD2	1280799 -> 1282566	MTKKPESQFLGPEQRRTAWERFGKDHFDVVVIGGGVVGAGIALDAATRGLQVALVEARDLASGTSSRSSKMFHGGLRYLEQLEFGLVREALRERELALSTLAPHLVKPLRFLYPLTHRAWERPYVAAGLVLYDTMGGAKSVPGQRHLSRMGALRLSPGLKRSALIGGVSYYDTVVDDARHTMTVARTAAHYGAVIRTSTQVVGFLREADRVVGVRVRDSEDGRTAEVRAHVVINATGVWTDEVQALAHQRGRFHVRASKGVHIVVPRDRIVSDAAIILRTPTSVLFIIPWGTHWIVGTTDTDWNLDLAHPAATKADIDYLLDRVNEVLVTPLTHDDIDGVYAGLRPLLAGESDETSKLSREHAVARVAPGLVGIAGGKYTTYRVMAYDAVDEAAQDIPA…
GCA_000250675.3_ASM25067v3_genomic.gbff.gz	Nocardia brasiliensis ATCC 700358	AFT99383.1	O3I_007105	GlpD2	1617931 <- 1619611	MSARLDPSYRARAVEALGDNEIDVLVIGGGVVGAGAALDAASRGLSVTLVEARDFAAGTSSRSSKLIHGGLRYLEQLDFWLVREALKERGLLLNKLAPHLVRPVSFLLPLQHRVWERAYIGAGVALYDTIGGARALPMHRHLSRTRALELAPALREDSMTGAIRYFDAQVDDARHTMMIARTAAQHGATVLTRTKVTGLLRDGERVIGAQVTDLETGREHTVRARRVISATGVWTDEMNRMTGVDFPFHVRMSKGVHILVPRERLDLDTGLIMRTEKSVLFVIPWHNHWIIGTTDTDWSLDKDHPAASNADVQYILDHVNAVLREPLTRDDIVGTYAGLRPLLSGASSDTSTLSREHAVAEPVPDLFVIAGGKYTTYRVMAADVVDAAVKGLGRAVAPS…
GCA_000250675.3_ASM25067v3_genomic.gbff.gz	Nocardia brasiliensis ATCC 700358	AFT99384.1	O3I_007110	GlpK2	1619654 <- 1621175	MTQYVGAIDQGTTSTRFMVFDHSGNEIARHQLEHQQILPQAGWVEHDPTEIWERTRAVIQSTLTKADLQASDLAAVGVTNQRETTVVWNRRTGRPYCNAIVWQDTRTDRIAAELERAGHGDTIRHKAGLPPATYFSGGKLRWILDNVAGVAEAAERGEAIFGTTDSWLLWNLTGGVDGGVHVTDPTNASRTMLMNLETLDWDDELLSIFGIPRSMLPDIAPSSNPELFGKTRADGPFGGEVPLAGVLGDQQAATVGQVCFRPGEAKNTYGTGNFLLLNTGTDIVRSEHGLLTTVAYRLGNDKPVYALEGSIAVTGSAVQWLRDQLGIISGAAQSESLARQVEDNGGVYFVPAFSGLFAPYWRSDARGAIVGLSRFSTNAHLARATLESICYQTRDVVEA…
GCA_000250675.3_ASM25067v3_genomic.gbff.gz	Nocardia brasiliensis ATCC 700358	AFT99385.1	O3I_007115	GlpF2	1621216 <- 1622038	MNFGSIFLSEALGTGMLVLLGVGVVANVLLTKSKGFDGGWLLINFGWGLGVLAGVYVAYKTGGHLNPAYTIGVLASGADEYTAGVEITVATTLAYILGQLAGAFVGANLAYVAYKRHFDEETDDEKKLGVFATGPAIRGLSWNFATEVIATFALVLVLLAMGHTATGLGPLAAALLVVGIGASLGGPTGYAINPARDLGPRLAHALLPVNKGAAVRPVREPATVGGGSAELRADPGPTDLPGRKNSDWGYAWVPVVGPLLGGVLAGLAAQVLF
GCA_000250675.3_ASM25067v3_genomic.gbff.gz	Nocardia brasiliensis ATCC 700358	AFT99386.1	O3I_007120	GylR	1622289 -> 1623054	MPGPIQSIERAAAILRLLARGAGRLGVGEIAGALGLAKPTAHGILRTLQGVGFVEQDPATGKYQLGAALVHLGTSYLDANELRSRAINWADALAARTGEAVRIGAPVDGSVVVVHHVFRPDNSEQALELGELLPPHATALGKVLLAYDADLLADMRGTDLPSLTRRTIVDRTVLTRTLAAVRQAGWAGDTEEYRPGEAGIAAPIRAHGGLVVGAIGISGPVDRLCDAQLRHRAALVGQVRDAAHAVSRDLGGGH
GCA_000250675.3_ASM25067v3_genomic.gbff.gz	Nocardia brasiliensis ATCC 700358	AFT99387.1	O3I_007125	GlpK1	1623084 -> 1624617	MTQRFVLAIDQGTTSTRCILFDQRARLVGVAQREHKQHYPRPGWIEQDAMEIWRNVDRIVPQALRDSGTAADQVAALGIANQRETTVVWDRRTGAPIRRAIVWQDVRTEDLVREYEEKPGAHRIRELCGLPLATYFAAPRLRWLLDSIPGLQERAERGEVLFGTMETWLIWNLTGGVDGGLHLTDVTNASRTLLMNLTTLTWDPELLSFFGIPAAMLPRIQPSTASYGTTRRVVPGIPIAAALGDQHAALFGQTCFARGETKCTYGTGGFLMMNTGRELVQSSHGLLTTIGYQIGDEKPVYALEGPIAVTGSLVQWVRDNLGLVTSAPEIETLARTVQDNGGCYIVPAFSGLYAPHWRSDARGLIAGLTSYITKGHIARAVLEATAWQTREVVDAMNAD…
GCA_000250675.3_ASM25067v3_genomic.gbff.gz	Nocardia brasiliensis ATCC 700358	AFT99757.1	O3I_008975	GlpD2	2044763 <- 2046314	MTRNSVVTGDSALNADRRTRELRQLGDGAQIDLLIIGGGVTGAGAALDAAARGLRTVLVERHDLAFGTSRWSSKLVHGGLRYLASGQVGIAHESAVERGILIRTTAPHLVRPLPQLVPLLPGIGAAQSALVRAGFAAGDLLRRGAGTPASILPRSRRVAAAEALRLAPTVRRAGLRGGLQAWDGQLVDDARLVVALARTAAAEGASVLTRVEALDVTGDSATLRDTLSGESMTVRARAVVNATGVWADEVDPSIELRPSRGTHLVFDAAAFGGLTASLTVPVPGSTSRFVFAFPAAHGRVYLGLTDEDAPGPVPDEPKPTEAEIGFLLDTINTALREPLKRADIRGSYAGLRPLLKTADDSTADISRKHAVLTSPTGVVTIVGGKLTTYRRMAEDAVDA…
GCA_000250675.3_ASM25067v3_genomic.gbff.gz	Nocardia brasiliensis ATCC 700358	AFU01301.1	O3I_016700	GylR	3729363 <- 3730140	MGTSSDVPALRRGLAVLRLLAGRAGPISASTIARELDLPRSTTYHLLGELEAARFVTRLPSERRYGLGIAAFELGSAYLRHDPLERLAGPLLRELVELVGHNAHLGVLHGNELLYLIKERPVRPETLVTGVGVRLPAHLTACGRAILAHLPPAQIRALFPSAATFVRRTERGPNSLQALRTVLATERRRGWACEDGHVTPGFASVAYPVFDHNHSPIAAISVTLRHHCEVSPCPADWAPLAARVRATADQLTQRIGGR
GCA_000253235.1_ASM25323v1_genomic.gbff.gz	Streptomyces venezuelae ATCC 10712	CCA53704.1	SVEN_0417	GlpK2	444694 -> 446164	MTGGPVLAVDQGTSGTKALVLCPDRGVIGSGTAPVRPRYLPGGLVEVDPRELYDSVVAAGRAALAEAGTPVVAVGLANQGETVLAWDPATGDPLTDALVWQDRRSAPLCAELDAHAEHLRRLTGLPLDPYFAAPKMAWIRRHATGAGVVTTSDAWLVHRLTGAFVTDTATAGRTGLLDLDTLAWSQEALDLYGLGGERLPRVVDCDTPVGTTTAFGPPLPLTGLLVDQQAALLTQSADDPAAAKCTYGTGAFLLAQTGPEPRRATSGLVSCVAWRLGGRAAHCLDGQVYTVASAVRWLTDLGVIAGAREIDPVGGGVPDAGGVTFVPALAGLAAPWWRGDVRGSLTGLGLDTTPGHLVRALCEGIAAQVVELASAVAADRGAPLTSLRTDGGLTRSALL…
GCA_000253235.1_ASM25323v1_genomic.gbff.gz	Streptomyces venezuelae ATCC 10712	CCA54538.1	SVEN_1251	GylR	1408454 -> 1409264	MFSIVEQREREKGRAMAKNIQSLERAAAMLRLLAGGERRLGLSDIASSLGLAKGTAHGILRTLQAEGFVEQEPASGRYQLGAELLRLGNSYLDVHELRARALVWTDDLARSSGESVHLGVLHQQGVLIVHHVFRPDDSRQVLEVGAMQPLHSTALGKVLSAYDPVAHSEVVEVEREAFTPRTTTVLTDFESLLDMTRARGWAADVEETWEGVASVAAPIHDRRRMPVGAVAVTGAVERLCPSGELRPELVAAVRDCARAVSRDLGAGRF
GCA_000253235.1_ASM25323v1_genomic.gbff.gz	Streptomyces venezuelae ATCC 10712	CCA54539.1	SVEN_1252	GlpF1	1409529 -> 1410288	MSSSDIFLGETIGTAVLILLGGGVCAAVTLKGSKARNAGWLAITFGWGFAVMTAVYMTASLSGAHLNPAVTVGIAIKDGEWGDVPVYIAGQMLGAMIGAALVWVAYYGQFQAHLADPEASGKKPIEGPGPVLGIFSTGPEIRNTWQNLATEIIGTVVLVLAVLTQGLNDSGKGLGVIGALITAFVVVSIGLSLGGPTGYAINPARDLGPRIVHALLPLKHKGGSDWSYAWIPVAGPLIGGAIAAGIYNIAFA
GCA_000253235.1_ASM25323v1_genomic.gbff.gz	Streptomyces venezuelae ATCC 10712	CCA54540.1	SVEN_1253	GlpK1	1410323 -> 1411856	MTDAHTSGPFIAAIDQGTTSSRCIVFDKDGRIVSVDQKEHEQIFPKPGWVEHDAAEIWANVQEVVAGALAKGGIAAADVKAIGITNQRETTLLWDKNTGEPVHNALVWQDTRTDALCKELGRNVGQDRFRRETGLPLASYFAGPKIRWMLDNVEGLRERAEAGDILFGTMDSWVIWNLTGGTDGGVHVTDVTNASRTMLMNLHTLAWDEKIAESMGVPLNVLPEIRSSAEVYGHVKNGVLAGVPVASALGDQQAALFGQTCFAEGEAKSTYGTGTFMLMNTGDKIINSYSGLLTTVGYQIGDQKPVYALEGSIAVTGSLVQWMRDQMGLIKSAAEIETLASSVEDNGGAYFVPAFSGLFAPYWRSDARGVIAGLTRYVTKAHIARAVLEATAWQTREIT…
GCA_000253235.1_ASM25323v1_genomic.gbff.gz	Streptomyces venezuelae ATCC 10712	CCA54541.1	SVEN_1254	GlpD1	1411861 -> 1413466	MTTLQSVPALGTHPASGSLPSRAETREQLSKATYDLLVIGGGILGISTAWHAAQSGLRVALVDAGDFAGATSSASSKLLHGGLRYLQTGAVKLVAENHFERRAVSRQVAPHLANPLTFYLPVYKGGPHGAAKLGAGVFAYSALSAFGDGVGHLLSPAKAAQDVPELRTDNLKAVAVYGDDQMNDARMALMTVRAAVDAGATVLNHAEVTGLRFTRGRVTGAELKDRTSGDEFGVTARLVLNATGPWVDHLRKMEDPNAAPSIRLSKGAHLVLKRTSPWKAALATPIDKYRITFALPWEDMLLLGTTDEEYEGDPGQVEVTEKDTAQILDEAAFSIRDQQLSRDLITYAFAGLRVLPGGPGDTSKAKRETVVTEGRGGMLSVAGGKWTTFRHIGRTVMKK…
GCA_000253235.1_ASM25323v1_genomic.gbff.gz	Streptomyces venezuelae ATCC 10712	CCA57744.1	SVEN_4458	GlpD2	4798399 -> 4800106	MRTATLGPAERIEALAGMAERELDVLVVGAGVVGAGTALDAVTRGLSTGIVEARDWASGTSSRSSKLIHGGLRYLEMLDFALVREALKERGLLLERLAPHLVKPVPFLYPLQHKGWERFYAGSGVALYDAMSLSSGHGRGLPVHRHLSRRGALRVAPCLRKDALVGALQYYDAQMDDARFVTTLVRTAASYGALAASRARVTGFLREGARVVGARVQDVEAGAAYEIRAKQIVNATGVWTDDTQALIGERGQFHVRASKGIHLVVPKDRIHSTTGLILRTEKSVLFVIPWGRHWIVGTTDTEWDLDKAHPAASSADIDYLLEHVNTVLATPLTRDDVEGVYAGLRPLLAGESDATSKLSREHTVAHPVPGLVVVAGGKYTTYRVMAKDAVDEAVHGLDQ…
GCA_000253235.1_ASM25323v1_genomic.gbff.gz	Streptomyces venezuelae ATCC 10712	CCA59927.1	SVEN_6641	GylR	7263887 -> 7264670	MGRLVPAVTRAFDVLELFLEGDGTLSAPEITRRLQLPRTTTHELVTTLTARNYLVPAPGQPGRYRLGVRTYQLGSRYAEQLDLAAEGHQVAREVADTCGETVHVAVLEDMDVIYIAKVDSSHAVRMVSATGRRLPAHCTAVGKMLLAGLPEAVLEERLDANTAGRELVRMTPRSITDPDALRAALAEIRILGVAGEQQESNPDVSCVAAPVRDRSGRVVAALSVSVPVHRWTEERENELTALAVKGANELSERLGHRAAR
GCA_000253235.1_ASM25323v1_genomic.gbff.gz	Streptomyces venezuelae ATCC 10712	CCA60513.1	SVEN_7227	GlpD2	7950785 <- 7952354	MNPTSSTALPGSSLHAERRRRELDRLADGDVVDVLVVGLGATGAGAALDAATRGLRVAAIDAHDLAFGTSRWSSKLIHGGLRYLASGQLDVAHESAVERGILMERTAPHLVRAQPFVLPLTPLVSRGQAALARAGFVAGDLLRVGARTSRRTLPQPRTLSAVETRHLAPALRPVGLRGGLLSWDGRLSDDARLVTAIARTAAAHGARVLTRCRALELHGDGALVRDETTGQELRVRARTVVNATGVWAGGLIDDIRLRPSRGTHLVLRSETLGRLSAGLHIPIPGETNRFVLVLPQGDGRVYVGLTDEPVDGDVPDVPEVPETDIGFLLDVLGSALDVTVHRSDVAGAFAGLRPLLDTRDQQGRTADISRKHAVLTSPDGVVTVVGGKLTTYRRMAQDA…
GCA_000253355.1_ASM25335v1_genomic.gbff.gz	Mycobacterium tuberculosis variant africanum GM041182	CCC27330.1	MAF_22600	GlpD2	2511225 <- 2512776	MLMPHSAALNAARRSADLTALADGGALDVIVIGGGITGVGIALDAATRGLTVALVEKHDLAFGTSRWSSKLVHGGLRYLASGNVGIARRSAVERGILMTRNAPHLVHAMPQLVPLLPSMGHTKRALVRAGFLAGDALRVLAGTPAATLPRSRRIPASRVVEIAPTVRRDGLDGGLLAYDGQLIDDARLVMAVARTAAQHGARILTYVGASNVTGTSVELTDRRTRQSFALSARAVINAAGVWAGEIDPSLRLRPSRGTHLVFDAKSFANPTAALTIPIPGELNRFVFAMPEQLGRIYLGLTDEDAPGPIPDVPQPSSEEITFLLDTVNTALGTAVGTKDVIGAYAGLRPLIDTGGAGVQGRTADVSRDHAVFESPSGVISVVGGKLTEYRYMAEDVLNR…
GCA_000253355.1_ASM25335v1_genomic.gbff.gz	Mycobacterium tuberculosis variant africanum GM041182	CCC28383.1	MAF_33130	GlpD2	3668109 <- 3669867	MSNPIQAPDGGQGWPAAALGPAQRAVAWKRLGTEQFDVVVIGGGVVGSGCALDAATRGLKVALVEARDLASGTSSRSSKMFHGGLRYLEQLEFGLVREALYERELSLTTLAPHLVKPLPFLFPLTKRWWERPYIAAGIFLYDRLGGAKSVPAQRHFTRAGALRLSPGLKRSSLIGGIRYYDTVVDDARHTMTVARTAAHYGAVVRCSTQVVALLREGDRVIGVGVRDSENGAVAEVRGHVVVNATGVWTDEIQALSKQRGRFQVRASKGVHVVVPRDRIVSDVAMILRTEKSVMFVIPWGSHWIIGTTDTDWNLDLAHPAATKADIDYILGTVNAVLATPLTHADIDGVYAGLRPLLAGESDDTSKLSREHAVAVPAAGLVAIAGGKYTTYRVMAADAI…
GCA_000253375.1_ASM25337v1_genomic.gbff.gz	Mycobacterium canettii CIPT 140010059	CCC44603.1	MCAN_22711	GlpD2	2576087 <- 2577638	MLMPHSAALNAARRSADLTALADGGALDVIVIGGGITGVGIALDAATRGLTVALVEKHDLAFGTSRWSSKLVHGGLRYLASGNVGIARRSAVERGILMTRNAPHLVHAMPQLVPLLPSMGHTKRALVRAGFLAGDALRVLAGTPAATLPRSRRIPASRVVEIAPTVRRDGLDGGLLAYDGQLIDDARLVMAVARTAAQHGARILTYVGASNVTGTSVELTDRRTRQSFALSARAVINAAGVWAGEIDPSLTLRPSRGTHLVFDAKSFANPTAALTIPIPGELNRFVFAMPEQLGRIYLGLTDEDAPGPIPDVPQPSSEEITFLLDTVNTALGTAVGTKDVIGAYAGLRPLIDTGGAGVQGRTADVSRDHAVFESPSGVISVVGGKLTEYRYMAEDVLNR…
GCA_000253375.1_ASM25337v1_genomic.gbff.gz	Mycobacterium canettii CIPT 140010059	CCC45656.1	MCAN_33251	GlpD2	3748741 <- 3750499	MSNPIQAPDGGQGWPAASLGPAQRAVAWKRLGTEQFDVVVIGGGVVGSGCALDAATRGLKVALVEARDLASGTSSRSSKMFHGGLRYLEQLEFGLVREALYERELSLTTLAPHLVKPLPFLFPLTKRWWERPYIAAGIFLYDRLGGAKSVPAQRHFTRAGALRLSPGLKRSSLIGGIRYYDTVVDDARHTMTVARTAAHYGAVVRCSTQVVALLREGDRVIGVGVRDSENGAVAEVRGHVVVNATGVWTDEIQALSKQRGRFQVRASKGVHVVVPRDRIVSDVAMILRTEKSVMFVIPWGSHWIIGTTDTDWNLDLAHPAATKADIDYILGTVNAVLATPLTHADIDGVYAGLRPLLAGESDDTSKLSREHAVAVPAAGLVAIAGGKYTTYRVMAADAI…
GCA_000253375.1_ASM25337v1_genomic.gbff.gz	Mycobacterium canettii CIPT 140010059	CCC46048.1	MCAN_37171	GlpK1	4207775 <- 4209329	MSDAILGEQLAESSDFIAAIDQGTTSTRCMIFDHHGAEVARHQLEHEQILPRAGWVEHNPVEIWERTASVLISVLNATNLSPKDIAALGITNQRETTLVWNRHTGRPYYNAIVWQDTRTDRIASALDRDGRGNLIRRKAGLPPATYFSGGKLQWILENVDGVRAAAENGDALFGTPDTWVLWNLTGGPRGGVHVTDVTNASRTMLMDLETLDWDDELLSFFSIPRAMLPEIASSAPSEPYGVTLATGPVGGEVPITGVLGDQHAAMVGQVCLAPGEAKNTYGTGNFLLLNTGETIVRSNNGLLTTVCYQFGNAKPVYALEGSIAVTGSAVQWLRDQLGIISGAAQSEALARQVPDNGGMYFVPAFSGLFAPYWRSDARGAIVGLSRFNTNAHLARATLE…
GCA_000255155.1_ASM25515v1_genomic.gbff.gz	Corynebacterium diphtheriae HC02	AEX77583.1	CDHC02_2096	GlpK1	2296719 <- 2298189	MNQPQYVAAIDQGTTSTRCIIFDHNGQQVGVGQYEHEQIFPQKGWVEHNPMEIWANTRQAVGTALAESDVSREDIVAVGITNQRETTVVWNKTTGEPMYNAIVWQDTRTNSICSELAQGDPARWQKRTGLLINSYPAGPRLKWILDNVEGARELAENGDLLFGTIDTWLLWNLTGGAEGDNGQPAVHATDVTNASRTLLMDLESLQWDEELCAALDIPMQVLPEIRPSVGNFGQVRARGSLAGVPIRAILGDQQAAMFGQACFRPGDAKCTYGTGLFLLENTGKTPKHSENGLLTTVCFQLEGEKPVYALEGSVAMGGSLVQWLRDNLQIIPNSPAIENLAREVPDNGGVYIVPAFSGLFAPRWRPDARAVLEATAYQVREVIDAMVADSGVELTEMRV…
GCA_000255155.1_ASM25515v1_genomic.gbff.gz	Corynebacterium diphtheriae HC02	AEX77584.1	CDHC02_2097	GlpF2	2298207 <- 2298948	MTALQAFGWEFLGTALLLLLGNGVCAVNSLRTSAGKGTGWVLIAFGWGMAVFVGASVASPSGGHLNPAVTIALAIKGSTPWNLVGGYVLGQFLGAMFGAILCWLTFKQLFDANNTDENGNVTGANRTTGGIFFTGPAHNQNGWNMVTEFIGTCVLLLFIFFGPTGGDLGPMTYFAVAFVIVAIGLSLGTPTGYAINPVRDLGPRLMYAFVLPIKDKGSANWGYAWVPIVGPMLAAVFCGVLATVVL
GCA_000255155.1_ASM25515v1_genomic.gbff.gz	Corynebacterium diphtheriae HC02	AEX77585.1	CDHC02_2098	GlpD2	2298947 <- 2300297	MATMTTKSHCTFNPDYYQDVWQRFGEEEYDVVVIGGGSVGAGAGLDAAIRGLKVAVVESRDFAAGTSSRSSKMFHGGLRYLAMLDFKLVAESLHERELNMSTLAPHLVKPLKFLFPLTHHVWERVMMFGGFTLYDLMGGAKSVPMQKHYSRKGTLAMAPGLKDDAVVGSVRYFDTLVDDARHTMTVLRTAGELGADVRPSTQVVGFEKDGQRVVGAILQDTDTGEKTTIRGKVFINATGVWNDHIEKLAGGKYTTYRVIGKDAVDLAAEDLDFRVPASESERTPILGADGYHALQNQAPRIARTFGTTEDVVEHLLGRYGSLVHEVLEPSVDKPELLEPIPGAPGYIKAEAVYAVTHEGALHVEDIVERRLRAGIEYADRGVAAAPAIAELVADYLGWD…
GCA_000255175.1_ASM25517v1_genomic.gbff.gz	Corynebacterium diphtheriae C7 (beta)	AEX68394.1	CDC7B_2209	GlpK1	2332329 <- 2333850	MNQPQYVAAIDQGTTSTRCIIFDHNGQQVGVGQYEHEQIFPQKGWVEHNPMEIWANTRQAVGTALAESDVSREDIVAVGITNQRETTVVWNKTTGEPIYNAIVWQDTRTNSICSELAQGDPARWQKRTGLLINSYPAGPRLKWILDNVEGARELAENGDLLFGTIDTWLLWNLTGGAEGDNGQPAVHATDVTNASRTLLMDLESLQWDEELCAALDIPMQVLPEIRPSVGNFGQVRARGSLAGVPIRAILGDQQAAMFGQACFRPGDAKCTYGTGLFLLENTGKTPKHSENGLLTTVCFQLEGEKPVYALEGSVAMGGSLVQWLRDNLQIIPNSPAIENLAREVPDNGGVYIVPAFSGLFAPRWRPDARGVIVGLTRFANRKHLARAVLEATAYQVREV…
GCA_000255175.1_ASM25517v1_genomic.gbff.gz	Corynebacterium diphtheriae C7 (beta)	AEX68395.1	CDC7B_2210	GlpF2	2333868 <- 2334609	MTALQAFGWEFLGTALLLLLGNGVCAVNSLRTSTGKGTGWVLIAFGWGMAVFVGASVASPSGGHLNPAVTIALAIKGSTPWNLVGGYVLGQFLGAMFGAILCWLTFKQLFDANNTDENGNVTGANRTTGGIFFTGPAHNQNGWNMVTEFIGTCVLLLFIFFGPTGGDLGPMTYFAVAFVIVAIGLSLGTPTGYAINPVRDLGPRLMYAFVLPIKDKGSANWGYAWVPIVGPMIAAVFCGVLATVVL
GCA_000255175.1_ASM25517v1_genomic.gbff.gz	Corynebacterium diphtheriae C7 (beta)	AEX68396.1	CDC7B_2211	GlpD2	2334608 <- 2336333	MTTKSHCTFNPDYYQDVWQRFGEEEYDVVVIGGGSVGAGAGLDAAIRGLKVAVVESRDFAAGTSSRSSKMFHGGLRYLAMLDFKLVAESLHERELNMSTLAPHLVKPLKFLFPLTHHVWERVMMFGGFTLYDLMGGAKSVPMQKHYSRKGTLAMAPGLKDDAVVGSVRYFDTLVDDARHTMTVLRTAGELGADVRPSTQVVGFEKDGQRVVGAILQDTDTGEQTTIRGKVFINATGVWNDHIEKLAGGNGPFSVHASKGVHIVVPKNVFDADAAMCFVTEKSVLFVIPWGEYWIIGTTDTDWDLNRADPAPTAADINYILDEVNQRVRRPIQHSDIVGVYSGLRPLLSGKSDTTTKLSRNHAVAKVMPGLVSVAGGKYTTYRVIGKDAVDLAAEDLDFR…
GCA_000255195.1_ASM25519v1_genomic.gbff.gz	Corynebacterium diphtheriae HC04	AEX82133.1	CDHC04_2144	GlpK1	2326175 <- 2327696	MNQPQYVAAIDQGTTSTRCIIFDHNGQQVGVGQYEHEQIFPQKGWVEHNPMEIWANTRQAVGTALAESDVSREDIVAVGITNQRETTVVWNKTTGEPIYNAIVWQDTRTNSICSELAQGDPARWQKRTGLLINSYPAGPRLKWILDNVEGARELAENGDLLFGTIDTWLLWNLTGGAEGDNGQPAVHATDVTNASRTLLMDLESLQWDEELCAALDIPMQVLPEIRPSVGNFGQVRARGSLAGVPIRAILGDQQAAMFGQACFRPGDAKCTYGTGLFLLENTGKTPKHSENGLLTTVCFQLEGEKPVYALEGSVAMGGSLVQWLRDNLQIIPNSPAIENLAREVPDNGGVYIVPAFSGLFAPRWRPDARGVIVGLTRFANRKHLARAVLEATAYQVREV…
GCA_000255195.1_ASM25519v1_genomic.gbff.gz	Corynebacterium diphtheriae HC04	AEX82134.1	CDHC04_2145	GlpF2	2327714 <- 2328455	MTALQAFGWEFLGTALLLLLGNGVCAVNSLRTSAGKGTGWVLIAFGWGMAVFVGASVASPSGGHLNPAVTIALAIKGSTPWNLVGGYVLGQFLGAMFGAILCWLTFKQLFDANNTDENGNVTGANRTTGGIFFTGPAHNQNGWNMVTEFIGTCVLLLFIFFGPTGGDLGPMTYFAVAFVIVAIGLSLGTPTGYAINPVRDLGPRLMYAFVLPIKDKGSANWGYAWVPIVGPMLAAVFCGVLATVVL
GCA_000255195.1_ASM25519v1_genomic.gbff.gz	Corynebacterium diphtheriae HC04	AEX82135.1	CDHC04_2146	GlpD2	2328454 <- 2330179	MTTKSHCTFNPDYYQDVWQRFGEEEYDVVVIGGGSVGAGAGLDAAIRGLKVAVVESRDFAAGTSSRSSKMFHGGLRYLAMLDFKLVAESLHERELNMSTLAPHLVKPLKFLFPLTHHVWERVMMFGGFTLYDLMGGAKSVPMQKHYSRKGTLAMAPGLKDDAVVGSVRYFDTLVDDARHTMTVLRTAGELGADVRPSTQVVGFEKDGQRVVGAILQDTDTGEQTTIRGKVFINATGVWNDHIEKLAGGNGPFSVHASKGVHIVVPKNVFDADAAMCFVTEKSVLFVIPWGEYWIIGTTDTDWDLNRADPAPTAADINYILDEVNQRVRRPIQHSDIVGVYSGLRPLLSGKSDTTTKLSRNHAVAKVMPGLVSVAGGKYTTYRVIGKDAVDLAAEDLDFR…
GCA_000255215.1_ASM25521v1_genomic.gbff.gz	Corynebacterium diphtheriae CDCE 8392	AEX73109.1	CDCE8392_2126	GlpK1	2273641 <- 2275162	MNQPQYVAAIDQGTTSTRCIIFDHNGQQVGVGQYEHEQIFPQKGWVEHNPMEIWANTRQAVGTALAESDVSREDIVAVGITNQRETTVVWNKTTGEPIYNAIVWQDTRTNSICSELAQGDPARWQKRTGLLINSYPAGPRLKWILDNVEGARELAENGDLLFGTIDTWLLWNLTGGAEGDNGQPAVHATDVTNASRTLLMDLESLQWDEELCAALDIPMQVLPEIRPSVGNFGQVRARGSLAGVPIRAILGDQQAAMFGQACFRPGDAKCTYGTGLFLLENTGKTPKHSENGLLTTVCFQLEGEKPVYALEGSVAMGGSLVQWLRDNLQIIPNSPAIENLAREVPDNGGVYIVPAFSGLFAPRWRPDARGVIVGLTRFANRKHLARAVLEATAYQVREV…
GCA_000255215.1_ASM25521v1_genomic.gbff.gz	Corynebacterium diphtheriae CDCE 8392	AEX73110.1	CDCE8392_2127	GlpF2	2275180 <- 2275921	MTALQAFGWEFLGTALLLLLGNGVCAVNSLRTSAGKGTGWVLIAFGWGMAVFVGASVASPSGGHLNPAVTIALAIKGSTPWNLVGGYVLGQFLGAMFGAILCWLTFKQLFDANNTDENGNVTGANRTTGGIFFTGPAHNQNGWNMVTEFIGTCVLLLFIFFGPTGGDLGPMTYFAVAFVIVAIGLSLGTPTGYAINPVRDLGPRLMYAFVLPIKDKGSANWGYAWVPIVGPMLAAVFCGVLATVVL
GCA_000255215.1_ASM25521v1_genomic.gbff.gz	Corynebacterium diphtheriae CDCE 8392	AEX73111.1	CDCE8392_2128	GlpD2	2275920 <- 2277645	MTTKSHCTFNPDYYQDVWQRFGEEEYDVVVIGGGSVGAGAGLDAAIRGLKVAVVESRDFAAGTSSRSSKMFHGGLRYLAMLDFKLVAESLHERELNMSTLAPHLVKPLKFLFPLTHHVWERVMMFGGFTLYDLMGGAKSVPMQKHYSRKGTLAMAPGLKDDAVVGSVRYFDTLVDDARHTMTVLRTAGELGADVRPSTQVVGFEKDGQRVVGAILQDTDTGEQTTIRGKVFINATGVWNDHIEKLAGGNGPFSVHASKGVHIVVPKNVFDADAAMCFVTEKSVLFVIPWGEYWIIGTTDTDWDLNRADPAPTAADINYILDEVNQRVRRPIQHSDIVGVYSGLRPLLSGKSDTTTKLSRNHAVAKVMPGLVSVAGGKYTTYRVIGKDAVDLAAEDLDFR…
GCA_000255235.1_ASM25523v1_genomic.gbff.gz	Corynebacterium diphtheriae HC01	AEX75366.1	CDHC01_2125	GlpK1	2267446 <- 2268967	MNQPQYVAAIDQGTTSTRCIIFDHNGQQVGVGQYEHEQIFPQKGWVEHNPMEIWANTRQAVGTALAESDVSREDIVAVGITNQRETTVVWNKTTGEPIYNAIVWQDTRTNSICSELAQGDPARWQKRTGLLINSYPAGPRLKWILDNVEGARELAENGDLLFGTIDTWLLWNLTGGAEGDNGQPAVHATDVTNASRTLLMDLESLQWDEELCAALDIPMQVLPEIRPSVGNFGQVRARGSLAGVPIRAILGDQQAAMFGQACFRPGDAKCTYGTGLFLLENTGKTPKHSENGLLTTVCFQLEGEKPVYALEGSVAMGGSLVQWLRDNLQIIPNSPAIENLAREVPDNGGVYIVPAFSGLFAPRWRPDARGVIVGLTRFANRKHLARAVLEATAYQVREV…
GCA_000255235.1_ASM25523v1_genomic.gbff.gz	Corynebacterium diphtheriae HC01	AEX75367.1	CDHC01_2126	GlpF2	2268985 <- 2269726	MTALQAFGWEFLGTALLLLLGNGVCAVNSLRTSAGKGTGWVLIAFGWGMAVFVGASVASPSGGHLNPAVTIALAIKGSTPWNLVGGYVLGQFLGAMFGAILCWLTFKQLFDANNTDENGNVTGANRTTGGIFFTGPAHNQNGWNMVTEFIGTCVLLLFIFFGPTGGDLGPMTYFAVAFVIVAIGLSLGTPTGYAINPVRDLGPRLMYAFVLPIKDKGSANWGYAWVPIVGPMLAAVFCGVLATVVL
GCA_000255235.1_ASM25523v1_genomic.gbff.gz	Corynebacterium diphtheriae HC01	AEX75368.1	CDHC01_2127	GlpD2	2269725 <- 2271450	MTTKSHCTFNPDYYQDVWQRFGEEEYDVVVIGGGSVGAGAGLDAAIRGLKVAVVESRDFAAGTSSRSSKMFHGGLRYLAMLDFKLVAESLHERELNMSTLAPHLVKPLKFLFPLTHHVWERVMMFGGFTLYDLMGGAKSVPMQKHYSRKGTLAMAPGLKDDAVVGSVRYFDTLVDDARHTMTVLRTAGELGADVRPSTQVVGFEKDGQRVVGAILQDTDNGEQTTIRGKVFINATGVWNDHIEKLAGGNGPFSVHASKGVHIVVPKNVFDADAAMCFVTEKSVLFVIPWGEYWIIGTTDTDWDLNRADPAPTAADINYILDEVNQRVRRPIQHSDIVGVYSGLRPLLSGKSDTTTKLSRNHAVAKVMPGLVSVAGGKYTTYRVIGKDAVDLAAEDLDFR…
GCA_000255255.1_ASM25525v1_genomic.gbff.gz	Corynebacterium diphtheriae VA01	AEX84304.1	CDVA01_2040	GlpK1	2223350 <- 2224871	MNQPQYVAAIDQGTTSTRCIIFDHNGQQVGVGQYEHEQIFPQKGWVEHNPMEIWANTRQAVGTALAESDVSREDIVAVGITNQRETTVVWNKTTGEPIYNAIVWQDTRTNSICSELAQGDPARWQKRTGLLINSYPAGPRLKWILDNVEGARELAENGDLLFGTIDTWLLWNLTGGAEGDNGQPAVHATDVTNASRTLLMDLESLQWDEELCAALDIPMQVLPEIRPSVGNFGQVRARGSLAGVPIRAILGDQQAAMFGQACFRPGDAKCTYGTGLFLLENTGKTPKHSENGLLTTVCFQLEGEKPVYALEGSVAMGGSLVQWLRDNLQIIPNSPAIENLAREVPDNGGVYIVPAFSGLFAPRWRPDARGVIVGLTRFANRKHLARAVLEATAYQVREV…
GCA_000255255.1_ASM25525v1_genomic.gbff.gz	Corynebacterium diphtheriae VA01	AEX84305.1	CDVA01_2041	GlpF2	2224889 <- 2225630	MTALQAFGWEFLGTALLLLLGNGVCAVNSLRTSAGKGTGWVLIAFGWGMAVFVGASVASPSGGHLNPAVTIALAIKGSTPWNLVGGYVLGQFLGAMFGAILCWLTFKQLFDANNTDENGNVTGANRTTGGIFFTGPAHNQNGWNMVTEFIGTCVLLLFIFFGPTGGDLGPMTYFAVAFVIVAIGLSLGTPTGYAINPVRDLGPRLMYAFVLPIKDKGSANWGYAWVPIVGPMLAAVFCGVLATVVL
GCA_000255255.1_ASM25525v1_genomic.gbff.gz	Corynebacterium diphtheriae VA01	AEX84306.1	CDVA01_2042	GlpD2	2225629 <- 2227354	MTTKSHCTFNPDYYQDVWQRFGEEEYDVVVIGGGSVGAGAGLDAAIRGLKVAVVESRDFAAGTSSRSSKMFHGGLRYLAMLDFKLVAESLHERELNMSTLAPHLVKPLKFLFPLTHHVWERVMMFGGFTLYDLMGGAKSVPMQKHYSRKGTLAMAPGLKDDAVVGSVRYFDTLVDDARHTMTVLRTAGELGADVRPSTQVVGFEKDGQRVVGAILQDTDTGEQTTIRGKVFINATGVWNDHIEKLAGGNGPFSVHASKGVHIVVPKNVFDADAAMCFVTEKSVLFVIPWGEYWIIGTTDTDWDLNRADPAPTAADINYILDEVNQRVRRPIQHSDIVGVYSGLRPLLSGKSDTTTKLSRNHAVAKVMPGLVSVAGGKYTTYRVIGKDAVDLAAEDLDFR…
GCA_000255275.1_ASM25527v1_genomic.gbff.gz	Corynebacterium diphtheriae PW8	AEX70843.1	CDPW8_2200	GlpK1	2353034 <- 2354504	MNQPQYVAAIDQGTTSTRCIIFDHNGQQVGVGQYEHEQIFPQKGWVEHNPMEIWANTRQAVGTALAESDVSREDIVAVGITNQRETTVVWNKTTGEPIYNAIVWQDTRTNSICSELAQGDPARWQKRTGLLINSYPAGPRLKWILDNVEGARELAKHGDLLFGTIDTWLLWNLTGGAEGDNGQPAVHATDVTNASRTLLMDLESLQWDEELCAALDIPMQVLPEIRPSVGNFGQVRARGSLAGVPIRAILGDQQAAMFGQACFRPGDAKCTYGTGLFLLENTGKTPKHSENGLLTTVCFQLEGEKPVYALEGSVAMGGSLVQWLRDNLQIIPNSPAIENLAREVPDNGGVYIVPAFSGLFAPRWRPDARAVLEATAYQVREVIDAMVADSGVELTEMRV…
GCA_000255275.1_ASM25527v1_genomic.gbff.gz	Corynebacterium diphtheriae PW8	AEX70844.1	CDPW8_2201	GlpF2	2354522 <- 2355263	MTALQAFGWEFLGTALLLLLGNGVCAVNSLRTSAGKGTGWVLIAFGWGMAVFVGASVASPSGGHLNPAVTIALAIKGSTPWNLVGGYVLGQFLGAMFGAILCWLTFKQLFDANNTDENGTVTGANRTTGGIFFTGPAHNQNGWNMVTEFIGTCVLLLFIFFGPTGGDLGPMTYFAVAFVIVAIGLSLGTPTGYAINPVRDLGPRLMYAFVLPIKDKGSANWGYAWVPIVGPMIAAVFCGVLATVVL
GCA_000255275.1_ASM25527v1_genomic.gbff.gz	Corynebacterium diphtheriae PW8	AEX70845.1	CDPW8_2202	GlpD2	2355262 <- 2356987	MTTKSHCTFNPDYYQDVWQRFGEEEYDVVVIGGGSVGAGAGLDAAIRGLKVAVVESRDFAAGTSSRSSKMFHGGLRYLAMLDFKLVAESLHERELNMSTLAPHLVKPLKFLFPLTHHVWERVMMFGGFTLYDLMGGAKSVPMQKHYSRKGTLAMAPGLKDDAVVGSVRYFDTLVDDARHTMTVLRTAGELGADVRPSTQVVGFEKDGQRVVGAILQDTDTGEQTTIRGKVFINATGVWNDHIEKLAGGNGPFSVHASKGVHIVVPKNVFDADAAMCFVTEKSVLFVIPWGEYWIIGTTDTDWDLNRADPAPTAADINYILDEVNQRVRRPIQHSDIVGVYSGLRPLLSGKSDTTTKLSRNHAVAKVMPGLVSVAGGKYTTYRVIGKDAVDLAAEDLDFR…
GCA_000255935.1_ASM25593v1_genomic.gbff.gz	Corynebacterium pseudotuberculosis P54B96	AFF21264.1	CpP54B96_0099	GlpK1	91309 <- 92839	MQYVAAIDQGTTSTRCIIFDHDGNQVSVGQYEHEQIFPQKGWVEHDAIEIWDNTRRAVGTALADSDLSAKDIAALGITNQRETTVVWDKNTGEPVYNAIVWQDTRTTSICKELAGDEGADRWYRKTGLLINSYPAGPKIKWILDNVDGARERAEAGELLFGTIDTWLLWNLTGGADGDDGAPALHATDVTNASRTLLMDIEKLEWDKELCKAMDIPMEMLPEIRPSVGDFHQVRERGSLSGVPIRSMLGDQQAAMFGQGCFRPGEAKNTYGTGLFLLLNTGTTPKWSENGLLTTVCFQIEGQKPVYALEGSVAAGGSLVQWLRDNLMLVPNAPMIENMARSVEDNGGVYIVPAFSGLFAPYWRQDARGVIVGLTRFVNRNHLARAVLEATAYQTRDVAD…
GCA_000255935.1_ASM25593v1_genomic.gbff.gz	Corynebacterium pseudotuberculosis P54B96	AFF21265.1	CpP54B96_0100	GlpF2	92848 <- 93574	MTGVEYLYWEFLGTTILLLMGNGVCALVTLRTSAGRNAGWLTIAFGWGLAVFAGASIANPSGGHLNPAVTLMLAVKGSVAWNLVPWYFAGQMLGGIFGAFLCWAAFKQLFDANNYDEAGNPGGNKNTGGIFFTNPAHPNNFWNAVTEFIATFVLLAFIALGPSGDVGPLKYFAVAFIVVSIGLSLGSPTAYAINPARDLGPRIAYAFILPIKDKGSANWSYAWVPIVAPMLAAVATGLLAL
GCA_000255935.1_ASM25593v1_genomic.gbff.gz	Corynebacterium pseudotuberculosis P54B96	AFF23015.1	CpP54B96_1897	GlpD2	2041343 <- 2043065	MGMSFNPQVFEQAWDRFGSEDFDVVIIGGGSVGAGAALDAATRGLRTAVVETRDFAAGTSSRSSKMFHGGLRYLAMLDFKLVAESLHERELNMSVLAPHLVKPLKFIFPLTHRLWERVMMFGGFALYDLMGGAKSVPMQKHLTRGGVLKAAPGLRNDAIVGGVRYYDTLVDDARHTMMVLRTAAHYGAVVRPSTQVVGFDKDASGRIVAAQVRDTDTGEVTTIRGKVFINATGVWNDEVEKLAGARGKFSVHASKGIHIVVEKDKLDADAALCFVTEKSVLFVIPWGNYWIIGTTDTDWDQKLSKPDPAPTRADIDYVLSQVNQRVNRKLGYEDIVGVFSGLRPLLSGKSDATTNLSRNHAVAVVTPGLVSVAGGKYTTYRVIGKDAVDVALKEAKITA…
GCA_000258385.1_ASM25838v1_genomic.gbff.gz	Corynebacterium pseudotuberculosis 267	AFH51012.1	Cp267_0103	GlpK1	91280 <- 92810	MQYVAAIDQGTTSTRCIIFDHDGNQVSVGQYEHEQIFPQKGWVEHDAIEIWDNTRRAVGTALADSDLSAKDIAALGITNQRETTVVWDKNTGEPVYNAIVWQDTRTTSICKELAGDEGADRWYRKTGLLINSYPAGPKIKWILDNVDGARERAEAGELLFGTIDTWLLWNLTGGADGDDGAPALHATDVTNASRTLLMDIEKLEWDKELCKAMDIPMEMLPEIRPSVGDFHQVRERGSLSGVPIRSMLGDQQAAMFGQGCFRPGEAKNTYGTGLFLLLNTGTTPKWSENGLLTTVCFQIEGQKPVYALEGSVAAGGSLVQWLRDNLMLVPNAPMIENMARSVEDNGGVYIVPAFSGLFAPYWRQDARGVIVGLTRFVNRNHLARAVLEATAYQTRDVAD…
GCA_000258385.1_ASM25838v1_genomic.gbff.gz	Corynebacterium pseudotuberculosis 267	AFH51013.1	Cp267_0104	GlpF2	92819 <- 93593	MFCSVRSLVTYYQRIKMTGVEYLYWEFLGTTILLLMGNGVCALVTLRTSAGRNAGWLTIAFGWGLAVFAGASIANPSGGHLNPAVTLMLAVKGSVAWNLVPWYFAGQMLGGIFGAFLCWAAFKQLFDANNYDEAGNPGGNKNTGGIFFTNPAHPNNFWNAVTEFIATFVLLAFIALGPSGDVGPLKYFAVAFIVVSIGLSLGSPTAYAINPARDLGPRIAYAFILPIKDKGSANWSYAWVPIVAPMLAAVATGLLAL
GCA_000258385.1_ASM25838v1_genomic.gbff.gz	Corynebacterium pseudotuberculosis 267	AFH52818.1	Cp267_1938	GlpD2	2041443 <- 2043165	MGMSFNPQVFEQAWDRFGSEDFDVVIIGGGSVGAGAALDAATRGLRTAVVETRDFAAGTSSRSSKMFHGGLRYLAMLDFKLVAESLHERELNMSVLAPHLVKPLKFIFPLTHRLWERVMMFGGFALYDLMGGAKSVPMQKHLTRGGVLKAAPGLRNDAIVGGVRYYDTLVDDARHTMMVLRTAAHYGAVVRPSTQVVGFDKDASGRIVAAQVRDTDTGEVTTIRGKVFINATGVWNDEVEKLAGARGKFSVHASKGIHIVVEKDKLDADAALCFVTEKSVLFVIPWGNYWIIGTTDTDWDQKLSKPDPAPTRADIDYVLSQVNQRVNRKLGYEDIVGVFSGLRPLLSGKSDATTNLSRNHAVAVVTPGLVSVAGGKYTTYRVIGKDAVDVALKEAKITA…
GCA_000259155.4_ASM25915v4_genomic.gbff.gz	Corynebacterium pseudotuberculosis 31	AFH89946.2	CP31_00525	GlpK1	99365 <- 100895	MQYVAAIDQGTTSTRCIIFDHDGNQVSVGQYEHEQIFPQKGWVEHDAIEIWDNTRRAVGTALADSDLSAKDIAALGITNQRETTVVWDKNTGEPVYNAIVWQDTRTTSICKELAGDEGADRWYRKTGLLINSYPAGPKIKWILDNVDGARERAEAGELLFGTIDTWLLWNLTGGADGDDGAPALHATDVTNASRTLLMDIEKLEWDKELCKAMDIPMEMLPEIRPSVGDFHQVRERGSLSGVPIRSMLGDQQAAMFGQGCFRPGEAKNTYGTGLFLLLNTGTTPKWSENGLLTTVCFQIEGQKPVYALEGSVAVGGSLVQWLRDNLMLVPNAPMIENMARSVEDNGGVYIVPAFSGLFAPYWRQDARGVIVGLTRFVNRNHLARAVLEATAYQTRDVAD…
GCA_000259155.4_ASM25915v4_genomic.gbff.gz	Corynebacterium pseudotuberculosis 31	AFH89947.1	CP31_00530	GlpF2	100904 <- 101630	MTGVEYLYWEFLGTTILLLMGNGVCALVTLRTSAGRNAGWLTIAFGWGLAVFAGASIADPSGGHLNPAVTLMLAVKGSVAWNLVPWYFAGQMLGGIFGAFLCWAAFKQLFDANNYDEAGNPGGNKNTGGIFFTNPAHPNNFWNAVTEFIATFVLLAFIALGPSGDVGPLKYFAVAFIVVSIGLSLGSPTAYAINPARDLGPRIAYAFILPIKDKGSANWSYAWVPIVAPMLAAVATGLLAL
GCA_000259155.4_ASM25915v4_genomic.gbff.gz	Corynebacterium pseudotuberculosis 31	AFH91660.2	CP31_09865	GlpD2	2105059 <- 2106781	MGMSFNPQVFEQAWDRFGSEDFDVVIIGGGSVGAGAALDAATRGLRTAVVETRDFAAGTSSRSSKMFHGGLRYLAMLDFKLVAESLHERELNMSVLAPHLVKPLKFIFPLTHRLWERVMMFGGFALYDLMGGAKSVPMQKHLTRGGVLKAAPGLRNDAIVGGVRYYDTLVDDARHTMMVLRTAAHYGAVVRPSTQVVGFDKDASGRIVAAQVRDTDTGEVTTIRGKVFINATGVWNDEVEKLAGARGKFSVHASKGIHIVVEKDKLDADAALCFVTEKSVLFVIPWGNYWIIGTTDTDWDQKLSKPDPAPTRADIDYVLSQVNQRVNRKLGYEDIVGVFSGLRPLLSGKSDATTNLSRNHAVAVVTPGLVSVAGGKYTTYRVIGKDAVDVALKEAKITA…
GCA_000260715.1_ASM26071v1_genomic.gbff.gz	Bifidobacterium animalis subsp. animalis ATCC 25527	AFI63643.1	BANAN_07205	GlpF1	1752357 <- 1753092	MEYSLFTKLAAEFVGTAVLMIFGNGAVANVELKNTKGHNAGWLNIAMGYGFGVMFPVLMFGGVSGAHINPAMTIAQAVNGMFPWANVLPYIIAQILGAAVGQLIVYVCYYPHYKETENAESILATFCTTDAQATRRNYFINEFFGTMILVLGALCCLELQWGSQDYASASIVVGFIVWGLVCSMGGPTGPGLNPARDLMPRVLHSILPIPHKGSSRWNEAWIPVVAPIIGGIIGCWLFHVLFAI
GCA_000261345.2_ASM26134v2_genomic.gbff.gz	Streptomyces globisporus C-1027	ALU92406.1	WQO_02965	GlpF1	717399 -> 718245	MAELRKKSGLVGELSAEFAGTMILILFGCGVVAQVSAGGALTDPPGGLGDHDSIAWAWGLGVTLGVYVAARLSGAHLNPAVTLALAAFKGFPWKKVAPYAVAQTAGAFVAALIVRWNYSEALAKADPGHTIKTQGVFSTLPANGNPALPVHEWGAFRDQIIGTAILLLLILAITDMLNTPPGSNMGPFIIGLVVVAIGMAWGTNAGYAINPARDFGPRLASFLTGYGGAWRDQYGNLYFWVPIIGPLLGGLLGAGLYKFLVGRFLPSAEPEPPGRVPASQD
GCA_000261345.2_ASM26134v2_genomic.gbff.gz	Streptomyces globisporus C-1027	ALU92407.1	WQO_02970	GlpK1	718273 -> 719791	MADFIGAVDQGTTSTRFMIFDHGGNEVAKHQLEHEQILPRSGWVEHDPVEIWERTNSVIQNALRHGGLSPTDLVSIGITNQRETTVVWDPRNGRPYYNAIVWQDTRTDVIAANLERSGKGEVIRRKAGLPPATYFSGGKIQWILENVDGVREAAEAGHAIFGNTDAWVLWNLTGGPNGGIHATDVTNASRTMLMNLETLEWDEELLDFFGIPRAMLPKINPSSHPEAYGSTRTSRPLSAAIPIGGVLGDQQAATVGQVCFSPGEAKNTYGTGNFLVLNTGAELVRSENGLLTTVAYQFGDEPVVYALEGSIAVTGSAVQWLRDQMKIIKSAPESEELARSVQDNGGMYFVPAFSGLFAPYWRSDARGAIVGLARYNDNAHLARATLEAICYQSRDVVEA…
GCA_000261345.2_ASM26134v2_genomic.gbff.gz	Streptomyces globisporus C-1027	ALU92947.1	WQO_06050	GylR	1397848 -> 1398613	MAKNIQSLERAAAMLRLLAGGERRLGLSDIASSLGLAKGTAHGILRTLQLEGFVEQDAASGRYQLGAELLRLGNSYLDVHELRARALVWTDDLARSSGESVHLGVLHQHGVLIVHHVFRPDDSRQVLEVGAMQPLHSTALGKVLSAYDPVAHSEVMEAERRSFTGRTVTEADAFESMLDLIRAQGWAADAEETWEGVAAVAAPVHDRRRMPVGAVAVTGAVERVAPGGTLRPELIAAVRDCARAVSRDLGAGRF
GCA_000261345.2_ASM26134v2_genomic.gbff.gz	Streptomyces globisporus C-1027	ALU92948.1	WQO_06055	GlpF1	1398993 -> 1399785	MSSSDIFIGETIGTAVLILLGGGVCAAVTLKSSKARNAGWLAITFGWGFAVLTGAYLAGGVSGAHLNPAVTIGLAIQGGTEWGDVPLYLGSQLLGAMIGALLVWAVYYGQFHAHLTDPEIVGTKSTDEGMVDQTAAPKAGPVLGIFSTGPEIRNGVQNVVTEIIATTVLVLAILTQGLNDGGNGIGVLGALITALVVVGIGLSLGGPTGYAINPVRDLGPRIVHALLPLPNKGGSDWGYAWVPIVGPLVGGALAGGLYNLAFA
GCA_000261345.2_ASM26134v2_genomic.gbff.gz	Streptomyces globisporus C-1027	ALU92949.1	WQO_06060	GlpK1	1399824 -> 1401369	MTDAHTTGTHGTGPFIAAIDQGTTSSRCIVFDKDGRIVSVDQKEHEQIFPKPGWVEHDATEIWENVQEVVAGAIVKAGITSADVKAIGITNQRETTLMWDKNTGEPVHNALVWQDTRTDALCKELGRNVGQDRFRRETGLPLASYFAGPKVRWLLDNVEGLRERAERGDILFGTMDSWVIWNLTGGTDGGVHVTDVTNASRTLLMNLHRMEWDEKILSSIGIPAEVLPEIRSSAEVYGNAKGGILDGVPVASALGDQQAALFGQTCFAEGEAKSTYGTGTFMLMNTGSTPVNSYNGLLTTVGYQIGDQPPVYALEGSIAVTGSLVQWMRDQMGLIKSAAEIETLASSVEDNGGAYFVPAFSGLFAPYWRPDARGVITGLTRYVTKAHIARAVLEATAWQ…
GCA_000261345.2_ASM26134v2_genomic.gbff.gz	Streptomyces globisporus C-1027	ALU92950.1	WQO_06065	GlpD1	1401383 -> 1402994	MTTLQSVPALGTHPASGSLPSRAETRDQLSRATYDLLVIGGGILGISTAWHAAQSGLRVALVDAGDFAGATSSASSKLLHGGLRYLQTGAVKLVAENHFERRAVSREVAPHLANPLTFYLPVYKGGPHGAAKLGAGVFAYSALSAFGDGVGHVISPAKAQRDVPELRTDDLKAVAVYRDDQMNDARMALMTVRAAVDAGAVVLNHAAVTGLRFTRGRVTGAELKDSTDGTEFGVDARLVLNATGPWVDHLRKMEDPNAAPSIRLSKGAHLVLKRTRPWRAALATPIDKYRITFALPWEDMLLLGTTDEEYEGDPADVSVTEADTAQILDEAAFSIKDQQLSRDLITYSFAGLRVLPGGPGDTSKAKRETVVTEGRGGMLSVAGGKWTTFRHIGRTVMNK…
GCA_000261345.2_ASM26134v2_genomic.gbff.gz	Streptomyces globisporus C-1027	ALU95715.1	WQO_21795	GlpD2	4918235 -> 4919942	MRTATLGPAERTLALAAMAERELDVLVVGAGVVGAGTALDAATRGLTTGLVEARDWASGTSSRSSKLIHGGLRYLEMLDFALVREALKERGLLLERLAPHLVKPVPFLYPLQHKGWERLYAGSGVALYDAMSVSSGHGRGLPVHRHLSRKHALRVAPALKKDALVGALQYYDAQMDDARFVTELVRTAASYGAHVANQARVVGFLREGERVVGALVRDVESGTEYEIRAKQVVNATGVWTDDTQGLIGERGQFHVRASKGIHLVVPKDRIHSSTGLILRTEKSVLFVIPWGRHWIIGTTDTDWDLDKAHPAASSADIDYLLEHVNSVLNTPLTRDDVQGVYAGLRPLLAGESDATSKLSREHTVAHPAPGLVVVAGGKYTTYRVMAKDAVDEAVHGLDQ…
GCA_000262165.1_ASM26216v1_genomic.gbff.gz	Mycobacterium sp. MOTT36Y	AFJ33338.1	W7S_01765	GlpK1	365294 -> 366821	MAEFAEFVAAIDQGTTSTRCMIFDHEGAEVARHQLEHEQILPQAGWVEHDPVEIWERTSSVLTSVLNRANLAPKNIAALGITNQRETTLVWNRKTGRPYYNAIVWQDTRTDRIASALGADGRGEVIRRKAGLPPATYFSGAKLRWILENVDGVRDAAERGDALFGTPDTWVLWNLTGGPRGGVHVTDVTNASRTMLMNLETLDWDDELLSFFAIPRAMLPRIGPSSSPQPYGVTAETGPAGGEIAITGVVGDQHAAMVGQVCLAEGEAKNTYGTGNFLLLNTGETIVRSDNGLLTTVCYQFGDAKPVYALEGSIAVTGAAVQWLRDQLGIISGAAQSEALARQVDDNGGVYFVPAFSGLFAPYWRSDARGAIVGLSRFNTNAHLARATLEAICYQSRDV…
GCA_000262165.1_ASM26216v1_genomic.gbff.gz	Mycobacterium sp. MOTT36Y	AFJ35017.1	W7S_10220	GlpD2	2214897 -> 2216439	MIPDPTALNAARRAVDLTALAEGEPLDVVVIGGGITGAGIALDAAARGLRVALVEKHDLAFGTSRWSSKLVHGGLRYLATGNVGIARRSAIERGILMTRNAPHLVRAMPQLVPLLPSMSPGTRALVRGGFLAGDLLRALAGTPASTLPRSHRISARRVVEMAPTVRRDGLDGGLLAYDGQLIDDARLVTAVARTAAQHGARILTHVSASQATGTSVRLTDARTGEAFDVSARAVVNAAGVWAGEIDGSLRLRPSRGTHLVFDAAAFGNPTAALTIPIPGELNRFVFAMPEQLGRVYLGLTDEAAPGPIPDVPEPSVDEITFLLDTVNTALRTGLTATDVIGAYAGLRPLIDTGEGRTADVSREHAVVESASGVISVIGGKLTEYRYMAQDVLDRAVRVR…
GCA_000262165.1_ASM26216v1_genomic.gbff.gz	Mycobacterium sp. MOTT36Y	AFJ37084.1	W7S_20675	GlpD2	4526072 <- 4527827	MTDPIHASTQRSSPVSVLGPEQRQAAWDRLGAEQFDVVVIGGGVVGSGCALDAATRGLKVALVEARDFASGTSSRSSKMFHGGLRYLEQLEFGLVREALYERELSLTTLAPHLVKPMPFLFPLTNRVWERPYVAAGIFLYDRMGGAKSVPAQKHLTRAGALRLSPGLKRSSLIGGIRYYDTVVDDARHTMTVARTAAHYGAVVRTSTQVVALLREGDRVTGVRVRDSEDGAVTEVRGHVVVNATGVWTDEIQALSKQRGRFQVRASKGVHIVVPRDRIVSDVAIILRTEKSVMFVIPWGSHWIIGTTDTDWNLDLAHPAATKADIDYILTTVNTVLAIPLTHADIDGVYAGLRPLLAGESEETSKLSREHAVAVPAPGLVAIAGGKYTTYRVMAADAID…
GCA_000262465.1_ASM26246v1_genomic.gbff.gz	Frankia sp. QA3	EIV90930.1	FraQA3DRAFT_0344	GlpK2	409833 <- 411429	MGTPARGCVVAAVDQGTTGTTVCLLDRDGTVVGRGYTEIHPRFPRPGWVEQDPDELWRSAVDTVAAALADAGRRPADLAALGITNQRETTVLWQRSSAAPVGPAIVWQDRRTAARCERLAADGHTGAVGVRTGLVLDPYFSATKIGWILDRDPELRRRAGRGEIAFGTVDSWLVWKLTAGAVHVTDVTNASRTLLLDLAAAAWAPDMLDLFGVPAEVLPEVVPSSRVYAETDPDAFLGVRIPVAAAVGDQQAALFAQGCLQPGQAKNTYGTGSFVLVNTGTAVPPPQSSLLRTVAYQLDGEPVRYALEGAILSTGAAVGWLRDSLGVIRDAAETADLAASLSGNEGVYFVPALTGLGAPYWDPRARGTLLGITRGTGRAHLARAVLEGIAYRTRDVVEA…
GCA_000262465.1_ASM26246v1_genomic.gbff.gz	Frankia sp. QA3	EIV93702.1	FraQA3DRAFT_3413	GlpD2	3928420 -> 3930034	MTAAGWPAPPGDTSVNARRRERELAATAGGDPVDVLVVGGGVTGAGVALDAASRGLSVALAEAHDLAFGTSRWSSKLVHGGLRYLAGGDVAVAWESAVERDILMRRTAPHLVRALPIVTPLTPQVPRSAAALVHTGLRIGDLLRRAAGTPHTVLPGPRRLTAVETLGLAPALRETGLRGGLVYWDGQLVDDARLVVALARTAAGYGARILTRLRVEHIDGPAAAGGGTSAAARHRGGFEVTARDQRTGDEVRVRARTVVNATGVWAPALTPGIRLRPSRGTHLVLSSDALAGARGALSVPMPGERNRFALVLPQGDGRVYVGLTDVPVDRITDVPEPDESEIAELVDVVSAVLAAPLDRADLLGAFAGLRPLLHSARPGRTADLSRRHLVRTDPGGLVT…
GCA_000262465.1_ASM26246v1_genomic.gbff.gz	Frankia sp. QA3	EIV93706.1	FraQA3DRAFT_3417	GlpD2	3935542 -> 3937324	MTPTRLAAPTAGLDPARRAEALRRMRTEVMDVAVIGGGVTGAGVALDAATRGLSVALVEARDLAAGTSSRSSKLIHGGLRYLEQLNAPLVREALRERSLMLDTLAPHLVHSVPFLLPLTHHGWERAYIGSGVLLYDTLGQGLARIAPGGDGTMPHHRHLSRKAALRVFPSLRSDALVGAIQYWDGQVDDARHTLFVARTAVRYGALVATSARVTGLLREGERVAGVTVLDLESGEEIALRARQTINAAGVWTDEIQSMVGGRGRLSVRASKGVHIVVPRDRIHGETGLILRTEKSVLFVIPWGGHWIIGTTDTDWNLDLAHPAASSADIDYLLTTVNRVLRTPLTADDITGVYAGLRPLLAGESEDTSQLSREHAVVTPVPGLTMVAGGKYTTYRVMAA…
GCA_000263135.1_H37RvCO4_genomic.gbff.gz	Mycobacterium tuberculosis H37RvCO	none	ORF02413	GlpD2	2524610 <- 2526160	VLMPHSAALNAARRSADLTALADGGALDVIVIGGGITGVGIALDAATRGLTVALVEKHDLAFGTSRWSSKLVHGGLRYLASGNVGIARRSAVERGILMTRNAPHLVHAMPQLVPLLPSMGHTKRALVRAGFLAGDALRVLAGTPAATLPRSRRIPASRVVEIAPTVRRDGLDGGLLAYDGQLIDDARLVMAVARTAAQHGARILTYVGASNVTGTSVELTDRRTRQSFALSARAVINAAGVWAGEIDPSLRLRPSRGTHLVFDAKSFANPTAALTIPIPGELNRFVFAMPEQLGRIYLGLTDEDAPGPIPDVPQPSSEEITFLLDTVNTALGTAVGTKDVIGAYAGLRPLIDTGGAGVQGRTADVSRDHAVFESPSGVISVVGGKLTEYRYMAEDVLNR…
GCA_000263135.1_H37RvCO4_genomic.gbff.gz	Mycobacterium tuberculosis H37RvCO	none	ORF03530	GlpD2	3689039 <- 3690796	VSNPIQAPDGGQGWPAAALGPAQRAVAWKRLGTEQFDVVVIGGGVVGSGCALDAATRGLKVALVEARDLASGTSSRSSKMFHGGLRYLEQLEFGLVREALYERELSLTTLAPHLVKPLPFLFPLTKRWWERPYIAAGIFLYDRLGGAKSVPAQRHFTRAGALRLSPGLKRSSLIGGIRYYDTVVDDARHTMTVARTAAHYGAVVRCSTQVVALLREGDRVIGVGVRDSENGAVAEVRGHVVVNATGVWTDEIQALSKQRGRFQVRASKGVHVVVPRDRIVSDVAMILRTEKSVMFVIPWGSHWIIGTTDTDWNLDLAHPAATKADIDYILGTVNAVLATPLTHADIDGVYAGLRPLLAGESDDTSKLSREHAVAVPAAGLVAIAGGKYTTYRVMAADAI…
GCA_000263135.1_H37RvCO4_genomic.gbff.gz	Mycobacterium tuberculosis H37RvCO	none	ORF03943	GlpK1	4139554 <- 4141134	VDHHGRLHAVSDAILGEQLAESSDFIAAIDQGTTSTRCMIFDHHGAEVARHQLEHEQILPRAGWVEHNPVEIWERTASVLISVLNATNLSPKDIAALGITNQRETTLVWNRHTGRPYYNAIVWQDTRTDRIASALDRDGRGNLIRRKAGLPPATYFSGGKLQWILENVDGVRAAAENGDALFGTPDTWVLWNLTGGPRGGVHVTDVTNASRTMLMDLETLDWDDELLSLFSIPRAMLPEIASSAPSEPYGVTLATGPVGGEVPITGVLGDQHAAMVGQVCLAPGEAKNTYGTGNFLLLNTGETIVRSNNGLLTTVCYQFGNAKPVYALEGSIAVTGSAVQWLRDQLGIISGAAQSEALARQVPDNGGMYFVPAFSGLFAPYWRSDARGAIVGLSRFNTN…
GCA_000263755.3_ASM26375v3_genomic.gbff.gz	Corynebacterium pseudotuberculosis 258	AFK15758.1	CP258_00530	GlpK1	100118 <- 101648	MQYVAAIDQGTTSTRCIIFDHDGNQVSVGQYEHEQIFPQKGWVEHDAIEIWDNTRRAVGTALADSDLSAKDIAALGITNQRETTVVWDKNTGEPVYNAIVWQDTRTTSICKELAGDEGADRWYRKTGLLINSYPAGPKIKWILDNVDGARERAEAGELLFGTIDTWLLWNLTGGTDGDDGAPALHATDVTNASRTLLMDIEKLEWDKELCKAMDIPMEMLPEIRPSVGDFHQVRERGSLSGVPIRSMLGDQQAAMFGQGCFRPGEAKNTYGTGLFLLLNTGTTPKWSENGLLTTVCFQIEGQKPVYALEGSVAVGGSLVQWLRDNLMLVPNAPMIENMARSVEDNGGVYIVPAFSGLFAPYWRQDARGVIVGLTRFVNRNHLARAVLEATAYQTRDVAD…
GCA_000263755.3_ASM26375v3_genomic.gbff.gz	Corynebacterium pseudotuberculosis 258	AFK15759.2	CP258_00535	GlpF2	101657 <- 102383	MTGVEYLYWEFLGTTILLLMGNGVCALVTLRTSAGRNAGWLTIAFGWGLAVFAGASIADPSGGHLNPAVTLMLAVKGSVAWNLVPWYFAGQMLGGIFGAFLCWAAFKQLFDANNYDEAGNPGGNKNTGGIFFTNPAHPNNFWNAVTEFIATFVLLAFIALGPSGDVGPLKYFAVAFIVVSIGLSLGSPTAYAINPARDLGPRIAYAFILPIKDKGSANWSYAWVPIVAPMLAAVATGLLAL
GCA_000263755.3_ASM26375v3_genomic.gbff.gz	Corynebacterium pseudotuberculosis 258	AFK17501.1	CP258_09660	GlpD2	2068982 <- 2070704	MGMSFNPQVFEQAWDRFGSEDFDVVIIGGGSVGAGAALDAATRGLRTAVVETRDFAAGTSSRSSKMFHGGLRYLAMLDFKLVAESLHERELNMSVLAPHLVKPLKFIFPLTHRLWERVMMFGGFALYDLMGGAKSVPMQKHLTRGGVLKAAPGLRNDAIVGGVRYYDTLVDDARHTMMVLRTAAHYGAVVRPSTQVVGFDKDASGRIVAAQVRDTDTGEVTTIRGKVFINATGVWNDEVEKLAGARGKFSVHASKGIHIVVEKDKLDADAALCFVTEKSVLFVIPWGNYWIIGTTDTDWDQKLSKPDPAPTRADIDYVLSQVNQRVNRKLGYEDIVGVFSGLRPLLSGKSDATTNLSRNHAVAVVTPGLVSVAGGKYTTYRVIGKDAVDVALKEAKITA…
GCA_000265095.1_ASM26509v1_genomic.gbff.gz	Bifidobacterium bifidum BGN4	AFL03856.1	BBB_0260	GlpF1	317236 -> 317968	MEYSLFTKLAAEFFGTAILMIFGNGSVANVELKNTKGHHAGWLNIAMGYGFGVMFPVLMFGGVSGAHINPAMTLAQAINGLFPWSDVLPYIVAQLLGALLGQFIVYLTYYPHYKETEDAEAILGTFCTTDADNDKINYFLNEMFGTLVLVFGALCCLMLPWGSKDLAAASIVVGFIVWGLVTSMGGPTGPGLNPARDLMPRLLHAILPIPNKGTSRWGEAWIPVVAPIVGAIVGAWLYVFFFA
GCA_000265545.3_ASM26554v3_genomic.gbff.gz	Corynebacterium pseudotuberculosis Cp162	AFM06478.1	CP162_00560	GlpK1	107693 <- 109223	MQYVAAIDQGTTSTRCIIFDHDGNQVSVGQYEHEQIFPQKGWVEHDAIEIWDNTRRAVGTALADSDLSAKDIAALGITNQRETTVVWDKNTGEPVYNAIVWQDTRTTSICKELAGDEGADRWYRKTGLLINSYPAGPKIKWILDNVDGARERAEAGELLFGTIDTWLLWNLTGGADGDDGAPALHATDVTNASRTLLMDIEKLEWDKELCKAMDIPMEMLPEIRPSVGDFHQVRERGSLSGVPIRSMLGDQQAAMFGQGCFRPGEAKNTYGTGLFLLLNTGTTPKWSENGLLTTVCFQIEGQKPVYALEGSVAVGGSLVQWLRDNLMLVPNAPMIENMARSVEDNGGVYIVPAFSGLFAPYWRQDARGVIVGLTRFVNRNHLARAVLEATAYQTRDVAD…
GCA_000265545.3_ASM26554v3_genomic.gbff.gz	Corynebacterium pseudotuberculosis Cp162	AFM06479.1	CP162_00565	GlpF2	109232 <- 109958	MTGVEYLYWEFLGTTILLLMGNGVCALVTLRTSAGRNAGWLTIAFGWGLAVFAGASIADPSGGHLNPAVTLMLAVKGSVAWHLVPWYFAGQMLGGIFGAFLCWAAFKQLFDANNYDEAGNPGGNKNTGGIFFTNPAHPNNFWNAVTEFIATFVLLAFIALGPSGDVGPLKYFAVAFIVVSIGLSLGSPTAYAINPARDLGPRIAYAFILPIKDKGSANWSYAWVPIVAPMLAAVATGLLAL
GCA_000265545.3_ASM26554v3_genomic.gbff.gz	Corynebacterium pseudotuberculosis Cp162	AFM08157.1	CP162_09655	GlpD2	2080898 <- 2082620	MGMSFNPQVFEQAWDRFGSEDFDVVIIGGGSVGAGAALDAATRGLRTAVVETRDFAAGTSSRSSKMFHGGLRYLAMLDFKLVAESLHERELNMSVLAPHLVKPLKFIFPLTHRLWERVMMFGGFALYDLMGGAKSVPMQKHLTRGGVLKVAPGLRNDAIVGGVRYYDTLVDDARHTMMVLRTAAHYGAVVRPSTQVVGFDKDASGRIVAAQVRDTDTGEVTTIRGKVFINATGVWNDEVEKLAGARGKFSVHASKGIHIVVEKDKLDADAALCFVTEKSVLFVIPWGNYWIIGTTDTDWDQKLSKPDPAPTRADIDYVLSQVNQRVNRKLGYEDIVGVFSGLRPLLSGKSDATTNLSRNHAVAVVTPGLVSVAGGKYTTYRVIGKDAVDVALKEAKITA…
GCA_000266905.1_ASM26690v1_genomic.gbff.gz	Mycolicibacterium chubuense NBB4	AFM16031.1	Mycch_1223	GlpD2	1241106 -> 1242852	MSDLIPASGDGETFLGPDQRRHAWERLGSEQFDVVVIGGGVVGAGAALDAATRGLKVALVEARDFASGTSSRSSKMFHGGLRYLEQLEFGLVREALHERELSLTTLAPHLVKPLPFLFPLTNRWWERPYIAAGIMLYDQLGGAKSVPAQKHLTRAGALRLSPGLKRSSLIGGIRYYDTVVDDARHTMMVARTAAHYGAVVRTSTQVVALLREGDRVTGVRVRDSEDGAVTEVRGHVVVNATGVWTDEIQALSKQRGRFRVRASKGVHVVVPRDRIVSEVAIILRTEKSVLFVIPWGTHWIIGTTDTDWNLDLAHPAATKADIDYILGHVNKVLATPLTHDDIDGVYAGLRPLLAGESEETSKLSREHAVAVPAPGLVAIAGGKYTTYRVMGEDAIDAAA…
GCA_000266905.1_ASM26690v1_genomic.gbff.gz	Mycolicibacterium chubuense NBB4	AFM17831.1	Mycch_3080	GylR	3217284 <- 3218079	MAKHDNPGAGEPPAAVQSVDRALQVLEIVAGLGQAGVTEIAGELGVHKSTASRLVAALESRGYVEQVSERGKYRLGFAIARLAHAAGGHVDLVKVSQDVCDALSVDVGETANLAVLDQDRIVNIVEAIGPAEITLRTWVGQSCPAYATSSGKVLLAGLDPAEVRARLRAPLQPFTDSTVCAVAALQDQLATVRDRGWASVAEELEVGLNAVAAPVRDANAQVVAALSVSGPAYRLSAERFDEVAKQTIAAADEISHRLGWVARG
GCA_000266905.1_ASM26690v1_genomic.gbff.gz	Mycolicibacterium chubuense NBB4	AFM18026.1	Mycch_3281	GlpD2	3427174 <- 3428734	MSGATALSAARRTAELAMIADGAPTDVLVIGGGITGVGVALDAVTRGLSVTLVEKHDLAFGTSRWSSKLVHGGLRYLASGNVGIARRSAVERGILMSRNAPHLVRAMPQLVPLLPEMSTASRTLVRIGFAAGDGLRRLAGTSATVLPRSHRVDAQRAIALAPTVRRAGLDGALLAYDGQLIDDARLVTAVARTAAQHGARILTRVAASDASRTSVTLTDTLSGETMRVRARAVVNATGVWAGEVDDSITLRPSRGTHLVFDAAAFGHPTAALTIPIPGEINRFVFAMPEQLGRVYLGLTDEDAPGPIPDVPQPTPSEVSFLLDTVNTALETALGRDDVVGAYAGLRPLIDTGAGRTADVSREHAVVESPSGVISVIGGKLTEYRYMAEDVIDRAVTLRG…
GCA_000266905.1_ASM26690v1_genomic.gbff.gz	Mycolicibacterium chubuense NBB4	AFM18157.1	Mycch_3417	GlpK2	3562696 -> 3564118	MSEPLLAIDQGTSGTKAVVVDGRGAVLATAEIALRPEYLPGGGVEQDPEAMFQSVVTAGRQALAQAGVPVAAVALANQGETVLAWDRATGRPLTPAIVWQDRRAESLCATLADHSDDVAHRTGLVLDPYFSAPKMAWVRANLTPDGVVTTTDTWLVHRLCGAFVTDASTASRSLLTGLDAVTWDDDLLALFGLSGEALPDIVGSDEIVGHTDVFGPTLPVAGLIVDQQAALLAESCLDPGSAKCTYGTGAFLLAQLGAEPVRSRWGLTTSVAWRLRDRVSYCADGQVYTAASAVRWAVDLGLVPSAAEIDSVAAESSDGVLCVPALAGLAAPWWNSAATASFTGMTLSSGRGQLVRALLEGIAAQVTALTDLVSADLGRPLTRLRVDGGLTRSAVLMQA…
GCA_000266905.1_ASM26690v1_genomic.gbff.gz	Mycolicibacterium chubuense NBB4	AFM19515.1	Mycch_4820	GlpK1	5058976 <- 5060494	MAEFVAAIDQGTTSTRCMIFNHDGAEVGRHQLEHEQILPKAGWVEHNPVEIWERTGAVLATALNTTKLTTADLAALGITNQRETSLVWNRRTGRPYYNAIVWQDTRTDRIASALDRDGRGDVIRQKAGLPPATYFAGGKLAWLLENVDGLRADAEKGEALFGTTDTWVLWNLTGGHRGGVHVTDVTNASRTMLMNLETLDWDDELLSFFGVPREMLPEIRPSSCSEPYGTTLETGPADGELPITGILGDQQAAMVGQVCLGKGEAKNTYGTGNFLLLNTGEEIVRSQNGLLTTVCYQFDDAKPVYALEGSIAVTGSAVQWLRDQLGIISGASQSEALARQVEDNGGVYFVPAFSGLFAPYWRSDARGAIVGLSRFNSNAHVARATLEAICYQSRDVVDA…
GCA_000269965.1_ASM26996v1_genomic.gbff.gz	Bifidobacterium longum subsp. infantis ATCC 15697 = JCM 1222 = DSM 20088	BAJ67849.1	BLIJ_0255	GlpF1	294077 -> 294812	MDYPLFTKLAAEFFGTAILMIFGNGSVANVELKNTKGHHAGWLNIAMGYGFGVMFPVLMFGGVSGAHINPAMTLAQAINGLFPWNEVLPYIVAQLLGALLGQLIVYITYYPHYQETEDAEAILGTFCTTDADNKKVNYFLNEMFGTLVLVFGALCCLTLPWGKADDAASSIVVGFIVWGLVTSMGGPTGPGLNPARDLMPRLLHAILPIPNKGTSRWGEAWIPVVAPIVGAIIGVWLYVFFFAS
GCA_000269985.1_ASM26998v1_genomic.gbff.gz	Kitasatospora setae KM-6054	BAJ27392.1	KSE_15650	GylR	1742795 -> 1743563	MPGAIQSLSRAAAILRLLAGGERRLGLSEVAAGLGLAKGTAHGILRTLQQEGFVEQDPESGKYQLGAELLRLGQSYLDVHELRARALVWADDLARAAGETVYLGVLHQRGVLVVHHVFRPDDSRQVLEVGSMQPLHATALGKVLLAYDPVARGELGDGPWEPFTARTVTEPAALDAQCALVRERGWADAVEETWEGVASVAALIQDRRRNPVGAVCVSGAVETVCGPDGAVRPALVASVRTAARAISRDLGAHRF
GCA_000269985.1_ASM26998v1_genomic.gbff.gz	Kitasatospora setae KM-6054	BAJ27393.1	KSE_15660	GlpK1	1743836 -> 1745381	MTASRTARHIAAIDQGTTSSRCILFDADGRIVAVEQQEHAQLFPQPGWVEHDAAEIWTRVRSVVRGALERAGLTAADVRAVGITNQRETTVLWDRHTGVPVHHAIVWQDTRTEALCRELGRNVGQDRFRRETGLPLASYFAGPKIRWLLDHVEGLRERAEAGDVLFGTMDSWLIWNLTGGVDGGRHVTDVTNASRTLLMNLHTLEWDERIAESIGVPLAMLPEIRSSAEVYGEAVGDLAGVPVAAALGDQQAALFGQTCFAEGEAKSTYGTGTFLLLNTGEKIVNSYHGLLTTVGFRIGDRPPVYALEGSIAVTGSLVQWLRDQLGIISTAAEIETLAGTVEDNGGAYVVPAFSGLFAPYWRSDARGVITGLTRYVTKGHLARAVLEATAWQTREVVDA…
GCA_000269985.1_ASM26998v1_genomic.gbff.gz	Kitasatospora setae KM-6054	BAJ27394.1	KSE_15670	GlpD1	1745480 -> 1747085	MATTPPTSATVPTLGAERAAGRVASRAATRELLGRARYDLLVIGGGILGTATAWTAAQAGLKVAMVEAGDFAGATSSASSKLVHGGLRYLQTGAVRLVAENHRERRALATHVAPHLVSPLTFFVPVYEDGPHSAPKLGAGVFLYSALSAFRDGLGRVVSPAAAARAVPGLRTEGLRRVAVYGDHQMNDARMAVMTVRAAVDAGAVALNHAEVTGLRFTRGRVTGAEVRDALDGTEFGVDARLVLNATGPWVDHLRRMEHAGAAPSIRLSKGAHVVLRRQAPWRAALTIPIDHYRVSFAIPWEDHVLLGTTDEEYTGDPLDVRATEADVDQILAEAGHAVRGEHLRREDITYAFAGLRVLPGGPGSTAAAKRETVVTEGRAGMLSVAGGKWTTYRHIGRV…
GCA_000270245.1_ASM27024v1_genomic.gbff.gz	Microlunatus phosphovorus NM-1	BAK33198.1	MLP_01840	GlpD2	189163 -> 190909	MTAITAGTRQHALTSMSDGRGLDILVVGGGVTGAGIALDAATRGLRVGVVDAQDWGAGTSSRSSKLVHGGLRYLQMLDFKLVTEALGERGRLIDRLAPHLVRAVPFLYPLDHWYERPYVGAGIALYDALATIGTRNRAVPRHRHVSAKKLHKIFPDIKEGVCRGAIRYYDGQVDDARLVIDLIRTATSFGALAASRTEVAEFCRDDTGRVVGARVTDLESGTEHRISAQVVISATGVWTEETQDRAGTHQGLRVLASKGIHIVVPGARINGESGIILQTEKSVLFIIPWSRYWVIGTTDTGYHGDLTHPVATAADIDYVLEHANAILARPLGREDVIGTWAGLRPLLQPETKGDGAASTKVSREHTVTEVLPGLVSIAGGKLTTYRVMAEDAVDFALGP…
GCA_000270245.1_ASM27024v1_genomic.gbff.gz	Microlunatus phosphovorus NM-1	BAK34004.1	MLP_09900	GylR	1086280 <- 1087063	MGDGAAKRDMSVHSVDRAVSILQVLARRGPTAVTDVANELGIHKSTVFRLLYTLEARGLVDQTGARGRYQLGYGVVQLAAGASRKLDLSQVSRRICEDLAERVGESASVDIADGDSVLSLDQVIGAASVTSVNWAGKRTPMHATSSGKIFLAFMPAEQRAAYFERPGQRFTEHTITGRRELEAELAQVRDQGFAATMEEFEIGLAAIAAPIRDMNGQVVGAISISGPNFRINAETIPALAPAVIEAADEISQRNGQPKPG
GCA_000270245.1_ASM27024v1_genomic.gbff.gz	Microlunatus phosphovorus NM-1	BAK34234.1	MLP_12200	GlpD2	1337177 -> 1338842	MIPCTVADLEAADLDLLVIGGGIVGAGVALDAVTRGLRVGLVEADDWGGGRSGHTGTLVHGGLVDLPRIGVGAVAALRRERDLLLDRTAPHLVRRVPMLLPFHRGLPERLAVGAGLSVYDAAAFSFRQPGVLPGHRQLTRRAVRRLAPSLAMTDITGAAQFYEGQVDDARLTITVVRTAASYGTLALARTAVRRLLTVDGRVVGAELTDAAGASATVGARAVVLATGTELSRLLPGAQLGPDAPAGPDAPAGPGAPAEPGAESASGAGPTPDGRLAAPIAETVHLVLPRGRLRSSTGLVLRSDGRGEARALYVVPWGRHWIVGSTAAWVDPEQLLAELSRHLERPIGSESVESAYASPAPMGPDMGRAPSIHQPMPGLVLVRGSSLAGYRADAERAVDA…
GCA_000270245.1_ASM27024v1_genomic.gbff.gz	Microlunatus phosphovorus NM-1	BAK35235.1	MLP_22210	GlpK2	2369909 <- 2371418	MADLVAAIDQGTTSTRCILFDRGGNAVDSHQLEHDQILPRAGWVEHDPLQIWQRTETVVEHAMAAAGVSASDLASVGITNQRETTVVWDRRTGQPYHNAIVWQDTRTASLVAELERSGRGDLIRDRAGIPPATYFAGGKLAWLLSEVEGLREAAEAGDALFGTIDTWLLWQLTGGVDGGRHLTDVTNASRTMLMNLTDLAWDPDLLELFDIPAQLLPQIVPSSHAEAFGTTKAAFGGEVPIGGVLGDQHAAMVGQVCLEKGEVKNTYGTGNFLLMNTGTEIVRSANGLLSTVCYQFGDQPARYALEGSIAVTGSAIQWLRDQLGIVTSADDADRLASTVPDTDGLYFVPAFSGLFAPYWRPDARGVIVGMARFHTAAHLAKATLEAICYQSYDVVKAME…
GCA_000270245.1_ASM27024v1_genomic.gbff.gz	Microlunatus phosphovorus NM-1	BAK37113.1	MLP_40990	GlpK1	4386501 <- 4388022	MSSNTYVMAIDQGTTSSRAIIFDHGGQIASTGQVEHEQIFPRAGWVEHDPVEIWTNVREVVAFALSSADIDARDVVAIGITNQRETAVVWDRHTGKPVYNAIVWQDTRTKAIVEELGGDAGPDRFKDLVGLPLATYFTGPKVKWILDNVEGARARAEAGDLLMGTTDSWVLWNMTGGAVNGIHVTDVTNASRTMLMNIDTLDWNADICAEMGIPLSMLPEIRSSSEVYGIVRPAGLMAGVPVAGILGDQQAATFGQACFEKGMAKNTYGTGSFLLLNTGTTPVRSKNGLLTTVCYKIGNAPTVYALEGSIAVTGSLVQWIRDNLEMIDDASEIEGLARSVDDNGGAYIVPAFSGLFAPYWRSDARGALVGLTRFVRKGHLCRAVLESVAYQTRDVVEAM…
GCA_000270245.1_ASM27024v1_genomic.gbff.gz	Microlunatus phosphovorus NM-1	BAK37114.1	MLP_41000	GlpF1	4388130 <- 4388874	MSTDPALTQVFVSELLGTMILLLLGCGVVANTVLPRVKGAGANFLMIGWGWGLGVFAGVYVSFRSGAHLNPAVTVGILSSGAAEYAPGVPVTLTSTLTYFGGELLGAFLGAILVWLAYRQHFDADAPAGIKLAVFSTGPEIRSYRHNLLTEVIATFVLVFVILVFGETPSGLGPLPAALLVVGIGISLGGPTGYAINPARDLGPRIAHALLPIKGKGGNDWAYSWVPVAGPLIGAVIAGLIASAYTA
GCA_000270245.1_ASM27024v1_genomic.gbff.gz	Microlunatus phosphovorus NM-1	BAK37115.1	MLP_41010	GlpD2	4389030 <- 4390728	MSDDRGLDVLVIGGGVTGAGVALDAATRGLRVGVVDAQDWASGTSSRSSKLVHGGLRYLQMLDFKLVSEALGERGLLIDKLAPHLVRAVPFLYPLTKWYERPYVGAGIALYDALATFGTRNRAVPLHRHVSRRGVREVFPGIKADVCRGAVRYYDGQVDDARLVIALIRTAVQLGAYAASRTEVVELVKDDSGRVTGAVLRDLESGAEHLVRTRSVINATGVWTEQTQSLVTDGGLHVLASKGIHIVVPRERIAGTSGIILQTEKSVLFLIPWSRYWVIGTTDTAYHGDLTHPVASHADIDYVLDHANAILAHPLTRNDVVGTWAGLRPLLQPGTKGDEKSSTKVSREHTVTEAAPGLVSIAGGKLTTYRVMAEDAVDFALGEQRATELPSETATTPLV…
GCA_000270285.1_ASM27028v1_genomic.gbff.gz	Eggerthella sp. YY7918	BAK45200.1	EGYY_21100	GlpK1	2265372 <- 2266866	MQPSFVVALDQGTTSSRAMLIDAQGRAVDVVQNLFPQIYPQPGWVEHDPRDILSSQLGALTELLVSNNIAPGDIACIGITNQRETTVVWNRETGEPVANAIVWQCRRTAPLIEKLCSDPAVAETITAKTGLVPDAYFSASKIAWILDNVEGAREAAEAGKLAFGTVDSWLIWALTQGEVHATDVTNASRTMLYNIHDMCWDPWLLELFDIPESMLPEVRPSSGEFGRTANAGVIPGVPICGVAGDQQAALFGQCCFEPGQAKNTYGTGCFLLMHTGRVACRSTNGLITTIAASAPDVEEPEYALEGSVFMAGALMQWLRDDLGLFENVSETSAIARSIADTGGVYIVPAFTGLGAPYWDAEARGAIYGLTRGTGRAHVIRAALESLAYQVRDLAVAMEA…
GCA_000270345.1_ASM27034v1_genomic.gbff.gz	Mycobacterium tuberculosis CCDC5079	AEJ47276.1	CCDC5079_2086	GlpD2	2510481 <- 2512032	MLMPHSAALNAARRSADLTALADGGALDVIVIGGGITGVGIALDAATRGLTVALVEKHDLAFGTSRWSSKLVHGGLRYLASGNVGIARRSAVERGILMTRNAPHLVHAMPQLVPLLPSMGHTKRALVRAGFLAGDALRVLAGTPAATLPRSRRIPASRVVEIAPTVRRDGLDGGLLAYDGQLIDDARLVMAVARTAAQHGARILTYVGASNVTGTSVELTDRRTRQSFALSARAVINAAGVWAGEIDPSLRLRPSRGTHLVFDAKSFANPTAALTIPIPGELNRFVFAMPEQLGRIYLGLTDEDAPGPIPDVPQPSSEEITFLLDTVNTALGTAVGTKDVIGAYAGLRPLIDTGGAGVQGRTADVSRDHAVFESPSGVISVVGGKLTEYRYMAEDVLNR…
GCA_000270345.1_ASM27034v1_genomic.gbff.gz	Mycobacterium tuberculosis CCDC5079	AEJ48240.1	CCDC5079_3050	GlpD2	3666026 <- 3667784	MSNPIQAPDGGQGWPAAALGPAQRAVAWKRLGTEQFDVVVIGGGVVGSGCALDAATRGLKVALVEARDLASGTSSRSSKMFHGGLRYLEQLEFGLVREALYERELSLTTLAPHLVKPLPFLFPLTKRWWERPYIAAGIFLYDRLGGAKSVPAQRHFTRAGALRLSPGLKRSSLIGGIRYYDTVVDDARHTMTVARTAAHYGAVVRCSTQVVALLREGDRVIGVGVRDSENGAVAEVRGHVVVNATGVWTDEIQALSKQRGRFQVRASKGVHVVVPRDRIVSDVAMILRTEKSVMFVIPWGSHWIIGTTDTDWNLDLAHPAATKADIDYILGTVNAVLATPLTHADIDGVYAGLRPLLAGESDDTSKLSREHAVAVPAAGLVAIAGGKYTTYRVMAADAI…
GCA_000270345.1_ASM27034v1_genomic.gbff.gz	Mycobacterium tuberculosis CCDC5079	AEJ48616.1	CCDC5079_3427	GlpK1	4125469 <- 4127023	MSDAILGEQLAESSDFIAAIDQGTTSTRCMIFDHHGAEVARHQLEHEQILPRAGWVEHNPVEIWERTASVLISVLNATNLSPKDIAALGITNQRETTLVWNRHTGRPYYNAIVWQDTRTDRIASALDRDGRGNLIRRKAGLPPATYFSGGKLQWILENVDGVRAAAENGDALFGTPDTWVLWNLTGGPRGGVHVTDVTNASRTMLMDLETLDWDDELLSLFSIPRAMLPEIASSAPSEPYGVTLATGPVGGEVPITGVLGDQHAAMVGQVCLAPGEAKNTYGTGNFLLLNTGETIVRSNNGLLTTVCYQFGNAKPVYALEGSIAVTGSAVQWLRDQLGIISGAAQSEALARQVPDNGGMYFVPAFSGLFAPYWRSDARGAIVGLSRFNTNAHLARATLE…
GCA_000270365.1_ASM27036v1_genomic.gbff.gz	Mycobacterium tuberculosis CCDC5180	AEJ50895.1	CCDC5180_2058	GlpD2	2514256 <- 2515807	MLMPHSAALNAARRSADLTALADGGALDVIVIGGGITGVGIALDAATRGLTVALVEKHDLAFGTSRWSSKLVHGGLRYLASGNVGIARRSAVERGILMTRNAPHLVHAMPQLVPLLPSMGHTKRALVRAGFLAGDALRVLAGTPAATLPRSRRIPASRVVEIAPTVRRDGLDGGLLAYDGQLIDDARLVMAVARTAAQHGARILTYVGASNVTGTSVELTDRRTRQSFALSARAVINAAGVWAGEIDPSLRLRPSRGTHLVFDAKSFANPTAALTIPIPGELNRFVFAMPEQLGRIYLGLTDEDAPGPIPDVPQPSSEEITFLLDTVNTALGTAVGTKDVIGAYAGLRPLIDTGGAGVQGRTADVSRDHAVFESPSGVISVVGGKLTEYRYMAEDVLNR…
GCA_000270365.1_ASM27036v1_genomic.gbff.gz	Mycobacterium tuberculosis CCDC5180	AEJ51848.1	CCDC5180_3011	GlpD2	3675275 <- 3677033	MSNPIQAPDGGQGWPAAALGPAQRAVAWKRLGTEQFDVVVIGGGVVGSGCALDAATRGLKVALVEARDLASGTSSRSSKMFHGGLRYLEQLEFGLVREALYERELSLTTLAPHLVKPLPFLFPLTKRWWERPYIAAGIFLYDRLGGAKSVPAQRHFTRAGALRLSPGLKRSSLIGGIRYYDTVVDDARHTMTVARTAAHYGAVVRCSTQVVALLREGDRVIGVGVRDSENGAVAEVRGHVVVNATGVWTDEIQALSKQRGRFQVRASKGVHVVVPRDRIVSDVAMILRTEKSVMFVIPWGSHWIIGTTDTDWNLDLAHPAATKADIDYILGTVNAVLATPLTHADIDGVYAGLRPLLAGESDDTSKLSREHAVAVPAAGLVAIAGGKYTTYRVMAADAI…
GCA_000270365.1_ASM27036v1_genomic.gbff.gz	Mycobacterium tuberculosis CCDC5180	AEJ52215.1	CCDC5180_3378	GlpK1	4132644 <- 4134198	MSDAILGEQLAESSDFIAAIDQGTTSTRCMIFDHHGAEVARHQLEHEQILPRAGWVEHNPVEIWERTASVLISVLNATNLSPKDIAALGITNQRETTLVWNRHTGRPYYNAIVWQDTRTDRIASALDRDGRGNLIRRKAGLPPATYFSGGKLQWILENVDGVRAAAENGDALFGTPDTWVLWNLTGGPRGGVHVTDVTNASRTMLMDLETLDWDDELLSLFSIPRAMLPEIASSAPSEPYGVTLATGPVGGEVPITGVLGDQHAAMVGQVCLAPGEAKNTYGTGNFLLLNTGETIVRSNNGLLTTVCYQFGNAKPVYALEGSIAVTGSAVQWLRDQLGIISGAAQSEALARQVPDNGGMYFVPAFSGLFAPYWRSDARGAIVGLSRFNTNAHLARATLE…
GCA_000276825.1_ASM27682v1_genomic.gbff.gz	Mycobacterium paraintracellulare	AFC51874.1	OCQ_03610	GlpK1	368363 -> 369890	MAEFAEFVAAIDQGTTSTRCMIFDHEGAEVARHQLEHEQILPQAGWVEHDPVEIWERTSSVLTSVLNRANLAPKNIAALGITNQRETTLVWNRKTGRPYYNAIVWQDTRTDRIASALGADGRGEVIRRKAGLPPATYFSGAKLRWILENVDGVRDAAERGDALFGTPDTWVLWNLTGGPRGGVHVTDVTNASRTMLMNLETLDWDDELLSFFAIPRAMLPRIGPSSSPQPYGVTAETGPAGGEIAITGVLGDQHAAMVGQVCLAEGEAKNTYGTGNFLLLNTGETIVRSDNGLLTTVCYQFGDAKPVYALEGSIAVTGAAVQWLRDQLGIISGAAQSEALARQVDDNGGVYFVPAFSGLFAPYWRSDARGAIVGLSRFNTNAHLARATLEAICYQSRDV…
GCA_000276825.1_ASM27682v1_genomic.gbff.gz	Mycobacterium paraintracellulare	AFC53596.1	OCQ_20840	GlpD2	2189768 -> 2191310	MIPDPTALNAARRAADLTALAEGEPLDVVVIGGGITGAGIALDAAARGLRVALVEKHDLAFGTSRWSSKLVHGGLRYLATGNVGIARRSAIERGILMTRNAPHLVRAMPQLVPLLPSMSPGKRALVRGGFLAGDLLRALAGTPASTLPRSRRISARRVVEMAPTVRRDGLDGGLLAYDGQLIDDARLVTAVARTAAQHGARILTHVSASQATGTSVRLTDARTGESFDVSARAVVNAAGVWAGEIDGSLKLRPSRGTHLVFDAAAFGNPTAALTIPIPGELNRFVFAMPEQLGRVYLGLTDEAAPGPIPDVPEPSVDEITFLLDTVNTALGTVLTATDVIGAYAGLRPLIDTGEGRTADVSREHAVVESASGVISVIGGKLTEYRYMAQDVLDRAVRAR…
GCA_000276825.1_ASM27682v1_genomic.gbff.gz	Mycobacterium paraintracellulare	AFC55783.1	OCQ_42710	GlpD2	4497093 <- 4498806	MSVLGPEQRQAAWDRLGAEQFDVVVIGGGVVGSGCALDAATRGLKVALVEARDFASGTSSRSSKMFHGGLRYLEQLEFGLVREALYERELSLTTLAPHLVKPMPFLFPLTNRVWERPYVAAGIFLYDRMGGAKSVPAQKHLTRAGALRLSPGLKRSSLIGGIRYYDAVVDDARHTMTVARTAAHYGAVVRTSTQVVALLREGDRVTGVRVRDSEDGAVTEVRGHVVVNATGVWTDEIQALSKQRGRFQVRASKGVHIVVPRDRIVSDVAIILRTEKSVMFVIPWGSHWIIGTTDTDWNLDLAHPAATKADIDYILTTVNTVLAIPLTHADIDGVYAGLRPLLAGESEETSKLSREHAVAVPAPGLVAIAGGKYTTYRVMAADAIDAAAQFIPARVAPSI…
GCA_000277085.1_ASM27708v1_genomic.gbff.gz	Mycobacterium tuberculosis RGTB327	AFE18098.1	MRGA327_20340	GlpD2	3681860 <- 3683618	MSNPIQAPDGGQGWPAAALGPAQRAVAWKRLGTEQFDVVVIGGGVVGSGCALDAATRGLKVALVEARDLASGTSSRSSKMFHGGLRYLEQLEFGLVREALYERELSLTTLAPHLVKPLPFLFPLTKRWWERPYIAAGIFLYDRLGGAKSVPAQRHFTRAGALRLSPGLKRSSLIGGIRYYDTVVDDARHTMTVARTAAHYGAVVRCSTQVVALLREGDRVIGVGVRDSENGAVAEVRGHVVVNATGVWTDEIQALSKQRGRFQVRASKGVHVVVPRDRIVSDVAMILRTEKSVMFVIPWGSHWIIGTTDTDWNLDLAHPAATKADIDYILGTVNAVLATPLTHADIDGVYAGLRPLLAGESDDTSKLSREHAVAVPAAGLVAIAGGKYTTYRVMAADAI…
GCA_000277105.1_ASM27710v1_genomic.gbff.gz	Mycobacterium tuberculosis RGTB423	AFE13462.1	MRGA423_14000	GlpD2	2522910 <- 2524461	MLMPHSAALNAARRSADLTALADGGALDVIVIGGGITGVGIALDAATRGLTVALVEKHDLAFGTSRWSSKLVHGGLRYLASGNVGIARRSAVERGILMTRNAPHLVHAMPQLVPLLPSMGHTKRALVRAGFLAGDALRVLAGTPAATLPRSRRIPASRVVEIAPTVRRDGLDGGLLAYDGQLIDDARLVMAVARTAAQHGARILTYVGASNVTGTSVELTDRRTRQSFALSARAVINAAGVWAGEIDPSLRLRPSRGTHLVFDAKSFANPTAALTIPIPGELNRFVFAMPEQLGRIYLGLTDEDAPGPIPDVPQPSSEEITFLLDTVNTALGTAVGTKDVIGAYAGLRPLIDTGGAGVQGRTADVSRDHAVFESPSGVISVVGGKLTEYRYMAEDVLNR…
GCA_000277105.1_ASM27710v1_genomic.gbff.gz	Mycobacterium tuberculosis RGTB423	AFE14424.1	MRGA423_20725	GlpD2	3682132 <- 3683938	MSNPIQAPDGGQGWPAAALGPAQRAVAWKRLGTEQFDVVVIGGGVVGSGCALDAATRGLKVALVEARDLASGTSSRSSKMFHGGLRYLEQLEFGLVREALYERELSLTTLAPHLVKPLPFLFPLTKRWWERPYIAAGIFLYDRLGGAKSVPAQRHFTRAGALRLSPGLKRSSLIGGIRYYDTVVDDARHTMTVARTAAHYGAVVRCSTQVVALLREGDRVIGVGVRDSENGAVAEVRGHVVVNATGVWTDEIQALSKQRGRFQVRASKGVHVVVPRDRIVSDVAMILRTEKSVMFVIPWGSHWIIGTTDTDWNLDLAHPAATKADIDYILGTVNAVLATPLTHADIDGVYAGLRPLLAGESDDTSKLSREHAVAVPAAGLVAIAGGKYTTYRVMAADAI…
GCA_000277105.1_ASM27710v1_genomic.gbff.gz	Mycobacterium tuberculosis RGTB423	AFE14783.1	MRGA423_23305	GlpK1	4133050 <- 4134604	MSDAILGEQLAESSDFIAAIDQGTTSTRCMIFDHHGAEVARHQLEHEQILPRAGWVEHNPVEIWERTASVLISVLNATNLSPKDIAALGITNQRETTLVWNRHTGRPYYNAIVWQDTRTDRIASALDRDGRGNLIRRKAGLPPATYFSGGKLQWILENVDGVRAAAENGDALFGTPDTWVLWNLTGGPRGGVHVTDVTNASRTMLMDLETLDWDDELLSLFSIPRAMLPEIASSAPSEPYGVTLATGPVGGEVPITGVLGDQHAAMVGQVCLAPGEAKNTYGTGNFLLLNTGETIVRSNNGLLTTVCYQFGNAKPVYALEGSIAVTGSAVQWLRDQLGIISGAAQSEALARQVPDNGGMYFVPAFSGLFAPYWRSDARGAIVGLSRFNTNAHLARATLE…
GCA_000277125.1_ASM27712v1_genomic.gbff.gz	Mycobacterium intracellulare ATCC 13950	AFC41586.1	OCU_03660	GlpK1	371511 -> 373038	MAEFAEFVAAIDQGTTSTRCMIFDHEGAEVARHQLEHEQILPQAGWVEHDPVEIWERTSSVLTSVLNRANLAPKNIAALGITNQRETTLVWNRKTGRPYYNAIVWQDTRTDRIASALGADGRGEVIRRKAGLPPATYFSGAKLRWILENVDGVRDAAERGDALFGTPDTWVLWNLTGGPRGGVHVTDVTNASRTMLMNLETLDWDDELLSFFAIPRAMLPRIGPSSSPQPYGVTAETGPAGGEIAITGVLGDQHAAMVGQVCLAEGEAKNTYGTGNFLLLNTGETIVRSDNGLLTTVCYQFGDAKPVYALEGSIAVTGAAVQWLRDQLGIISGAAQSEALARQVDDNGGVYFVPAFSGLFAPYWRSDARGAIVGLSRFNTNAHLARATLEAICYQSRDV…
GCA_000277125.1_ASM27712v1_genomic.gbff.gz	Mycobacterium intracellulare ATCC 13950	AFC43411.1	OCU_21920	GlpD2	2281952 -> 2283494	MIPDPTALNAARRAADLTALAEGEPLDVVVIGGGITGAGIALDAAARGLRVALVEKHDLAFGTSRWSSKLVHGGLRYLATGNVGIARRSAIERGILITRNAPHLVRAMPQLVPLLPSMSPGKRALVRGGFLAGDLLRALAGTPASTLPRSRRISARRVVEMAPTVRRDGLDGGLLAYDGQLIDDARLVTAVARTAAQHGARILTHVSASRATGTSVRLTDARTGESFDVSARAVVNAAGVWAGEIDGSLKLRPSRGTHLVFDAAMFGNPTAALTIPIPGELNRFVFAMPEQLGRVYLGLTDEAAPGPIPDVPEPSVDEITFLLDTVNTALGTGLTATDVIGAYAGLRPLIDTGEGRTADVSREHAVVESASGVISVIGGKLTEYRYMAEDVLDRAVRAR…
GCA_000277125.1_ASM27712v1_genomic.gbff.gz	Mycobacterium intracellulare ATCC 13950	AFC45354.1	OCU_41350	GlpD2	4362763 <- 4364470	MLGPEQRQAAWDRLGAEQFDVVVIGGGVVGSGCALDAATRGLKVALVEARDFASGTSSRSSKMFHGGLRYLEQLEFGLVREALYERELSLTTLAPHLVKPMPFLFPLTNRVWERPYIAAGIFLYDRMGGAKSVPAQKHLTRAGALRLSPGLKRSSLIGGIRYYDTVVDDARHTMTVARTAAHYGAVVRTSTQVVALLREGDRVTGVRVRDSEDGAVTEVRGHVVVNATGVWTDEIQALSKQRGRFQVRASKGVHIVVPRDRIVSDVAIILRTEKSVMFVIPWGSHWIIGTTDTDWNLDLAHPAATKADIDYILTTVNTVLAIPLTHADIDGVYAGLRPLLAGESEETSKLSREHAVAVPAPGLVAIAGGKYTTYRVMAADAIDAAAQFIPARVAPSITE…
GCA_000277145.1_ASM27714v1_genomic.gbff.gz	Mycobacterium intracellulare MOTT-02	AFC46723.1	OCO_03590	GlpK1	365740 -> 366673	MAEFAEFVAAIDQGTTSTRCMIFDHEGAEVARHQLEHEQILPQAGWVEHDPVEIWERTSSVLTSVLNRANLAPKNIAALGITNQRETTLVWNRKTGRPYYNAIVWQDTRTDRIASALEADGRGEVIRRKAGLPPATYFSGAKLRWILENVDGVRDAAERGDALFGTPDTWVLWNLTGGPRGGVHVTDVTNASRTMLMNLETLDWDDELLSFFAIPRAMLPRIGPSSSPQPYGVTAETGPAGGEIAITGVLGDQHAAMVGQVCLAEGEAKKHLWHRQFPATEHRRDDRALRQRAAVHRLLPVRGRQTRLRT
GCA_000277145.1_ASM27714v1_genomic.gbff.gz	Mycobacterium intracellulare MOTT-02	AFC46724.1	OCO_03600	GlpK1	366686 -> 367268	MTGAAVQWLRDQLGIISGAAQSEALARQVDDNGGVYFVPAFSGLFAPYWRSDARGAIVGLSRFNTNAHLARATLEAICYQSRDVVDAMAADSGVRLEVLKVDGGITGNDLCMQIQADVLGVDVVRPVVAETTALGAAYAAGLAVGFWADPADLRANWQEGRRWSPTWNDEQRADGYAGWRKAVQRTLDWVSIT
GCA_000277145.1_ASM27714v1_genomic.gbff.gz	Mycobacterium intracellulare MOTT-02	AFC48537.1	OCO_21740	GlpD2	2255946 -> 2257488	MIPDPTALNAARRAADLTALAEGEPLDVVVIGGGITGAGIALDAAARGLRVALVEKHDLAFGTSRWSSKLVHGGLRYLATGNVGIARRSAIERGILITRNAPHLVRAMPQLVPLLPSMSPGTRALVRGGFLAGDLLRALAGTPASTLPRSRRISARRVVEMAPTVRRDGLDGGLLAYDGQLIDDARLVTAVARTAAQHGARILTHVSASRATGTSVRLTDARTGESFDVSARAVVNAAGVWAGEIDGSLKLRPSRGTHLVFDAAMFGNPTAALTIPIPGELNRFVFAMPEQLGRVYLGLTDEAAPGPIPDVPEPSVDEITFLLDTVNTALGTGLTATDVIGAYAGLRPLIDTGEGRTADVSREHAVVESASGVISVIGGKLTEYRYMAEDVLDRAVRAR…
GCA_000277145.1_ASM27714v1_genomic.gbff.gz	Mycobacterium intracellulare MOTT-02	AFC50507.1	OCO_41440	GlpD2	4378252 <- 4379965	MSVLGPEQRQAAWDRLGAEQFDVVVIGGGVVGSGCALDAATRGLKVALVEARDFASGTSSRSSKMFHGGLRYLEQLEFGLVREALYERELSLTTLAPHLVKPMPFLFPLTNRVWERPYVAAGIFLYDRMGGAKSVPAQKHLTRAGALRLSPGLKRSSLIGGIRYYDTVVDDARHTMTVARTAAHYGAVVRTSTQVVALLREGDRVTGVRVRDSEDGAVTEVRGHVVVNATGVWTDEIQALSKQRGRFQVRASKGVHIVVPRDRIVSDVAIILRTEKSVMFVIPWGSHWIIGTTDTDWNLDLAHPAATKADIDYILTTVNTVLAIPLTHADIDGVYAGLRPLLAGESEETSKLSREHAVAVPAPGLVAIAGGKYTTYRVMAADAIDAAAQFIPARVAPSI…
GCA_000277325.1_ASM27732v1_genomic.gbff.gz	Bifidobacterium animalis subsp. lactis B420	AFJ17197.1	W7Y_1486	GlpF1	1754477 <- 1755212	MEYSLFTKLAAEFVGTAVLMIFGNGAVANVELKNTKGHNAGWLNIAMGYGFGVMFPVLMFGGVSGAHINPAMTIAQAVNGMFPWSNVLPYIIAQILGAAVGQLIVYVCYYPHYKETENAEAILSTFCTTDAQATRRNYFINEFFGTMILVLGALCCLELQWGRQNYASASIVVGFIVWGLVCSMGGPTGPGLNPARDLMPRVLHSILPIPHKGSSRWNEAWIPVVAPIIGGIIGCWLFHVLFAI
GCA_000277345.1_ASM27734v1_genomic.gbff.gz	Bifidobacterium animalis subsp. lactis Bi-07	AFJ18786.1	W91_1517	GlpF1	1754697 <- 1755432	MEYSLFTKLAAEFVGTAVLMIFGNGAVANVELKNTKGHNAGWLNIAMGYGFGVMFPVLMFGGVSGAHINPAMTIAQAVNGMFPWSNVLPYIIAQILGAAVGQLIVYVCYYPHYKETENAEAILSTFCTTDAQATRRNYFINEFFGTMILVLGALCCLELQWGRQNYASASIVVGFIVWGLVCSMGGPTGPGLNPARDLMPRVLHSILPIPHKGSSRWNEAWIPVVAPIIGGIIGCWLFHVLFAI
GCA_000277715.1_ASM27771v1_genomic.gbff.gz	Arachnia propionica F0230a	AFN45168.1	HMPREF9154_2447	GlpK1	2645638 <- 2647162	MTDTKYVLAIDQGTTSSRAIIFDHAGRIVAVGQKEHEQIFPRAGWVEHNAAEIWDNVREVVAQALAKAQLNKENLAAVGITNQRETTLVWDRKTGEPVYNAIVWQDTRTQKIVEELGGEQGADRYKEIVGLPLATYFSGPKVKWVLDNVEGARERAEAGDLVMGTMDTWVLWNLTGGVKGGVHITDVTNASRTMLMNLKTLDWEPSIAADMGIPMSMLPEIRSSAEVYGVCRPQGLLAGVPVAGILGDQQAATFGQACFEKGMAKNTYGTGCFMLMNTGEEIVPSKNGLLTTLCYKIGDAKPIYALEGSIAVAGSLVQWLRDNLRMFDSAPEIETLAATVDDNGGAYIVPAFSGLFAPYWRADARGALVGLTRYVNRGHIARAVLEATAFQTREVLDAM…
GCA_000277715.1_ASM27771v1_genomic.gbff.gz	Arachnia propionica F0230a	AFN45486.1	HMPREF9154_2448	GlpF2	2647211 <- 2647973	MFAIFLSEAVGSMLLILLGCGVVANTALTKSKGQGTGFLFVNWGWGLAVFVGVIAAAKSGGHLNPAVTIGLLVNDIAQGKPAMDFGTVMAYLGGQFVGSLIGAFLCWVAYKQHFDEEPDQGAKLGVFCTAPAIRNPLFNLLTEIIGTFVLVFVVIASGLYTTNTKGDAVNLGWLGAFGVALLIVVIGTGLGGPTGYAINPTRDLCPRIMHAILPIKGKGDSDWSYSWVPVVGPMIGGLLGGLLAAPLLVFPLQ
GCA_000277715.1_ASM27771v1_genomic.gbff.gz	Arachnia propionica F0230a	AFN46819.1	HMPREF9154_2486	GlpD2	2684240 <- 2685953	MTVLSQEQRATSLEAMTSQKFDVLVIGGGVTGAGIALDAAARGLSTAVVDAQDWAAGTSSRSSRLVHGGLRYLYNLDFKLVAEALRERGRLLTTIAPHLVEAQPFLWPLKTPVIERAYSAVGVGMYDALARIGSKGRKTVPIQRHLSKAGAMRRFPEIKRNALVGAIEFYDARVDDARLVITLIRTAVKYGAAAASRVKVTEVLKDGRGRACGVKAVDLENGNEFTIEADRIINATGVWTEQTQELAGGTGGLKVLTSKGIHIVIPRERLKATTGLFLRTEKSVLFIIPWQHYWVIGTTDTAWHEQLKHPVPTSEDIDYVLDHANEVLDPPLTRDDIIGTYAGLRPLLQPKVLDESKSTKVSREHTVTEVIPGMVAIAGGKLTTYRVMAEDAVNFALGQ…
GCA_000277735.2_ASM27773v2_genomic.gbff.gz	Mycobacterium tuberculosis H37Rv	AFN50201.1	RVBD_2249c	GlpD2	2523251 <- 2524802	MLMPHSAALNAARRSADLTALADGGALDVIVIGGGITGVGIALDAATRGLTVALVEKHDLAFGTSRWSSKLVHGGLRYLASGNVGIARRSAVERGILMTRNAPHLVHAMPQLVPLLPSMGHTKRALVRAGFLAGDALRVLAGTPAATLPRSRRIPASRVVEIAPTVRRDGLDGGLLAYDGQLIDDARLVMAVARTAAQHGARILTYVGASNVTGTSVELTDRRTRQSFALSARAVINAAGVWAGEIDPSLRLRPSRGTHLVFDAKSFANPTAALTIPIPGELNRFVFAMPEQLGRIYLGLTDEDAPGPIPDVPQPSSEEITFLLDTVNTALGTAVGTKDVIGAYAGLRPLIDTGGAGVQGRTADVSRDHAVFESPSGVISVVGGKLTEYRYMAEDVLNR…
GCA_000277735.2_ASM27773v2_genomic.gbff.gz	Mycobacterium tuberculosis H37Rv	AFN51308.1	RVBD_3302c	GlpD2	3687681 <- 3689439	MSNPIQAPDGGQGWPAAALGPAQRAVAWKRLGTEQFDVVVIGGGVVGSGCALDAATRGLKVALVEARDLASGTSSRSSKMFHGGLRYLEQLEFGLVREALYERELSLTTLAPHLVKPLPFLFPLTKRWWERPYIAAGIFLYDRLGGAKSVPAQRHFTRAGALRLSPGLKRSSLIGGIRYYDTVVDDARHTMTVARTAAHYGAVVRCSTQVVALLREGDRVIGVGVRDSENGAVAEVRGHVVVNATGVWTDEIQALSKQRGRFQVRASKGVHVVVPRDRIVSDVAMILRTEKSVMFVIPWGSHWIIGTTDTDWNLDLAHPAATKADIDYILGTVNAVLATPLTHADIDGVYAGLRPLLAGESDDTSKLSREHAVAVPAAGLVAIAGGKYTTYRVMAADAI…
GCA_000277735.2_ASM27773v2_genomic.gbff.gz	Mycobacterium tuberculosis H37Rv	AFN51714.1	RVBD_3696c	GlpK1	4138379 <- 4139933	MSDAILGEQLAESSDFIAAIDQGTTSTRCMIFDHHGAEVARHQLEHEQILPRAGWVEHNPVEIWERTASVLISVLNATNLSPKDIAALGITNQRETTLVWNRHTGRPYYNAIVWQDTRTDRIASALDRDGRGNLIRRKAGLPPATYFSGGKLQWILENVDGVRAAAENGDALFGTPDTWVLWNLTGGPRGGVHVTDVTNASRTMLMDLETLDWDDELLSLFSIPRAMLPEIASSAPSEPYGVTLATGPVGGEVPITGVLGDQHAAMVGQVCLAPGEAKNTYGTGNFLLLNTGETIVRSNNGLLTTVCYQFGNAKPVYALEGSIAVTGSAVQWLRDQLGIISGAAQSEALARQVPDNGGMYFVPAFSGLFAPYWRSDARGAIVGLSRFNTNAHLARATLE…
GCA_000277775.2_ASM27777v2_genomic.gbff.gz	Mycobacteroides abscessus subsp. massiliense str. GO 06	AFN64279.1	MYCMA_2147	GlpD2	1012871 -> 1014317	MTTQLNSTRRSADLDALSGGAPIDVLVIGGGITGVGVALDAASRGLRVTLVEKHDLAFGTSRFSSKLVHGGLRYLASGQVGVARESALERHILMTRTAPHLIHPLAQVVPLHPAVSMFSRALVRVGFIAGDGLRKLAHTSAEVLPRSRAIDAGEVIRRAPTVRRNGLRGGLMAFDGQLVDDARLVVSIARTAAGLGARILTRVSAEQVTGDGAVLRDGLTGNAIPVQAGLVINAAGVWAGQVDRDIKLRPSRGTHLVFRAASFGGLSAALTVPVPGTINRFVFALPAIHDRVYLGLTDEPAPGPVPDVAEPSAAEERFLLDTVNTVLQTSLSETDVVGRFAGLRPLLDGDDSATADLSRKHAVRVSESGVVSVVGGKLTTYRKMAQDALDVGLQRRPLA…
[truncated: 12,611 more rows]
