# Supplementary material for: Molecular mechanism of GylR-mediated regulation of glycerol metabolism in Streptomyces clavuligerus NRRL 3585
Source: Front Microbiol. 2022 Nov 25;13:1078293. doi: 10.3389/fmicb.2022.1078293 (PMC9732521; doi:10.3389/fmicb.2022.1078293)
Supplement: Supplementary file 3 [file Table_2.xlsx]

## Sheet: Table-S2
assembly file	organism	locus tag 1	family 1	locus tag 2	family 2	locus tag 3	family 3	locus tag 4	family 4	locus tag 5	family 5
GCA_000007665.1_ASM766v1_genomic.gbff.gz	Leifsonia xyli subsp. xyli str. CTCB07	Lxx04410	GlpF	Lxx04420	GlpK
GCA_000008345.1_ASM834v1_genomic.gbff.gz	Cutibacterium acnes KPA171202	PPA2304	GlpK	PPA2305	GlpF
GCA_000009765.2_ASM976v2_genomic.gbff.gz	Streptomyces avermitilis MA-4680 = NBRC 14893	SAVERM_6663	GlpD	SAVERM_6664	GlpK	SAVERM_6665	GlpF	SAVERM_6666	GylR
GCA_000009765.2_ASM976v2_genomic.gbff.gz	Streptomyces avermitilis MA-4680 = NBRC 14893	SAVERM_6963	GlpK	SAVERM_6964	GlpF
GCA_000009765.2_ASM976v2_genomic.gbff.gz	Streptomyces avermitilis MA-4680 = NBRC 14893	SAVERM_7200	GlpF	SAVERM_7201	GlpK
GCA_000009805.1_ASM980v1_genomic.gbff.gz	Nocardia farcinica IFM 10152	NFA_9710	GlpK	NFA_9720	GlpD
GCA_000010105.1_ASM1010v1_genomic.gbff.gz	Rhodococcus erythropolis PR4 NBRC 100887	RER_20870	GlpK	RER_20880	GlpD
GCA_000010105.1_ASM1010v1_genomic.gbff.gz	Rhodococcus erythropolis PR4 NBRC 100887	RER_46040	GlpD	RER_46050	GlpK	RER_46060	GlpF
GCA_000010285.1_ASM1028v1_genomic.gbff.gz	Kocuria rhizophila DC2201 NBRC 103217	KRH_13500	GlpK	KRH_13510	GlpF	KRH_13520	GlpD
GCA_000010605.1_ASM1060v1_genomic.gbff.gz	Streptomyces griseus subsp. griseus NBRC 13350	SGR_5843	GlpD	SGR_5844	GlpK	SGR_5845	GlpF	SGR_5846	GylR
GCA_000010605.1_ASM1060v1_genomic.gbff.gz	Streptomyces griseus subsp. griseus NBRC 13350	SGR_6420	GlpK	SGR_6421	GlpF
GCA_000010805.1_ASM1080v1_genomic.gbff.gz	Rhodococcus opacus B4	ROP_63250	GlpK	ROP_63260	GlpD
GCA_000011025.1_ASM1102v1_genomic.gbff.gz	Rothia mucilaginosa DY-18	RMDY18_13840	GlpD	RMDY18_13850	GlpF	RMDY18_13860	GlpK
GCA_000014185.1_ASM1418v1_genomic.gbff.gz	Rubrobacter xylanophilus DSM 9941	Rxyl_1063	GlpK	Rxyl_1065	GlpF	Rxyl_1069	GlpD
GCA_000014565.1_ASM1456v1_genomic.gbff.gz	Rhodococcus jostii RHA1	RHA1_ro06264	GlpK	RHA1_ro06265	GlpD
GCA_000014925.1_ASM1492v1_genomic.gbff.gz	Paenarthrobacter aurescens TC1	AAur_2247	GlpK	AAur_2248	GlpF
GCA_000015005.1_ASM1500v1_genomic.gbff.gz	Mycolicibacterium smegmatis MC2 155	MSMEG_6756	GlpK	MSMEG_6757	GylR	MSMEG_6758	GlpF	MSMEG_6759	GlpK	MSMEG_6761	GlpD
GCA_000016425.1_ASM1642v1_genomic.gbff.gz	Salinispora tropica CNB-440	Strop_0493	GlpD	Strop_0494	GlpK	Strop_0495	GlpF	Strop_0496	GylR	Strop_0497	GlpK
GCA_000017305.1_ASM1730v1_genomic.gbff.gz	Kineococcus radiotolerans SRS30216 = ATCC BAA-149	Krad_1022	GylR	Krad_1021	GlpK
GCA_000017305.1_ASM1730v1_genomic.gbff.gz	Kineococcus radiotolerans SRS30216 = ATCC BAA-149	Krad_1009	GlpD	Krad_1008	GlpK	Krad_1007	GlpF
GCA_000018885.1_ASM1888v1_genomic.gbff.gz	Renibacterium salmoninarum ATCC 33209	RSal33209_1948	GlpK	RSal33209_1949	GlpF
GCA_000022025.1_ASM2202v1_genomic.gbff.gz	Pseudarthrobacter chlorophenolicus A6	Achl_1985	GlpK	Achl_1986	GlpF
GCA_000022905.1_ASM2290v1_genomic.gbff.gz	Corynebacterium aurimucosum ATCC 700975	cauri_2388	GlpK	cauri_2389	GlpF	cauri_2390	GlpD
GCA_000023105.1_ASM2310v1_genomic.gbff.gz	Beutenbergia cavernae DSM 12333	Bcav_3289	GlpD	Bcav_3290	GlpF	Bcav_3291	GlpK
GCA_000023145.1_ASM2314v1_genomic.gbff.gz	Corynebacterium kroppenstedtii DSM 44385	ckrop_0216	GlpK	ckrop_0217	GlpF	ckrop_0218	GlpD
GCA_000023205.1_ASM2320v1_genomic.gbff.gz	Micrococcus luteus NCTC 2665	Mlut_23030	GlpD	Mlut_23040	GlpF	Mlut_23050	GlpK
GCA_000023245.1_ASM2324v1_genomic.gbff.gz	Actinosynnema mirum DSM 43827	Amir_6409	GlpK	Amir_6410	GlpF	Amir_6411	GlpD
GCA_000023265.1_ASM2326v1_genomic.gbff.gz	Acidimicrobium ferrooxidans DSM 10331	Afer_0875	GlpF	Afer_0876	GlpK
GCA_000023405.1_ASM2340v1_genomic.gbff.gz	Brachybacterium faecium DSM 4810	Bfae_29920	GlpK	Bfae_29930	GlpF	Bfae_29940	GlpD
GCA_000023865.1_ASM2386v1_genomic.gbff.gz	Saccharomonospora viridis DSM 43017	Svir_05770	GlpK	Svir_05780	GlpF	Svir_05790	GlpD
GCA_000024025.1_ASM2402v1_genomic.gbff.gz	Catenulispora acidiphila DSM 44928	Caci_5123	GlpD	Caci_5124	GlpK	Caci_5125	GlpF	Caci_5126	GylR	Caci_5127	GlpK
GCA_000024065.1_ASM2406v1_genomic.gbff.gz	Jonesia denitrificans DSM 20603	Jden_0485	GlpK	Jden_0486	GlpF	Jden_0487	GlpD
GCA_000024345.1_ASM2434v1_genomic.gbff.gz	Kribbella flavida DSM 17836	Kfla_3195	GlpF	Kfla_3196	GlpK	Kfla_3197	GlpD
GCA_000024345.1_ASM2434v1_genomic.gbff.gz	Kribbella flavida DSM 17836	Kfla_3201	GlpK	Kfla_3202	GylR
GCA_000024365.1_ASM2436v1_genomic.gbff.gz	Nakamurella multipartita DSM 44233	Namu_3313	GlpK	Namu_3314	GlpD
GCA_000024365.1_ASM2436v1_genomic.gbff.gz	Nakamurella multipartita DSM 44233	Namu_3436	GlpD	Namu_3437	GlpK
GCA_000024365.1_ASM2436v1_genomic.gbff.gz	Nakamurella multipartita DSM 44233	Namu_5299	GlpK	Namu_5300	GlpF	Namu_5301	GlpD	Namu_5303	GylR	Namu_5304	GlpK
GCA_000024385.1_ASM2438v1_genomic.gbff.gz	Thermomonospora curvata DSM 43183	Tcur_1214	GlpK	Tcur_1215	GlpF
GCA_000024545.1_ASM2454v1_genomic.gbff.gz	Stackebrandtia nassauensis DSM 44728	Snas_1918	GlpF	Snas_1919	GlpK
GCA_000024785.1_ASM2478v1_genomic.gbff.gz	Gordonia bronchialis DSM 43247	Gbro_1798	GlpK	Gbro_1799	GlpD
GCA_000024865.1_ASM2486v1_genomic.gbff.gz	Streptosporangium roseum DSM 43021	Sros_2435	GlpF	Sros_2436	GlpK	Sros_2437	GlpD
GCA_000024865.1_ASM2486v1_genomic.gbff.gz	Streptosporangium roseum DSM 43021	Sros_4361	GlpD	Sros_4362	GlpK
GCA_000024865.1_ASM2486v1_genomic.gbff.gz	Streptosporangium roseum DSM 43021	Sros_5746	GlpD	Sros_5747	GlpK
GCA_000024865.1_ASM2486v1_genomic.gbff.gz	Streptosporangium roseum DSM 43021	Sros_7482	GlpK	Sros_7483	GlpF	Sros_7484	GylR	Sros_7485	GlpK
GCA_000024925.1_ASM2492v1_genomic.gbff.gz	Sanguibacter keddieii DSM 10542	Sked_06800	GlpK	Sked_06810	GlpF	Sked_06820	GlpD
GCA_000024965.1_ASM2496v1_genomic.gbff.gz	Xylanimonas cellulosilytica DSM 15894	Xcel_0389	GlpK	Xcel_0390	GlpF	Xcel_0391	GlpD
GCA_000025265.1_ASM2526v1_genomic.gbff.gz	Conexibacter woesei DSM 14684	Cwoe_3913	GlpD	Cwoe_3914	GlpF
GCA_000025345.1_ASM2534v1_genomic.gbff.gz	Geodermatophilus obscurus DSM 43160	Gobs_5038	GlpD	Gobs_5039	GylR	Gobs_5040	GlpK	Gobs_5041	GlpF	Gobs_5042	GlpK
GCA_000025765.1_ASM2576v1_genomic.gbff.gz	Cutibacterium acnes SK137	HMPREF0675_5382	GlpK	HMPREF0675_5383	GlpF
GCA_000062885.1_ASM6288v1_genomic.gbff.gz	Saccharopolyspora erythraea NRRL 2338	SACE_6515	GlpD	SACE_6517	GlpF	SACE_6518	GlpK
GCA_000063485.1_ASM6348v1_genomic.gbff.gz	Clavibacter michiganensis subsp. michiganensis NCPPB 382	CMM_1830	GlpF	CMM_1831	GlpK
GCA_000069185.1_ASM6918v1_genomic.gbff.gz	Mycobacteroides abscessus ATCC 19977	MAB_0381	GlpF	MAB_0382	GlpK
GCA_000091305.1_ASM9130v1_genomic.gbff.gz	Streptomyces scabiei 87.22	SCAB_73281	GlpD	SCAB_73291	GlpK	SCAB_73301	GlpF	SCAB_73311	GylR
GCA_000091725.1_ASM9172v1_genomic.gbff.gz	Propionibacterium freudenreichii subsp. shermanii CIRM-BIA1	PFREUD_14600	GlpK	PFREUD_14610	GlpF
GCA_000092225.1_ASM9222v1_genomic.gbff.gz	Tsukamurella paurometabola DSM 20162	Tpau_1005	GlpK	Tpau_1006	GlpD
GCA_000092365.1_ASM9236v1_genomic.gbff.gz	Arcanobacterium haemolyticum DSM 20595	Arch_0262	GlpK	Arch_0263	GlpF
GCA_000092385.1_ASM9238v1_genomic.gbff.gz	Streptomyces bingchenggensis BCW-1	SBI_08464	GlpD	SBI_08465	GlpK	SBI_08466	GlpF	SBI_08467	GylR
GCA_000092385.1_ASM9238v1_genomic.gbff.gz	Streptomyces bingchenggensis BCW-1	SBI_09107	GlpF	SBI_09108	GlpK
GCA_000092825.1_ASM9282v1_genomic.gbff.gz	Segniliparus rotundus DSM 44985	Srot_2987	GlpF	Srot_2988	GlpK
GCA_000092865.1_ASM9286v1_genomic.gbff.gz	Cellulomonas flavigena DSM 20109	Cfla_0558	GlpK	Cfla_0559	GlpF	Cfla_0560	GlpD
GCA_000092985.1_ASM9298v1_genomic.gbff.gz	Nocardiopsis dassonvillei subsp. dassonvillei DSM 43111	Ndas_3648	GylR	Ndas_3649	GlpK	Ndas_3650	GlpF	Ndas_3651	GlpD
GCA_000143705.2_ASM14370v2_genomic.gbff.gz	Corynebacterium pseudotuberculosis FRC41	CPFRC_00475	GlpK	CPFRC_00480	GlpF
GCA_000143885.2_ASM14388v2_genomic.gbff.gz	Gordonia sp. KTR9	KTR9_1727	GlpK	KTR9_1728	GlpD
GCA_000144675.2_ASM14467v2_genomic.gbff.gz	Corynebacterium pseudotuberculosis C231	CPC231_00475	GlpK	CPC231_00480	GlpF
GCA_000144935.3_ASM14493v3_genomic.gbff.gz	Corynebacterium pseudotuberculosis 1002	CP1002_00475	GlpK	CP1002_00480	GlpF
GCA_000147815.3_ASM14781v3_genomic.gbff.gz	Streptomyces violaceusniger Tu 4113	Strvi_3646	GlpF	Strvi_3647	GlpK
GCA_000147815.3_ASM14781v3_genomic.gbff.gz	Streptomyces violaceusniger Tu 4113	Strvi_5180	GylR	Strvi_5181	GlpK
GCA_000147815.3_ASM14781v3_genomic.gbff.gz	Streptomyces violaceusniger Tu 4113	Strvi_5709	GlpF	Strvi_5710	GlpK
GCA_000147815.3_ASM14781v3_genomic.gbff.gz	Streptomyces violaceusniger Tu 4113	Strvi_6664	GylR	Strvi_6665	GlpF	Strvi_6666	GlpK	Strvi_6667	GlpD
GCA_000148465.1_Scla_1.0_genomic.gbff.gz	Streptomyces clavuligerus ATCC 27064	ORF00615	GlpF	ORF00616	GlpK
GCA_000148465.1_Scla_1.0_genomic.gbff.gz	Streptomyces clavuligerus ATCC 27064	ORF00857	GylR	ORF00858	GlpF	ORF00859	GlpK	ORF00860	GlpD
GCA_000152065.3_ASM15206v3_genomic.gbff.gz	Corynebacterium pseudotuberculosis I19	CPI19_00475	GlpK	CPI19_00480	GlpF
GCA_000154945.1_ASM15494v1_genomic.gbff.gz	Streptomyces pristinaespiralis ATCC 25486	SSDG_01503	GlpD	SSDG_01502	GlpK	SSDG_01501	GlpF	SSDG_01500	GylR
GCA_000154945.1_ASM15494v1_genomic.gbff.gz	Streptomyces pristinaespiralis ATCC 25486	SSDG_07297	GlpK	SSDG_07298	GlpF
GCA_000154945.1_ASM15494v1_genomic.gbff.gz	Streptomyces pristinaespiralis ATCC 25486	SSDG_02365	GlpF	SSDG_02366	GlpK
GCA_000154965.1_ASM15496v1_genomic.gbff.gz	Streptomyces sviceus ATCC 29083	SSEG_00465	GlpF	SSEG_00466	GlpK
GCA_000154965.1_ASM15496v1_genomic.gbff.gz	Streptomyces sviceus ATCC 29083	SSEG_06910	GlpF	SSEG_06911	GlpK	SSEG_06912	GlpD
GCA_000154965.1_ASM15496v1_genomic.gbff.gz	Streptomyces sviceus ATCC 29083	SSEG_03728	GlpF	SSEG_03729	GlpK	SSEG_03730	GlpD
GCA_000160775.2_ASM16077v2_genomic.gbff.gz	Aeromicrobium marinum DSM 15272	HMPREF0063_11350	GlpD	HMPREF0063_11351	GlpK
GCA_000163875.1_Strep_clav_ATCC27064_genomic.gbff.gz	Streptomyces clavuligerus ATCC 27064	SCLAV_0631	GlpF	SCLAV_0632	GlpK
GCA_000163875.1_Strep_clav_ATCC27064_genomic.gbff.gz	Streptomyces clavuligerus ATCC 27064	SCLAV_0876	GylR	SCLAV_0877	GlpF	SCLAV_0878	GlpK	SCLAV_0879	GlpD
GCA_000164155.2_ASM16415v2_genomic.gbff.gz	Rhodococcus hoagii ATCC 33707	HMPREF0724_13076	GlpK	HMPREF0724_13077	GlpD
GCA_000164695.2_ASM16469v2_genomic.gbff.gz	Rothia dentocariosa ATCC 17931	HMPREF0733_11642	GlpK	HMPREF0733_11643	GlpF	HMPREF0733_11644	GlpD
GCA_000177195.2_ASM17719v2_genomic.gbff.gz	Streptomyces sp. SirexAA-E	SACTE_0474	GlpK	SACTE_0475	GlpF
GCA_000177195.2_ASM17719v2_genomic.gbff.gz	Streptomyces sp. SirexAA-E	SACTE_1088	GylR	SACTE_1089	GlpF	SACTE_1090	GlpK	SACTE_1091	GlpD
GCA_000189535.1_ASM18953v1_genomic.gbff.gz	Pseudarthrobacter phenanthrenivorans Sphe3	Asphe3_19780	GlpK	Asphe3_19790	GlpF
GCA_000195815.1_ASM19581v1_genomic.gbff.gz	Corynebacterium diphtheriae NCTC 13129	DIP2235	GlpK	DIP2236	GlpF	DIP2237	GlpD
GCA_000195835.3_ASM19583v2_genomic.gbff.gz	Mycobacterium tuberculosis variant bovis AF2122/97	BQ2027_MB3721C	GlpK	BQ2027_MB3722C	GlpK
GCA_000196235.1_ASM19623v1_genomic.gbff.gz	Arthrobacter sp. FB24	Arth_2248	GlpK	Arth_2249	GlpF
GCA_000196675.2_ASM19667v2_genomic.gbff.gz	Pseudonocardia dioxanivorans CB1190	Psed_5073	GlpK	Psed_5074	GylR	Psed_5075	GlpF	Psed_5076	GlpK	Psed_5077	GlpD
GCA_000196695.1_ASM19669v1_genomic.gbff.gz	Rhodococcus hoagii 103S	REQ_34110	GlpD	REQ_34120	GlpK
GCA_000196835.1_ASM19683v1_genomic.gbff.gz	Amycolatopsis mediterranei U32	AMED_0925	GlpK	AMED_0926	GlpF	AMED_0927	GlpD
GCA_000196835.1_ASM19683v1_genomic.gbff.gz	Amycolatopsis mediterranei U32	AMED_4411	GlpK	AMED_4412	GylR	AMED_4413	GlpF	AMED_4414	GlpK	AMED_4415	GlpD
GCA_000197735.1_ASM19773v1_genomic.gbff.gz	Glutamicibacter arilaitensis Re117	AARI_17010	GlpK	AARI_17020	GlpF
GCA_000202635.1_ASM20263v1_genomic.gbff.gz	Microbacterium testaceum StLB037	MTES_0400	GlpF	MTES_0401	GlpK
GCA_000203835.1_ASM20383v1_genomic.gbff.gz	Streptomyces coelicolor A3(2)	SCO1658	GylR	SCO1659	GlpF	SCO1660	GlpK	SCO1661	GlpD
GCA_000212695.1_ASM21269v1_genomic.gbff.gz	Cellulomonas fimi ATCC 484	Celf_3519	GlpD	Celf_3520	GlpF	Celf_3521	GlpK
GCA_000213055.1_ASM21305v1_genomic.gbff.gz	Streptomyces sp. Tu6071	STTU_5691	GlpD	STTU_5692	GlpK	STTU_5693	GlpF	STTU_5694	GylR
GCA_000213155.1_ASM21315v1_genomic.gbff.gz	Cutibacterium acnes 266	PAZ_c24030	GlpK	PAZ_c24040	GlpF
GCA_000214175.1_ASM21417v1_genomic.gbff.gz	Hoyosella subflava DQS3-9A1	AS9A_3844	GlpD	AS9A_3845	GlpK
GCA_000214175.1_ASM21417v1_genomic.gbff.gz	Hoyosella subflava DQS3-9A1	AS9A_4355	GlpF	AS9A_4356	GlpD	AS9A_4357	GlpK	AS9A_4358	GylR	AS9A_4359	GlpK
GCA_000215105.1_ASM21510v1_genomic.gbff.gz	Isoptericola variabilis 225	Isova_0533	GlpK	Isova_0534	GlpF	Isova_0535	GlpD
GCA_000215645.1_ASM21564v1_genomic.gbff.gz	Corynebacterium ulcerans 809	CULC809_00141	GlpK	CULC809_00142	GlpF
GCA_000215665.1_ASM21566v1_genomic.gbff.gz	Corynebacterium ulcerans BR-AD22	CULC22_00138	GlpK	CULC22_00139	GlpK	CULC22_00140	GlpF
GCA_000217615.1_ASM21761v1_genomic.gbff.gz	Cutibacterium acnes 6609	TIB1ST10_11735	GlpK	TIB1ST10_11740	GlpF
GCA_000218545.1_ASM21854v1_genomic.gbff.gz	Cellulomonas gilvus ATCC 13127	Celgi_0286	GlpK	Celgi_0287	GlpF	Celgi_0288	GlpD
GCA_000220705.2_ASM22070v2_genomic.gbff.gz	Streptomyces xinghaiensis S187	ORF05342	GlpD	ORF05343	GlpK	ORF05344	GlpF	ORF05346	GylR
GCA_000220945.1_ASM22094v1_genomic.gbff.gz	Amycolatopsis mediterranei S699	RAM_04715	GlpK	RAM_04720	GlpF	RAM_04725	GlpD
GCA_000220945.1_ASM22094v1_genomic.gbff.gz	Amycolatopsis mediterranei S699	RAM_22465	GlpK	RAM_22470	GylR	RAM_22475	GlpF	RAM_22480	GlpK	RAM_22485	GlpD
GCA_000221625.1_ASM22162v1_genomic.gbff.gz	Corynebacterium pseudotuberculosis PAT10	CpPAT10_0092	GlpK	CpPAT10_0093	GlpF
GCA_000227175.1_ASM22717v1_genomic.gbff.gz	Corynebacterium pseudotuberculosis 42/02-A	Cp4202_0092	GlpK	Cp4202_0093	GlpF
GCA_000227605.3_ASM22760v3_genomic.gbff.gz	Corynebacterium pseudotuberculosis CIP 52.97	CPCIP5297_00530	GlpK	CPCIP5297_00535	GlpF
GCA_000231055.3_ASM23105v3_genomic.gbff.gz	Saccharomonospora azurea NA-128	SacazDRAFT_03393	GlpK	SacazDRAFT_03394	GlpF	SacazDRAFT_03395	GlpD
GCA_000231215.1_ASM23121v1_genomic.gbff.gz	Cutibacterium acnes subsp. defendens ATCC 11828	TIIST44_04340	GlpK	TIIST44_04345	GlpF
GCA_000233735.1_ASM23373v1_genomic.gbff.gz	Corynebacterium pseudotuberculosis 1/06-A	Cp106_0095	GlpK	Cp106_0096	GlpF
GCA_000237145.1_ASM23714v1_genomic.gbff.gz	Actinoplanes sp. SE50/110	ACPL_3909	GlpD	ACPL_3910	GlpK	ACPL_3911	GylR	ACPL_3912	GlpK
GCA_000237145.1_ASM23714v1_genomic.gbff.gz	Actinoplanes sp. SE50/110	ACPL_5625	GlpD	ACPL_5626	GlpK	ACPL_5627	GlpF	ACPL_5628	GylR	ACPL_5629	GlpK
GCA_000237305.1_ASM23730v1_genomic.gbff.gz	Streptomyces cattleya NRRL 8057 = DSM 46488	SCAT_0101	GlpF	SCAT_0102	GlpK
GCA_000237305.1_ASM23730v1_genomic.gbff.gz	Streptomyces cattleya NRRL 8057 = DSM 46488	SCAT_5151	GlpD	SCAT_5152	GlpK	SCAT_5153	GlpF	SCAT_5154	GylR
GCA_000240015.1_ASM24001v1_genomic.gbff.gz	Cutibacterium acnes TypeIA2 P.acn33	TIA2EST2_11215	GlpK	TIA2EST2_11220	GlpF
GCA_000240035.1_ASM24003v1_genomic.gbff.gz	Cutibacterium acnes TypeIA2 P.acn17	TIA2EST22_11410	GlpK	TIA2EST22_11415	GlpF
GCA_000240055.1_ASM24005v1_genomic.gbff.gz	Cutibacterium acnes TypeIA2 P.acn31	TIA2EST36_11270	GlpK	TIA2EST36_11275	GlpF
GCA_000240165.1_ASM24016v1_genomic.gbff.gz	Streptomyces cattleya NRRL 8057 = DSM 46488	SCATT_01080	GlpF	SCATT_01090	GlpK
GCA_000240165.1_ASM24016v1_genomic.gbff.gz	Streptomyces cattleya NRRL 8057 = DSM 46488	SCATT_51440	GlpD	SCATT_51450	GlpK	SCATT_51460	GlpF	SCATT_51470	GylR
GCA_000241855.1_ASM24185v1_genomic.gbff.gz	Corynebacterium pseudotuberculosis 3/99-5	Cp3995_0096	GlpK	Cp3995_0097	GlpF
GCA_000241875.1_ASM24187v1_genomic.gbff.gz	Corynebacterium diphtheriae 31A	CD31A_2261	GlpK	CD31A_2262	GlpF	CD31A_2263	GlpD
GCA_000241895.1_ASM24189v1_genomic.gbff.gz	Corynebacterium diphtheriae 241	CD241_2125	GlpK	CD241_2126	GlpF	CD241_2127	GlpD
GCA_000241915.1_ASM24191v1_genomic.gbff.gz	Corynebacterium diphtheriae INCA 402	CDB402_2082	GlpK	CDB402_2083	GlpF	CDB402_2084	GlpD
GCA_000241935.1_ASM24193v1_genomic.gbff.gz	Corynebacterium diphtheriae BH8	CDBH8_2217	GlpK	CDBH8_2218	GlpF	CDBH8_2219	GlpD
GCA_000242775.1_ASM24277v1_genomic.gbff.gz	Corynebacterium diphtheriae HC03	CDHC03_2117	GlpK	CDHC03_2118	GlpF	CDHC03_2119	GlpD
GCA_000243395.3_ASM24339v3_genomic.gbff.gz	Saccharomonospora glauca K62	SacglDRAFT_00645	GlpK	SacglDRAFT_00646	GlpF	SacglDRAFT_00647	GlpD
GCA_000244955.1_ASM24495v1_genomic.gbff.gz	Saccharomonospora marina XMU15	SacmaDRAFT_0868	GlpK	SacmaDRAFT_0869	GlpF	SacmaDRAFT_0870	GlpD
GCA_000244975.1_ASM24497v1_genomic.gbff.gz	Saccharomonospora cyanea NA-134	SaccyDRAFT_0682	GlpK	SaccyDRAFT_0683	GlpF	SaccyDRAFT_0684	GlpD
GCA_000245355.1_ASM24535v1_genomic.gbff.gz	Streptomyces hygroscopicus subsp. jinggangensis 5008	SHJG_2083	GylR	SHJG_2084	GlpK
GCA_000245355.1_ASM24535v1_genomic.gbff.gz	Streptomyces hygroscopicus subsp. jinggangensis 5008	SHJG_2815	GlpF	SHJG_2816	GlpK
GCA_000245355.1_ASM24535v1_genomic.gbff.gz	Streptomyces hygroscopicus subsp. jinggangensis 5008	SHJG_3097	GylR	SHJG_3098	GlpF	SHJG_3099	GlpK	SHJG_3100	GlpD
GCA_000247715.1_ASM24771v1_genomic.gbff.gz	Gordonia polyisoprenivorans VH2	GPOL_c16830	GlpK	GPOL_c16840	GlpD
GCA_000248375.2_ASM24837v2_genomic.gbff.gz	Corynebacterium pseudotuberculosis 316	CP316_00530	GlpK	CP316_00535	GlpF
GCA_000250675.3_ASM25067v3_genomic.gbff.gz	Nocardia brasiliensis ATCC 700358	O3I_005515	GlpK	O3I_005520	GlpD
GCA_000250675.3_ASM25067v3_genomic.gbff.gz	Nocardia brasiliensis ATCC 700358	O3I_007105	GlpD	O3I_007110	GlpK	O3I_007115	GlpF	O3I_007120	GylR	O3I_007125	GlpK
GCA_000253235.1_ASM25323v1_genomic.gbff.gz	Streptomyces venezuelae ATCC 10712	SVEN_1251	GylR	SVEN_1252	GlpF	SVEN_1253	GlpK	SVEN_1254	GlpD
GCA_000255155.1_ASM25515v1_genomic.gbff.gz	Corynebacterium diphtheriae HC02	CDHC02_2096	GlpK	CDHC02_2097	GlpF	CDHC02_2098	GlpD
GCA_000255175.1_ASM25517v1_genomic.gbff.gz	Corynebacterium diphtheriae C7 (beta)	CDC7B_2209	GlpK	CDC7B_2210	GlpF	CDC7B_2211	GlpD
GCA_000255195.1_ASM25519v1_genomic.gbff.gz	Corynebacterium diphtheriae HC04	CDHC04_2144	GlpK	CDHC04_2145	GlpF	CDHC04_2146	GlpD
GCA_000255215.1_ASM25521v1_genomic.gbff.gz	Corynebacterium diphtheriae CDCE 8392	CDCE8392_2126	GlpK	CDCE8392_2127	GlpF	CDCE8392_2128	GlpD
GCA_000255235.1_ASM25523v1_genomic.gbff.gz	Corynebacterium diphtheriae HC01	CDHC01_2125	GlpK	CDHC01_2126	GlpF	CDHC01_2127	GlpD
GCA_000255255.1_ASM25525v1_genomic.gbff.gz	Corynebacterium diphtheriae VA01	CDVA01_2040	GlpK	CDVA01_2041	GlpF	CDVA01_2042	GlpD
GCA_000255275.1_ASM25527v1_genomic.gbff.gz	Corynebacterium diphtheriae PW8	CDPW8_2200	GlpK	CDPW8_2201	GlpF	CDPW8_2202	GlpD
GCA_000255935.1_ASM25593v1_genomic.gbff.gz	Corynebacterium pseudotuberculosis P54B96	CpP54B96_0099	GlpK	CpP54B96_0100	GlpF
GCA_000258385.1_ASM25838v1_genomic.gbff.gz	Corynebacterium pseudotuberculosis 267	Cp267_0103	GlpK	Cp267_0104	GlpF
GCA_000259155.4_ASM25915v4_genomic.gbff.gz	Corynebacterium pseudotuberculosis 31	CP31_00525	GlpK	CP31_00530	GlpF
GCA_000261345.2_ASM26134v2_genomic.gbff.gz	Streptomyces globisporus C-1027	WQO_02965	GlpF	WQO_02970	GlpK
GCA_000261345.2_ASM26134v2_genomic.gbff.gz	Streptomyces globisporus C-1027	WQO_06050	GylR	WQO_06055	GlpF	WQO_06060	GlpK	WQO_06065	GlpD
GCA_000263755.3_ASM26375v3_genomic.gbff.gz	Corynebacterium pseudotuberculosis 258	CP258_00530	GlpK	CP258_00535	GlpF
GCA_000265545.3_ASM26554v3_genomic.gbff.gz	Corynebacterium pseudotuberculosis Cp162	CP162_00560	GlpK	CP162_00565	GlpF
GCA_000269985.1_ASM26998v1_genomic.gbff.gz	Kitasatospora setae KM-6054	KSE_15650	GylR	KSE_15660	GlpK	KSE_15670	GlpD
GCA_000270245.1_ASM27024v1_genomic.gbff.gz	Microlunatus phosphovorus NM-1	MLP_40990	GlpK	MLP_41000	GlpF	MLP_41010	GlpD
GCA_000277145.1_ASM27714v1_genomic.gbff.gz	Mycobacterium intracellulare MOTT-02	OCO_03590	GlpK	OCO_03600	GlpK
GCA_000277715.1_ASM27771v1_genomic.gbff.gz	Arachnia propionica F0230a	HMPREF9154_2447	GlpK	HMPREF9154_2448	GlpF
GCA_000277775.2_ASM27777v2_genomic.gbff.gz	Mycobacteroides abscessus subsp. massiliense str. GO 06	MYCMA_0200	GlpK	MYCMA_0199	GlpF
GCA_000280865.2_ASM28086v2_genomic.gbff.gz	Streptomyces auratus AGR0001	SU9_003650	GlpF	SU9_003655	GlpK
GCA_000280865.2_ASM28086v2_genomic.gbff.gz	Streptomyces auratus AGR0001	SU9_006060	GylR	SU9_006065	GlpF	SU9_006070	GlpK	SU9_006075	GlpD
GCA_000280865.2_ASM28086v2_genomic.gbff.gz	Streptomyces auratus AGR0001	SU9_022750	GlpK	SU9_022755	GylR
GCA_000282715.1_ASM28271v1_genomic.gbff.gz	Amycolatopsis mediterranei S699	AMES_0922	GlpK	AMES_0923	GlpF	AMES_0924	GlpD
GCA_000282715.1_ASM28271v1_genomic.gbff.gz	Amycolatopsis mediterranei S699	AMES_4357	GlpK	AMES_4358	GylR	AMES_4359	GlpF	AMES_4360	GlpK	AMES_4361	GlpD
GCA_000283295.1_ASM28329v1_genomic.gbff.gz	Mycolicibacterium smegmatis MC2 155	MSMEI_6574	GlpK	MSMEI_6575	GylR	MSMEI_6576	GlpF	MSMEI_6577	GlpK	MSMEI_6578	GlpD
GCA_000284035.1_ASM28403v1_genomic.gbff.gz	Nocardia cyriacigeorgica GUH-2	NOCYR_1036	GlpK	NOCYR_1037	GlpD
GCA_000284035.1_ASM28403v1_genomic.gbff.gz	Nocardia cyriacigeorgica GUH-2	NOCYR_2753	GlpD	NOCYR_2754	GlpK	NOCYR_2755	GylR	NOCYR_2756	GlpK
GCA_000284295.1_ASM28429v1_genomic.gbff.gz	Actinoplanes missouriensis 431	AMIS_12610	GlpD	AMIS_12620	GlpK	AMIS_12630	GylR	AMIS_12640	GlpK
GCA_000284295.1_ASM28429v1_genomic.gbff.gz	Actinoplanes missouriensis 431	AMIS_57950	GlpD	AMIS_57960	GlpK	AMIS_57970	GlpF	AMIS_57980	GylR	AMIS_57990	GlpK
GCA_000294515.1_ASM29451v1_genomic.gbff.gz	Nocardiopsis alba ATCC BAA-2165	B005_0817	GylR	B005_0818	GlpK	B005_0819	GlpF	B005_0821	GlpD
GCA_000294695.2_ASM29469v2_genomic.gbff.gz	Arthrobacter sp. Rue61a	ARUE_c24020	GlpK	ARUE_c24030	GlpF
GCA_000297155.3_ASM29715v3_genomic.gbff.gz	Streptomyces tsukubensis NRRL18488	STSU_028750	GlpD	STSU_028755	GlpK	STSU_028760	GlpF	STSU_028765	GylR
GCA_000302515.1_ASM30251v1_genomic.gbff.gz	Cutibacterium acnes C1	PAC1_11745	GlpK	PAC1_11750	GlpF
GCA_000306785.1_ASM30678v1_genomic.gbff.gz	Modestobacter marinus	MODMU_5534	GlpD	MODMU_5536	GylR	MODMU_5537	GlpK	MODMU_5538	GlpF	MODMU_5539	GlpK
GCA_000306825.1_ASM30682v1_genomic.gbff.gz	Corynebacterium ulcerans 0102	CULC0102_0137	GlpK	CULC0102_0138	GlpF
GCA_000310065.1_ASM31006v1_genomic.gbff.gz	Acidipropionibacterium acidipropionici ATCC 4875	PACID_33710	GlpK	PACID_33730	GlpF
GCA_000317305.3_ASM31730v3_genomic.gbff.gz	Mycolicibacterium neoaurum VKM Ac-1815D	D174_07190	GlpK	D174_07200	GlpF
GCA_000328705.1_ASM32870v1_genomic.gbff.gz	Saccharothrix espanaensis DSM 44229	BN6_76890	GlpK	BN6_76900	GlpF	BN6_76910	GlpD
GCA_000331165.2_ASM33116v2_genomic.gbff.gz	Mycolicibacterium smegmatis MKD8	D806_065970	GlpK	D806_065980	GylR	D806_065990	GlpF	D806_066000	GlpK	D806_066010	GlpD
GCA_000331185.2_ASM33118v2_genomic.gbff.gz	Streptomyces rimosus subsp. rimosus ATCC 10970	SRIM_005330	GlpF	SRIM_005335	GlpK
GCA_000331185.2_ASM33118v2_genomic.gbff.gz	Streptomyces rimosus subsp. rimosus ATCC 10970	SRIM_007715	GylR	SRIM_007720	GlpF	SRIM_007725	GlpK	SRIM_007730	GlpD
GCA_000340845.1_ASM34084v1_genomic.gbff.gz	Streptomyces hygroscopicus subsp. jinggangensis TL01	SHJGH_1848	GylR	SHJGH_1849	GlpK
GCA_000340845.1_ASM34084v1_genomic.gbff.gz	Streptomyces hygroscopicus subsp. jinggangensis TL01	SHJGH_2579	GlpF	SHJGH_2580	GlpK
GCA_000340845.1_ASM34084v1_genomic.gbff.gz	Streptomyces hygroscopicus subsp. jinggangensis TL01	SHJGH_2861	GylR	SHJGH_2862	GlpF	SHJGH_2863	GlpK	SHJGH_2864	GlpD
GCA_000349325.1_ASM34932v1_genomic.gbff.gz	Streptomyces davaonensis JCM 4913	BN159_0197	GlpK	BN159_0198	GylR
GCA_000349325.1_ASM34932v1_genomic.gbff.gz	Streptomyces davaonensis JCM 4913	BN159_6921	GlpD	BN159_6922	GlpK	BN159_6923	GlpF	BN159_6924	GylR
GCA_000349325.1_ASM34932v1_genomic.gbff.gz	Streptomyces davaonensis JCM 4913	BN159_7194	GlpK	BN159_7195	GlpF
GCA_000355695.1_ASM35569v1_genomic.gbff.gz	Clavibacter michiganensis subsp. nebraskensis NCPPB 2581	CMN_01807	GlpF	CMN_01808	GlpK
GCA_000359525.1_ASM35952v1_genomic.gbff.gz	Streptomyces albidoflavus	XNR_5167	GlpD	XNR_5168	GlpK	XNR_5169	GlpF	XNR_5170	GylR
GCA_000359525.1_ASM35952v1_genomic.gbff.gz	Streptomyces albidoflavus	XNR_5754	GlpK	XNR_5755	GlpF
GCA_000364805.1_ASM36480v1_genomic.gbff.gz	Streptomyces sp. PAMC 26508	F750_1456	GylR	F750_1457	GlpF	F750_1458	GlpK	F750_1459	GlpD
GCA_000364805.1_ASM36480v1_genomic.gbff.gz	Streptomyces sp. PAMC 26508	F750_6687	GlpK	F750_6688	GlpF
GCA_000367205.1_ASM36720v1_genomic.gbff.gz	Cutibacterium avidum 44067	PALO_10780	GlpF	PALO_10785	GlpK
GCA_000376705.1_ASM37670v1_genomic.gbff.gz	Cutibacterium acnes HL096PA1	PAGK_2213	GlpK	PAGK_2214	GlpF
GCA_000385945.1_ASM38594v1_genomic.gbff.gz	Streptomyces fulvissimus DSM 40593	SFUL_1175	GylR	SFUL_1176	GlpF	SFUL_1177	GlpK	SFUL_1178	GlpD
GCA_000389965.1_ASM38996v1_genomic.gbff.gz	Actinoplanes sp. N902-109	L083_5273	GlpD	L083_5274	GlpK	L083_5275	GlpF	L083_5276	GylR	L083_5277	GlpK
GCA_000400635.2_ASM40063v2_genomic.gbff.gz	Amycolatopsis keratiniphila	AORI_0921	GlpK	AORI_0922	GlpF	AORI_0923	GlpD
GCA_000400635.2_ASM40063v2_genomic.gbff.gz	Amycolatopsis keratiniphila	AORI_3994	GlpK	AORI_3995	GlpD
GCA_000400635.2_ASM40063v2_genomic.gbff.gz	Amycolatopsis keratiniphila	AORI_4863	GlpD	AORI_4864	GlpK	AORI_4865	GlpF	AORI_4866	GylR	AORI_4867	GlpK
GCA_000403665.1_Streptomyces_lividans_1326_genomic.gbff.gz	Streptomyces lividans 1326	SLI_1963	GylR	SLI_1964	GlpF	SLI_1965	GlpK	SLI_1966	GlpD
GCA_000412265.2_ASM41226v2_genomic.gbff.gz	Streptomyces sp. Mg1	M444_03765	GlpF	M444_03770	GlpK	M444_03775	GlpD
GCA_000412265.2_ASM41226v2_genomic.gbff.gz	Streptomyces sp. Mg1	M444_08630	GylR	M444_08635	GlpF	M444_08640	GlpK	M444_08645	GlpD
GCA_000418455.1_ASM41845v1_genomic.gbff.gz	Streptomyces rapamycinicus NRRL 5491	M271_07265	GlpK	M271_07270	GlpF
GCA_000418455.1_ASM41845v1_genomic.gbff.gz	Streptomyces rapamycinicus NRRL 5491	M271_38455	GlpD	M271_38460	GlpK	M271_38465	GlpF	M271_38470	GylR
GCA_000418455.1_ASM41845v1_genomic.gbff.gz	Streptomyces rapamycinicus NRRL 5491	M271_40800	GlpK	M271_40805	GlpD
GCA_000418455.1_ASM41845v1_genomic.gbff.gz	Streptomyces rapamycinicus NRRL 5491	M271_43645	GlpK	M271_43650	GlpF
GCA_000418455.1_ASM41845v1_genomic.gbff.gz	Streptomyces rapamycinicus NRRL 5491	M271_46805	GlpK	M271_46810	GylR
GCA_000444875.1_ASM44487v1_genomic.gbff.gz	Streptomyces collinus Tu 365	B446_07205	GlpF	B446_07210	GlpK
GCA_000444875.1_ASM44487v1_genomic.gbff.gz	Streptomyces collinus Tu 365	B446_08560	GylR	B446_08565	GlpF	B446_08570	GlpK	B446_08575	GlpD
GCA_000444875.1_ASM44487v1_genomic.gbff.gz	Streptomyces collinus Tu 365	B446_31380	GylR	B446_31385	GlpK
GCA_000445035.1_ASM44503v1_genomic.gbff.gz	Mycobacteroides abscessus subsp. bolletii 50594	MASS_0375	GlpF	MASS_0376	GlpK
GCA_000454025.1_ASM45402v1_genomic.gbff.gz	Amycolatopsis mediterranei RB	B737_0923	GlpK	B737_0924	GlpF	B737_0925	GlpD
GCA_000454025.1_ASM45402v1_genomic.gbff.gz	Amycolatopsis mediterranei RB	B737_4357	GlpK	B737_4358	GylR	B737_4359	GlpF	B737_4360	GlpK	B737_4361	GlpD
GCA_000454045.1_ASM45404v1_genomic.gbff.gz	Rhodococcus erythropolis CCM2595	O5Y_09945	GlpK	O5Y_09950	GlpD
GCA_000454045.1_ASM45404v1_genomic.gbff.gz	Rhodococcus erythropolis CCM2595	O5Y_21710	GlpD	O5Y_21715	GlpK	O5Y_21720	GlpF
GCA_000470775.1_ASM47077v1_genomic.gbff.gz	Leifsonia xyli subsp. cynodontis DSM 46306	O159_04500	GlpF	O159_04510	GlpK
GCA_000470885.1_RhoBCP1_1.0_genomic.gbff.gz	Rhodococcus aetherivorans	N505_0114770	GlpD	N505_0114775	GlpK
GCA_000494755.1_ASM49475v1_genomic.gbff.gz	Actinoplanes friuliensis DSM 7358	AFR_27445	GlpK	AFR_27450	GylR	AFR_27455	GlpF	AFR_27460	GlpK	AFR_27465	GlpD
GCA_000495635.1_GBA94-10.20_genomic.gbff.gz	Streptomyces sp. GBA 94-10	B591_25848	GlpD	B591_25853	GlpK	B591_25858	GlpF	B591_25863	GylR
GCA_000495635.1_GBA94-10.20_genomic.gbff.gz	Streptomyces sp. GBA 94-10	B591_28784	GlpK	B591_28789	GlpF
GCA_000495755.1_PVA94-07.23_genomic.gbff.gz	Streptomyces sp. PVA_94-07	B590_25649	GlpD	B590_25654	GlpK	B590_25659	GlpF	B590_25664	GylR
GCA_000495755.1_PVA94-07.23_genomic.gbff.gz	Streptomyces sp. PVA_94-07	B590_28649	GlpK	B590_28654	GlpF
GCA_000497265.2_ASM49726v2_genomic.gbff.gz	Mycobacteroides abscessus subsp. massiliense CCUG 48898 = JCM 15300	MMASJCM_0373	GlpF	MMASJCM_0374	GlpK
GCA_000497425.1_S.niveus_v1_genomic.gbff.gz	Streptomyces niveus NCIMB 11891	M877_33685	GlpD	M877_33690	GlpK	M877_33695	GlpF	M877_33700	GylR
GCA_000497445.1_S.roseochromogenes_v1_genomic.gbff.gz	Streptomyces roseochromogenus subsp. oscitans DS 12.976	M878_36235	GlpD	M878_36240	GlpK	M878_36245	GlpF	M878_36250	GylR
GCA_000497445.1_S.roseochromogenes_v1_genomic.gbff.gz	Streptomyces roseochromogenus subsp. oscitans DS 12.976	M878_37790	GlpK	M878_37795	GlpF
GCA_000497445.1_S.roseochromogenes_v1_genomic.gbff.gz	Streptomyces roseochromogenus subsp. oscitans DS 12.976	M878_43725	GlpK	M878_43730	GylR
GCA_000499805.2_ASM49980v2_genomic.gbff.gz	Corynebacterium ulcerans FRC58	CulFRC58_0138	GlpK	CulFRC58_0139	GlpF
GCA_000511305.1_ASM51130v1_genomic.gbff.gz	Rhodococcus pyridinivorans SB3094	Y013_07900	GlpD	Y013_07905	GlpK
GCA_000523235.1_ASM52323v1_genomic.gbff.gz	Nocardia nova SH22a	NONO_c11350	GlpK	NONO_c11360	GlpD
GCA_000525635.1_ASM52563v1_genomic.gbff.gz	Kutzneria albida DSM 43870	KALB_2797	GylR	KALB_2798	GlpF	KALB_2799	GlpK	KALB_2800	GlpD
GCA_000525635.1_ASM52563v1_genomic.gbff.gz	Kutzneria albida DSM 43870	KALB_7978	GlpD	KALB_7979	GlpF	KALB_7980	GlpK
GCA_000572155.1_ASM57215v1_genomic.gbff.gz	Mycobacterium tuberculosis BT2	HKBT2_3910	GlpK	HKBT2_3911	GlpK
GCA_000599545.1_ASM59954v1_genomic.gbff.gz	Rhodococcus opacus PD630	Pd630_LPD02920	GlpK	Pd630_LPD02921	GlpD
GCA_000612055.1_ASM61205v1_genomic.gbff.gz	Trueperella pyogenes	CQ11_09795	GlpK	CQ11_09800	GlpF
GCA_000661895.1_ASM66189v1_genomic.gbff.gz	Rubrobacter radiotolerans	RradSPS_2458	GlpK	RradSPS_2459	GlpD
GCA_000695235.1_ASM69523v1_genomic.gbff.gz	Streptomyces albulus	DC74_2128	GylR	DC74_2129	GlpF	DC74_2130	GlpK	DC74_2131	GlpD
GCA_000696675.2_ASM69667v2_genomic.gbff.gz	Rhodococcus erythropolis R138	H351_10405	GlpF	H351_10410	GlpK	H351_10415	GlpD
GCA_000696675.2_ASM69667v2_genomic.gbff.gz	Rhodococcus erythropolis R138	H351_22415	GlpD	H351_22420	GlpK
GCA_000707925.2_ASM70792v2_genomic.gbff.gz	Streptomyces rimosus R6-500	V519_012240	GlpF	V519_012245	GlpK
GCA_000707925.2_ASM70792v2_genomic.gbff.gz	Streptomyces rimosus R6-500	V519_014630	GylR	V519_014635	GlpF	V519_014640	GlpK	V519_014645	GlpD
GCA_000709495.1_ASM70949v1_genomic.gbff.gz	Cutibacterium acnes hdn-1	TIA1EST1_11365	GlpK	TIA1EST1_11370	GlpF
GCA_000725405.1_ASM72540v1_genomic.gbff.gz	Dermacoccus nishinomiyaensis	HX89_02530	GlpD	HX89_02540	GlpF	HX89_02545	GlpK
GCA_000730365.1_ASM73036v1_genomic.gbff.gz	Corynebacterium pseudotuberculosis	CPTA_00621	GlpK	CPTA_00622	GlpF
GCA_000730405.1_ASM73040v1_genomic.gbff.gz	Corynebacterium pseudotuberculosis	CPTB_00911	GlpF	CPTB_00912	GlpK
GCA_000730445.1_ASM73044v1_genomic.gbff.gz	Corynebacterium pseudotuberculosis	CPTC_00573	GlpF	CPTC_00574	GlpK
GCA_000732925.1_ASM73292v1_genomic.gbff.gz	Amycolatopsis japonica	AJAP_15225	GlpK	AJAP_15230	GylR	AJAP_15235	GlpF	AJAP_15240	GlpK	AJAP_15245	GlpD
GCA_000732925.1_ASM73292v1_genomic.gbff.gz	Amycolatopsis japonica	AJAP_34950	GlpD	AJAP_34955	GlpF	AJAP_34960	GlpK
GCA_000736435.1_ASM73643v1_genomic.gbff.gz	Rhodococcus opacus	EP51_09200	GlpD	EP51_09205	GlpK
GCA_000739085.1_ASM73908v1_genomic.gbff.gz	Amycolatopsis methanolica 239	AMETH_0861	GlpK	AMETH_0862	GlpF	AMETH_0863	GlpD
GCA_000739085.1_ASM73908v1_genomic.gbff.gz	Amycolatopsis methanolica 239	AMETH_3735	GlpK	AMETH_3736	GylR	AMETH_3737	GlpF	AMETH_3738	GlpK	AMETH_3739	GlpD
GCA_000739085.1_ASM73908v1_genomic.gbff.gz	Amycolatopsis methanolica 239	AMETH_4658	GlpD	AMETH_4659	GlpK
GCA_000739105.1_ASM73910v1_genomic.gbff.gz	Streptomyces lividans TK24	SLIV_29440	GlpD	SLIV_29445	GlpK	SLIV_29450	GlpF	SLIV_29455	GylR
GCA_000755185.1_ASM75518v1_genomic.gbff.gz	Corynebacterium sp. ATCC 6931	DR71_977	GlpD	DR71_978	GlpF	DR71_979	GlpK
GCA_000755585.2_ASM75558v2_genomic.gbff.gz	Arthrobacter alpinus	MB46_04545	GlpF	MB46_04550	GlpK
GCA_000760905.2_ASM76090v2_genomic.gbff.gz	Rhodococcus fascians A21d2	BH92_00710	GlpD	BH92_00715	GlpK	BH92_00720	GlpF
GCA_000760935.2_ASM76093v2_genomic.gbff.gz	Rhodococcus fascians A25f	BH93_03070	GlpF	BH93_03075	GlpK	BH93_03080	GlpD
GCA_000761215.1_ASM76121v1_genomic.gbff.gz	Streptomyces glaucescens	SGLAU_06865	GylR	SGLAU_06875	GlpF	SGLAU_06880	GlpK	SGLAU_06885	GlpD
GCA_000763325.2_ASM76332v2_genomic.gbff.gz	Rhodococcus sp. p52	IM25_22210	GlpD	IM25_22215	GlpK
GCA_000766885.2_ASM76688v2_genomic.gbff.gz	Corynebacterium camporealensis CIP 105508	NG00_01937	GlpK	NG00_01938	GlpF	NG00_01939	GlpD
GCA_000767415.1_ASM76741v1_genomic.gbff.gz	Corynebacterium ulcerans	Cul210932_0142	GlpK	Cul210932_0143	GlpF
GCA_000767605.1_ASM76760v1_genomic.gbff.gz	Mycolicibacterium smegmatis MC2 155	LJ00_33380	GlpK	LJ00_33385	GylR	LJ00_33390	GlpF	LJ00_33395	GlpK	LJ00_33400	GlpD
GCA_000767645.1_ASM76764v1_genomic.gbff.gz	Corynebacterium ulcerans	Cul210931_0136	GlpK	Cul210931_0137	GlpF
GCA_000767665.1_ASM76766v1_genomic.gbff.gz	Mycolicibacterium smegmatis	LI99_33385	GlpK	LI99_33390	GylR	LI99_33395	GlpF	LI99_33400	GlpK	LI99_33405	GlpD
GCA_000767685.1_ASM76768v1_genomic.gbff.gz	Corynebacterium ulcerans FRC11	CulFRC11_0137	GlpK	CulFRC11_0138	GlpF
GCA_000767705.1_ASM76770v1_genomic.gbff.gz	Mycolicibacterium smegmatis	LI98_33390	GlpK	LI98_33395	GylR	LI98_33400	GlpF	LI98_33405	GlpK	LI98_33410	GlpD
GCA_000769635.1_ASM76963v1_genomic.gbff.gz	Corynebacterium ulcerans	Cul05146_0142	GlpK	Cul05146_0143	GlpF
GCA_000772045.1_ASM77204v1_genomic.gbff.gz	Streptomyces sp. CCM_MD2014	NI25_30885	GlpD	NI25_30890	GlpK	NI25_30895	GlpF	NI25_30900	GylR
GCA_000772085.1_ASM77208v1_genomic.gbff.gz	Curtobacterium sp. MR_MD2014	NI26_08145	GlpK	NI26_08150	GlpF
GCA_000785495.1_ASM78549v1_genomic.gbff.gz	Pimelobacter simplex	KR76_13835	GlpD	KR76_13840	GlpK
GCA_000785535.1_ASM78553v1_genomic.gbff.gz	Arthrobacter sp. PAMC 25486	ART_0936	GlpK	ART_0937	GlpF
GCA_000802245.2_ASM80224v2_genomic.gbff.gz	Streptomyces pluripotens	LK06_005095	GylR	LK06_005100	GlpF	LK06_005105	GlpK	LK06_005110	GlpD
GCA_000814865.1_ASM81486v1_genomic.gbff.gz	Corynebacterium pseudotuberculosis	CpVD57_0097	GlpK	CpVD57_0098	GlpF
GCA_000816025.1_ASM81602v1_genomic.gbff.gz	Streptomyces sp. 769	GZL_07006	GlpD	GZL_07007	GlpK	GZL_07008	GlpF	GZL_07009	GylR
GCA_000816025.1_ASM81602v1_genomic.gbff.gz	Streptomyces sp. 769	GZL_07460	GlpK	GZL_07461	GlpF
GCA_000816065.1_ASM81606v1_genomic.gbff.gz	Trueperella pyogenes TP8	X956_08495	GlpF	X956_08500	GlpK
GCA_000816465.4_ASM81646v4_genomic.gbff.gz	Streptomyces pluripotens	LK07_00505	GylR	LK07_00510	GlpK
GCA_000816465.4_ASM81646v4_genomic.gbff.gz	Streptomyces pluripotens	LK07_06190	GylR	LK07_06195	GlpF	LK07_06200	GlpK	LK07_06205	GlpD
GCA_000819545.1_ASM81954v1_genomic.gbff.gz	Streptomyces nodosus ATCC 14899	SNOD_07530	GylR	SNOD_07535	GlpF	SNOD_07540	GlpK	SNOD_07545	GlpD
GCA_000827005.1_ASM82700v1_genomic.gbff.gz	Streptomyces albus DSM 41398	SLNWT_6240	GlpD	SLNWT_6241	GlpK	SLNWT_6242	GlpF	SLNWT_6245	GylR
GCA_000830005.1_ASM83000v1_genomic.gbff.gz	Streptomyces vietnamensis	SVTN_07720	GylR	SVTN_07725	GlpF	SVTN_07730	GlpK	SVTN_07735	GlpD
GCA_000833575.1_ASM83357v1_genomic.gbff.gz	Corynebacterium singulare	CSING_12475	GlpK	CSING_12480	GlpF	CSING_12485	GlpD
GCA_000875675.1_ASM87567v1_genomic.gbff.gz	Rathayibacter toxicus	TI83_09070	GlpK	TI83_09075	GlpF
GCA_000877795.1_ASM87779v1_genomic.gbff.gz	Micrococcus luteus	BF96_11660	GlpD	BF96_11665	GlpF	BF96_11670	GlpK
GCA_000931445.1_ASM93144v1_genomic.gbff.gz	Streptomyces cyaneogriseus subsp. noncyanogenus	TU94_05740	GlpF	TU94_05745	GlpK
GCA_000931445.1_ASM93144v1_genomic.gbff.gz	Streptomyces cyaneogriseus subsp. noncyanogenus	TU94_06970	GylR	TU94_06975	GlpF	TU94_06980	GlpK	TU94_06985	GlpD
GCA_000935185.3_ASM93518v3_genomic.gbff.gz	Streptomyces albulus	ORF02252	GylR	ORF02253	GlpF	ORF02254	GlpK	ORF02255	GlpD
GCA_000940845.1_ASM94084v1_genomic.gbff.gz	Propionibacterium freudenreichii subsp. freudenreichii DSM 20271	RM25_1381	GlpK	RM25_1382	GlpF
GCA_000943515.2_ASM94351v2_genomic.gbff.gz	Amycolatopsis orientalis	SD37_24050	GlpD	SD37_24055	GlpK	SD37_24060	GlpF	SD37_24065	GylR	SD37_24070	GlpK
GCA_000943515.2_ASM94351v2_genomic.gbff.gz	Amycolatopsis orientalis	SD37_36630	GlpD	SD37_36635	GlpF	SD37_36640	GlpK
GCA_000950575.1_ASM95057v1_genomic.gbff.gz	Psychromicrobium lacuslunae	UM93_04795	GlpF	UM93_04800	GlpK
GCA_000952035.2_ASM95203v2_genomic.gbff.gz	Streptomyces lydicus	T261_6582	GlpD	T261_6583	GlpK	T261_6584	GlpF	T261_6585	GylR
GCA_000952035.2_ASM95203v2_genomic.gbff.gz	Streptomyces lydicus	T261_7204	GlpK	T261_7205	GlpF
GCA_000952035.2_ASM95203v2_genomic.gbff.gz	Streptomyces lydicus	T261_7934	GlpK	T261_7935	GylR
GCA_000954115.1_ASM95411v1_genomic.gbff.gz	Rhodococcus sp. B7740	NY08_4036	GlpF	NY08_4037	GlpK	NY08_4038	GlpD
GCA_000958465.1_ASM95846v1_genomic.gbff.gz	Clavibacter michiganensis subsp. insidiosus	VO01_08415	GlpF	VO01_08420	GlpK
GCA_000963515.1_ASM96351v1_genomic.gbff.gz	Streptomyces albulus ZPM	SAZ_11205	GylR	SAZ_11215	GylR	SAZ_11220	GlpF	SAZ_11225	GlpK	SAZ_11230	GlpD
GCA_000968945.1_ASM96894v1_genomic.gbff.gz	Corynebacterium ulcerans	CUL131002_0126c	GlpK	CUL131002_0127c	GlpF
GCA_000971805.1_ASM97180v1_genomic.gbff.gz	Mycobacteroides chelonae ATCC 35752	GR01_01830	GlpF	GR01_01835	GlpK
GCA_000972805.1_ASM97280v1_genomic.gbff.gz	Corynebacterium pseudotuberculosis	Cp226_0101	GlpK	Cp226_0102	GlpF
GCA_000975175.1_ASM97517v1_genomic.gbff.gz	Rhodococcus erythropolis	XU06_10180	GlpK	XU06_10185	GlpD
GCA_000975175.1_ASM97517v1_genomic.gbff.gz	Rhodococcus erythropolis	XU06_21835	GlpD	XU06_21840	GlpK	XU06_21845	GlpF
GCA_000980815.1_ASM98081v1_genomic.gbff.gz	Corynebacterium camporealensis DSM 44610	UL81_10825	GlpK	UL81_10830	GlpF	UL81_10835	GlpD
GCA_000993785.3_ASM99378v3_genomic.gbff.gz	Streptomyces xiamenensis	SXIM_04870	GylR	SXIM_04880	GlpF	SXIM_04890	GlpK	SXIM_04900	GlpD
GCA_001011035.1_ASM101103v1_genomic.gbff.gz	Streptomyces sp. CNQ-509	AA958_01630	GlpF	AA958_01635	GlpK
GCA_001011035.1_ASM101103v1_genomic.gbff.gz	Streptomyces sp. CNQ-509	AA958_04065	GylR	AA958_04070	GlpF	AA958_04075	GlpK	AA958_04080	GlpD
GCA_001011035.1_ASM101103v1_genomic.gbff.gz	Streptomyces sp. CNQ-509	AA958_31365	GlpK	AA958_31370	GylR	AA958_31375	GlpK
GCA_001013905.1_sleC34_genomic.gbff.gz	Streptomyces leeuwenhoekii DSM 42122 NRRL B-24963	sle_54560	GlpD	sle_54570	GlpK	sle_54580	GlpF	sle_54590	GylR
GCA_001013905.1_sleC34_genomic.gbff.gz	Streptomyces leeuwenhoekii DSM 42122 NRRL B-24963	sle_56980	GlpK	sle_56990	GlpF
GCA_001017615.1_ASM101761v1_genomic.gbff.gz	Corynebacterium pseudotuberculosis	Cp12C_0104	GlpK	Cp12C_0105	GlpF
GCA_001020985.1_ASM102098v1_genomic.gbff.gz	Corynebacterium mustelae DSM 45274	CMUST_07780	GlpD	CMUST_07785	GlpK
GCA_001021065.1_ASM102106v1_genomic.gbff.gz	Corynebacterium uterequi DSM 45634	CUTER_08625	GlpF	CUTER_08630	GlpK
GCA_001026945.2_ASM102694v2_genomic.gbff.gz	Corynebacterium pseudotuberculosis	Cp29156_0098	GlpK	Cp29156_0099	GlpF
GCA_001027185.1_ASM102718v1_genomic.gbff.gz	Streptomyces incarnatus NRRL 8089	ABB07_30350	GlpD	ABB07_30355	GlpK	ABB07_30360	GlpF	ABB07_30365	GylR
GCA_001027185.1_ASM102718v1_genomic.gbff.gz	Streptomyces incarnatus NRRL 8089	ABB07_31835	GlpK	ABB07_31840	GlpF
GCA_001027185.1_ASM102718v1_genomic.gbff.gz	Streptomyces incarnatus NRRL 8089	ABB07_35260	GlpK	ABB07_35265	GylR
GCA_001040905.1_ASM104090v1_genomic.gbff.gz	Streptomyces sp. PBH53	QR97_21265	GlpD	QR97_21270	GlpK	QR97_21275	GlpF	QR97_21280	GylR
GCA_001040905.1_ASM104090v1_genomic.gbff.gz	Streptomyces sp. PBH53	QR97_35040	GlpK	QR97_35045	GylR
GCA_001047215.2_ASM104721v2_genomic.gbff.gz	Corynebacterium pseudotuberculosis	Cp262_0093	GlpK	Cp262_0094	GlpF
GCA_001050395.1_ASM105039v1_genomic.gbff.gz	Mycobacteroides abscessus UC22	MAUC22_02030	GlpF	MAUC22_02035	GlpK
GCA_001182745.2_NCTC11134_genomic.gbff.gz	Nocardia farcinica	ERS450000_03145	GlpD	ERS450000_03146	GlpK
GCA_001186445.1_ASM118644v1_genomic.gbff.gz	Corynebacterium pseudotuberculosis	CpE19_0108	GlpK	CpE19_0109	GlpF
GCA_001187505.1_ASM118750v1_genomic.gbff.gz	Mycobacterium goodii	AFA91_05770	GlpK	AFA91_05775	GylR	AFA91_05780	GlpF	AFA91_05785	GlpK	AFA91_05790	GlpD
GCA_001189535.1_ASM118953v1_genomic.gbff.gz	Arsenicicoccus sp. oral taxon 190	ADJ73_00710	GlpK	ADJ73_00715	GlpF	ADJ73_00720	GlpD
GCA_001190945.1_ASM119094v1_genomic.gbff.gz	Luteipulveratus mongoliensis	VV02_24645	GlpK	VV02_24650	GlpF	VV02_24655	GlpD
GCA_001262055.1_ASM126205v1_genomic.gbff.gz	Schaalia meyeri	ADJ76_00170	GlpF	ADJ76_00175	GlpK
GCA_001266755.1_ASM126675v1_genomic.gbff.gz	Microbacterium sp. CGR1	AKG07_03090	GlpK	AKG07_03095	GlpF
GCA_001267885.1_ASM126788v1_genomic.gbff.gz	Streptomyces ambofaciens ATCC 23877	SAM23877_1457	GlpF	SAM23877_1458	GlpK
GCA_001267885.1_ASM126788v1_genomic.gbff.gz	Streptomyces ambofaciens ATCC 23877	SAM23877_1713	GylR	SAM23877_1714	GlpF	SAM23877_1715	GlpK	SAM23877_1716	GlpD
GCA_001267885.1_ASM126788v1_genomic.gbff.gz	Streptomyces ambofaciens ATCC 23877	SAM23877_7022	GlpK	SAM23877_7023	GlpF
GCA_001274895.1_ASM127489v1_genomic.gbff.gz	Corynebacterium lactis RW2-5	CLAC_11975	GlpD	CLAC_11980	GlpF
GCA_001275345.1_ASM127534v1_genomic.gbff.gz	Kocuria palustris	KPaMU14_05605	GlpD	KPaMU14_05610	GlpF	KPaMU14_05615	GlpK
GCA_001275345.1_ASM127534v1_genomic.gbff.gz	Kocuria palustris	KPaMU14_08390	GlpD	KPaMU14_08395	GlpF	KPaMU14_08400	GlpK
GCA_001278075.1_ASM127807v1_genomic.gbff.gz	Streptomyces pristinaespiralis	SPRI_0072	GlpK	SPRI_0073	GlpF
GCA_001278075.1_ASM127807v1_genomic.gbff.gz	Streptomyces pristinaespiralis	SPRI_5895	GlpD	SPRI_5896	GlpK	SPRI_5897	GlpF	SPRI_5898	GylR
GCA_001278075.1_ASM127807v1_genomic.gbff.gz	Streptomyces pristinaespiralis	SPRI_6159	GlpK	SPRI_6160	GlpF
GCA_001278075.1_ASM127807v1_genomic.gbff.gz	Streptomyces pristinaespiralis	SPRI_7280	GlpF	SPRI_7281	GlpK
GCA_001278095.1_ASM127809v1_genomic.gbff.gz	Streptomyces sp. CFMR 7	ABE83_29755	GlpD	ABE83_29760	GlpK	ABE83_29765	GlpF	ABE83_29770	GylR
GCA_001278845.1_ASM127884v1_genomic.gbff.gz	Actinomyces sp. oral taxon 414	AM609_01545	GlpK	AM609_01550	GlpD
GCA_001280205.1_ASM128020v1_genomic.gbff.gz	Clavibacter michiganensis subsp. capsici	AES38_08895	GlpF	AES38_08900	GlpK
GCA_001281065.1_ASM128106v1_genomic.gbff.gz	Cutibacterium acnes	RN83_00145	GlpK	RN83_00150	GlpF
GCA_001281085.1_ASM128108v1_genomic.gbff.gz	Trueperella pyogenes	AN946_00895	GlpF	AN946_00900	GlpK
GCA_001281115.1_ASM128111v1_genomic.gbff.gz	Arthrobacter sp. LS16	AFL94_08550	GlpK	AFL94_08555	GlpF
GCA_001281315.1_ASM128131v1_genomic.gbff.gz	Arthrobacter sp. ERGS1:01	AL755_12300	GlpK	AL755_12305	GlpF
GCA_001281445.1_ASM128144v1_genomic.gbff.gz	Corynebacterium ulcerans	Cul131001_0146	GlpK	Cul131001_0147	GlpF
GCA_001281505.1_ASM128150v1_genomic.gbff.gz	Lawsonella clevelandensis	AL705_04245	GlpD	AL705_04250	GlpF	AL705_04255	GlpK
GCA_001293125.1_ASM129312v1_genomic.gbff.gz	Lawsonella clevelandensis	IY73_04030	GlpD	IY73_04035	GlpF	IY73_04040	GlpK
GCA_001294425.1_ASM129442v1_genomic.gbff.gz	Pseudonocardia sp. EC080625-04	FRP1_19580	GlpK	FRP1_19585	GylR	FRP1_19590	GlpF	FRP1_19595	GlpK	FRP1_19600	GlpD
GCA_001294605.1_ASM129460v1_genomic.gbff.gz	Pseudonocardia sp. AL041005-10	WY02_23095	GlpD	WY02_23100	GlpK	WY02_23105	GlpF	WY02_23110	GylR	WY02_23115	GlpK
GCA_001294625.1_ASM129462v1_genomic.gbff.gz	Arthrobacter alpinus	AOC05_00375	GlpD	AOC05_00380	GlpK
GCA_001294625.1_ASM129462v1_genomic.gbff.gz	Arthrobacter alpinus	AOC05_01255	GlpK	AOC05_01260	GlpD
GCA_001294625.1_ASM129462v1_genomic.gbff.gz	Arthrobacter alpinus	AOC05_07400	GlpK	AOC05_07405	GlpF
GCA_001294645.1_ASM129464v1_genomic.gbff.gz	Pseudonocardia sp. HH130629-09	XF36_04190	GlpD	XF36_04195	GlpK	XF36_04200	GlpF	XF36_04205	GylR	XF36_04210	GlpK
GCA_001298505.1_ASM129850v1_genomic.gbff.gz	Corynebacterium pseudotuberculosis	AN902_00470	GlpK	AN902_00475	GlpF
GCA_001302565.1_ASM130256v1_genomic.gbff.gz	Glutamicibacter halophytocola	AOZ07_08740	GlpK	AOZ07_08745	GlpF
GCA_001302585.1_ASM130258v1_genomic.gbff.gz	Kibdelosporangium phytohabitans	AOZ06_28440	GlpD	AOZ06_28445	GlpK	AOZ06_28450	GlpF	AOZ06_28455	GylR	AOZ06_28460	GlpK
GCA_001302585.1_ASM130258v1_genomic.gbff.gz	Kibdelosporangium phytohabitans	AOZ06_48470	GlpD	AOZ06_48475	GlpF	AOZ06_48480	GlpK
GCA_001305675.1_ASM130567v1_genomic.gbff.gz	Gordonia phthalatica	ACH46_06610	GlpK	ACH46_06615	GlpD
GCA_001406115.1_Streptomyces_venezuelae_ATCC_15439_genomic.gbff.gz	Streptomyces venezuelae ATCC 15439	BN2537_13855	GlpD	BN2537_13857	GlpK	BN2537_13859	GlpF	BN2537_13861	GylR
GCA_001420975.1_ASM142097v1_genomic.gbff.gz	Pseudonocardia sp. EC080610-09	AD006_27000	GlpK	AD006_27005	GylR	AD006_27010	GlpF	AD006_27015	GlpK	AD006_27020	GlpD
GCA_001420995.1_ASM142099v1_genomic.gbff.gz	Pseudonocardia sp. EC080619-01	AD017_06595	GlpK	AD017_06600	GylR	AD017_06605	GlpF	AD017_06610	GlpK	AD017_06615	GlpD
GCA_001430775.1_ASM143077v1_genomic.gbff.gz	Mycobacteroides abscessus	AOY11_01730	GlpF	AOY11_01735	GlpK
GCA_001431765.1_ASM143176v1_genomic.gbff.gz	Streptomyces sp. FR-008	SFR_6029	GlpD	SFR_6032	GlpK	SFR_6031	GlpF	SFR_6033	GylR
GCA_001431765.1_ASM143176v1_genomic.gbff.gz	Streptomyces sp. FR-008	SFR_6677	GlpK	SFR_6678	GlpF
GCA_001431765.1_ASM143176v1_genomic.gbff.gz	Streptomyces sp. FR-008	SFR_6772	GlpD	SFR_6773	GlpK
GCA_001433475.1_ASM143347v1_genomic.gbff.gz	Corynebacterium pseudotuberculosis	Cp1002B_0102	GlpK	Cp1002B_0103	GlpF
GCA_001434355.1_ASM143435v1_genomic.gbff.gz	Streptomyces anulatus ATCC 11523	JI76_03355	GlpF	JI76_03360	GlpK
GCA_001434355.1_ASM143435v1_genomic.gbff.gz	Streptomyces anulatus ATCC 11523	JI76_06030	GylR	JI76_06035	GlpF	JI76_06040	GlpK	JI76_06045	GlpD
GCA_001441165.1_ASM144116v1_genomic.gbff.gz	Acidipropionibacterium acidipropionici CGMCC 1.2230	ASQ49_05360	GlpF	ASQ49_05365	GlpK
GCA_001443625.1_ASM144362v1_genomic.gbff.gz	Streptomyces venezuelae ATCC 15439	AQF52_1647	GylR	AQF52_1648	GlpF	AQF52_1649	GlpK	AQF52_1650	GlpD
GCA_001445575.1_ASM144557v1_genomic.gbff.gz	Arthrobacter alpinus	AS189_10550	GlpF	AS189_10555	GlpK
GCA_001447075.1_ASM144707v1_genomic.gbff.gz	Streptomyces hygroscopicus subsp. limoneus KCTC 1717	SHL15_0568	GylR	SHL15_0569	GlpK
GCA_001447075.1_ASM144707v1_genomic.gbff.gz	Streptomyces hygroscopicus subsp. limoneus KCTC 1717	SHL15_1639	GylR	SHL15_1640	GlpF	SHL15_1641	GlpK	SHL15_1642	GlpD
GCA_001447295.1_ASM144729v1_genomic.gbff.gz	Corynebacterium pseudotuberculosis	CpN1_0098	GlpK	CpN1_0099	GlpF
GCA_001454985.1_ASM145498v1_genomic.gbff.gz	Arthrobacter sp. YC-RL1	ATC04_09345	GlpF	ATC04_09350	GlpK
GCA_001456175.1_ASM145617v1_genomic.gbff.gz	Corynebacterium pseudotuberculosis	CpPA01_0088	GlpK	CpPA01_0089	GlpF
GCA_001456355.1_ASM145635v1_genomic.gbff.gz	Mycobacteroides saopaulense	MYCSP_01685	GylR	MYCSP_01690	GlpF	MYCSP_01695	GlpK	MYCSP_01700	GlpD
GCA_001457455.1_NCTC11397_genomic.gbff.gz	Corynebacterium diphtheriae	ERS451417_02257	GlpK	ERS451417_02258	GlpF	ERS451417_02259	GlpD
GCA_001457595.1_NCTC8159_genomic.gbff.gz	Mycolicibacterium smegmatis	ERS451418_06550	GlpK	ERS451418_06551	GylR	ERS451418_06552	GlpF	ERS451418_06553	GlpK	ERS451418_06554	GlpD
GCA_001465855.1_ASM146585v1_genomic.gbff.gz	Rathayibacter toxicus	APU90_08000	GlpF	APU90_08005	GlpK
GCA_001469555.1_ASM146955v1_genomic.gbff.gz	Cutibacterium acnes	ALW22_11585	GlpK	ALW22_11590	GlpF
GCA_001469565.1_ASM146956v1_genomic.gbff.gz	Cutibacterium acnes	ALW33_11495	GlpK	ALW33_11500	GlpF
GCA_001469595.1_ASM146959v1_genomic.gbff.gz	Cutibacterium acnes	ALW21_11660	GlpK	ALW21_11665	GlpF
GCA_001469615.1_ASM146961v1_genomic.gbff.gz	Cutibacterium acnes	ALW23_11670	GlpK	ALW23_11675	GlpF
GCA_001469635.1_ASM146963v1_genomic.gbff.gz	Cutibacterium acnes	ALW27_11310	GlpK	ALW27_11315	GlpF
GCA_001469655.1_ASM146965v1_genomic.gbff.gz	Cutibacterium acnes	ALW29_11435	GlpK	ALW29_11440	GlpF
GCA_001481615.1_ASM148161v1_genomic.gbff.gz	Cutibacterium acnes	VO62_10915	GlpK	VO62_10920	GlpF
GCA_001481675.1_ASM148167v1_genomic.gbff.gz	Corynebacterium pseudotuberculosis	AN397_00460	GlpK	AN397_00465	GlpF
GCA_001481715.1_ASM148171v1_genomic.gbff.gz	Corynebacterium pseudotuberculosis	AK970_00460	GlpK	AK970_00465	GlpF
GCA_001481755.1_ASM148175v1_genomic.gbff.gz	Corynebacterium pseudotuberculosis	AN398_00465	GlpK	AN398_00470	GlpF
GCA_001482365.1_ASM148236v1_genomic.gbff.gz	Kocuria flava	AS188_11235	GlpK	AS188_11240	GlpF	AS188_11245	GlpD
GCA_001484565.1_ASM148456v1_genomic.gbff.gz	Streptomyces sp. CdTB01	AS200_35165	GlpD	AS200_35170	GlpK	AS200_35175	GlpF	AS200_35180	GylR
GCA_001484605.1_ASM148460v1_genomic.gbff.gz	Pseudarthrobacter sulfonivorans	AU252_21085	GlpF	AU252_21090	GlpK
GCA_001484705.1_ASM148470v1_genomic.gbff.gz	Streptomyces sp. 4F	ASR50_06600	GlpF	ASR50_06605	GlpK
GCA_001484705.1_ASM148470v1_genomic.gbff.gz	Streptomyces sp. 4F	ASR50_07925	GylR	ASR50_07930	GlpF	ASR50_07935	GlpK	ASR50_07940	GlpD
GCA_001484705.1_ASM148470v1_genomic.gbff.gz	Streptomyces sp. 4F	ASR50_09690	GlpF	ASR50_09695	GlpK
GCA_001509405.1_ASM150940v1_genomic.gbff.gz	Aeromicrobium erythreum	AERYTH_08765	GlpK	AERYTH_08770	GlpF
GCA_001511815.1_TUE45_genomic.gbff.gz	Streptomyces reticuli	TUE45_00862	GylR	TUE45_00863	GlpK
GCA_001511815.1_TUE45_genomic.gbff.gz	Streptomyces reticuli	TUE45_02085	GylR	TUE45_02086	GlpF	TUE45_02087	GlpK	TUE45_02088	GlpD
GCA_001542565.1_ASM154256v1_genomic.gbff.gz	Arthrobacter sp. ATCC 21022	AUT26_11105	GlpK	AUT26_11110	GlpF
GCA_001542625.2_ASM154262v2_genomic.gbff.gz	Streptomyces griseochromogenes ATCC 14511	AVL59_26090	GlpK	AVL59_26095	GylR
GCA_001542625.2_ASM154262v2_genomic.gbff.gz	Streptomyces griseochromogenes ATCC 14511	AVL59_33410	GlpF	AVL59_33415	GlpK
GCA_001542625.2_ASM154262v2_genomic.gbff.gz	Streptomyces griseochromogenes ATCC 14511	AVL59_34900	GylR	AVL59_34905	GlpF	AVL59_34910	GlpK	AVL59_34915	GlpD
GCA_001542775.1_ASM154277v1_genomic.gbff.gz	Microterricola viridarii	AWU67_01680	GlpD	AWU67_01685	GlpF	AWU67_01690	GlpK
GCA_001542775.1_ASM154277v1_genomic.gbff.gz	Microterricola viridarii	AWU67_06315	GlpF	AWU67_06320	GlpK
GCA_001545015.1_ASM154501v1_genomic.gbff.gz	Mycobacterium tuberculosis	RN14_3938	GlpK	RN14_3939	GlpK
GCA_001548235.1_ASM154823v1_genomic.gbff.gz	Rothia mucilaginosa	RM6536_0212	GlpD	RM6536_0213	GlpF	RM6536_0214	GlpK
GCA_001553565.1_ASM155356v1_genomic.gbff.gz	Actinomyces radicidentis CCUG 36733	AXF14_06890	GlpK	AXF14_06895	GlpF
GCA_001553935.1_ASM155393v1_genomic.gbff.gz	Actinomyces oris	AXE84_02450	GlpD	AXE84_02455	GlpF	AXE84_02460	GlpK
GCA_001558975.1_ASM155897v1_genomic.gbff.gz	Microbacterium sp. PAMC 28756	AXH82_14155	GlpK	AXH82_14160	GlpF
GCA_001577305.1_ASM157730v1_genomic.gbff.gz	Sinomonas atrocyanea KCTC 3377	SA2016_0156	GlpD	SA2016_0157	GlpK
GCA_001577305.1_ASM157730v1_genomic.gbff.gz	Sinomonas atrocyanea KCTC 3377	SA2016_2128	GlpK	SA2016_2129	GlpF
GCA_001577365.1_ASM157736v1_genomic.gbff.gz	Frondihabitans sp. PAMC 28766	AX769_12090	GlpF	AX769_12095	GlpK
GCA_001577385.1_ASM157738v1_genomic.gbff.gz	Streptomyces albidoflavus	Salbus254_5437	GlpD	Salbus254_5438	GlpK	Salbus254_5439	GlpF	Salbus254_5440	GylR
GCA_001577385.1_ASM157738v1_genomic.gbff.gz	Streptomyces albidoflavus	Salbus254_6130	GlpK	Salbus254_6131	GlpF
GCA_001577385.1_ASM157738v1_genomic.gbff.gz	Streptomyces albidoflavus	Salbus254_6214	GlpD	Salbus254_6215	GlpK
GCA_001579825.2_ASM157982v2_genomic.gbff.gz	Corynebacterium pseudotuberculosis	ATN02_00960	GlpK	ATN02_00965	GlpF
GCA_001579865.1_ASM157986v1_genomic.gbff.gz	Corynebacterium pseudotuberculosis	ATN03_00525	GlpK	ATN03_00530	GlpF
GCA_001579885.2_ASM157988v2_genomic.gbff.gz	Corynebacterium pseudotuberculosis	ATN04_08065	GlpK	ATN04_08060	GlpF
GCA_001579925.1_ASM157992v1_genomic.gbff.gz	Corynebacterium pseudotuberculosis	ATN05_00520	GlpK	ATN05_00525	GlpF
GCA_001580365.1_ASM158036v1_genomic.gbff.gz	Kocuria turfanensis	ORF00597	GlpK	ORF00598	GlpF	ORF00600	GlpD
GCA_001580405.1_ASM158040v1_genomic.gbff.gz	Mycolicibacterium neoaurum NRRL B-3805	MyAD_07055	GlpK	MyAD_07065	GlpF
GCA_001586215.1_ASM158621v1_genomic.gbff.gz	Corynebacterium simulans	WM42_1625	GlpD	WM42_1626	GlpF	WM42_1627	GlpK
GCA_001586235.1_ASM158623v1_genomic.gbff.gz	Corynebacterium simulans	AWU68_1684	GlpD	AWU68_1685	GlpF	AWU68_1686	GlpK
GCA_001593225.1_ASM159322v1_genomic.gbff.gz	Mycobacterium tuberculosis variant africanum	AZ248_19535	GlpK	AZ248_19540	GlpK
GCA_001598115.2_ASM159811v2_genomic.gbff.gz	Streptomyces sp. AgN23	AS97_21190	GylR	AS97_21195	GlpK
GCA_001598115.2_ASM159811v2_genomic.gbff.gz	Streptomyces sp. AgN23	AS97_24115	GlpF	AS97_24120	GlpK
GCA_001598115.2_ASM159811v2_genomic.gbff.gz	Streptomyces sp. AgN23	AS97_43440	GlpK	AS97_43445	GlpD
GCA_001598115.2_ASM159811v2_genomic.gbff.gz	Streptomyces sp. AgN23	AS97_26400	GylR	AS97_26405	GlpF	AS97_26410	GlpK	AS97_26415	GlpD
GCA_001598115.2_ASM159811v2_genomic.gbff.gz	Streptomyces sp. AgN23	AS97_15560	GlpF	AS97_15565	GlpK
GCA_001602115.1_ASM160211v1_genomic.gbff.gz	Acidipropionibacterium acidipropionici ATCC 55737	AXH35_09730	GlpK	AXH35_09735	GlpF
GCA_001605725.1_ASM160572v1_genomic.gbff.gz	Mycobacteroides immunogenum CCUG 47286	ABG82_02430	GlpF	ABG82_02435	GlpK
GCA_001606005.1_ASM160600v1_genomic.gbff.gz	Brevibacterium linens	A2T55_05445	GlpD	A2T55_05450	GlpF	A2T55_05455	GlpK
GCA_001606195.1_ASM160619v1_genomic.gbff.gz	Mycobacteroides abscessus	A3N95_01885	GlpF	A3N95_01890	GlpK
GCA_001606215.1_ASM160621v1_genomic.gbff.gz	Mycobacteroides abscessus	A3N96_02425	GlpF	A3N96_02430	GlpK
GCA_001606235.1_ASM160623v1_genomic.gbff.gz	Mycobacteroides abscessus	A3N97_01740	GlpF	A3N97_01745	GlpK
GCA_001606255.1_ASM160625v1_genomic.gbff.gz	Mycobacteroides abscessus	A3N98_01890	GlpF	A3N98_01895	GlpK
GCA_001606275.1_ASM160627v1_genomic.gbff.gz	Mycobacteroides abscessus	A3N99_01890	GlpF	A3N99_01895	GlpK
GCA_001606295.1_ASM160629v1_genomic.gbff.gz	Mycobacteroides abscessus	A3O00_01810	GlpF	A3O00_01815	GlpK
GCA_001606315.1_ASM160631v1_genomic.gbff.gz	Mycobacteroides abscessus	A3O01_01810	GlpF	A3O01_01815	GlpK
GCA_001606335.1_ASM160633v1_genomic.gbff.gz	Mycobacteroides abscessus	A3O02_01885	GlpF	A3O02_01890	GlpK
GCA_001610615.1_ASM161061v1_genomic.gbff.gz	Mycobacteroides abscessus	A3O03_02425	GlpF	A3O03_02430	GlpK
GCA_001610635.1_ASM161063v1_genomic.gbff.gz	Mycobacteroides abscessus	A3O04_01790	GlpF	A3O04_01795	GlpK
GCA_001610655.1_ASM161065v1_genomic.gbff.gz	Mycobacteroides abscessus	A3O05_01830	GlpF	A3O05_01835	GlpK
GCA_001610675.1_ASM161067v1_genomic.gbff.gz	Mycobacteroides abscessus	A3O06_02240	GlpF	A3O06_02245	GlpK
GCA_001611795.1_ASM161179v1_genomic.gbff.gz	Streptomyces qaidamensis	A4E84_06865	GlpF	A4E84_06870	GlpK
GCA_001611795.1_ASM161179v1_genomic.gbff.gz	Streptomyces qaidamensis	A4E84_08265	GylR	A4E84_08270	GlpF	A4E84_08275	GlpK	A4E84_08280	GlpD
GCA_001611855.1_ASM161185v1_genomic.gbff.gz	Mycobacterium sp. QIA-37	Chelonae_p0385	GlpF	Chelonae_p0386	GlpK
GCA_001620005.1_ASM162000v1_genomic.gbff.gz	Rhodococcus fascians	A3Q41_01177	GlpD	A3Q41_01178	GlpK	A3Q41_01179	GlpF
GCA_001620025.1_ASM162002v1_genomic.gbff.gz	Rhodococcus sp. PBTS 1	A3Q40_00593	GlpF	A3Q40_00594	GlpK	A3Q40_00595	GlpD
GCA_001620305.1_ASM162030v1_genomic.gbff.gz	Rhodococcus fascians D188	A3L23_02207	GlpF	A3L23_02208	GlpK	A3L23_02209	GlpD
GCA_001632805.1_ASM163280v1_genomic.gbff.gz	Mycobacteroides chelonae CCUG 47445	BB28_01870	GlpF	BB28_01875	GlpK
GCA_001632865.1_ASM163286v1_genomic.gbff.gz	Streptomyces ambofaciens DSM 40697	SAM40697_1288	GlpF	SAM40697_1289	GlpK
GCA_001632865.1_ASM163286v1_genomic.gbff.gz	Streptomyces ambofaciens DSM 40697	SAM40697_1534	GylR	SAM40697_1535	GlpF	SAM40697_1536	GlpK	SAM40697_1537	GlpD
GCA_001632865.1_ASM163286v1_genomic.gbff.gz	Streptomyces ambofaciens DSM 40697	SAM40697_6335	GlpK	SAM40697_6336	GlpF
GCA_001636295.1_ASM163629v1_genomic.gbff.gz	Isoptericola dokdonensis DS-3	I598_1759	GlpD	I598_1760	GlpF	I598_1761	GlpK
GCA_001641005.1_ASM164100v1_genomic.gbff.gz	Rathayibacter tritici	A6122_1981	GlpK	A6122_1982	GlpF
GCA_001644575.1_ASM164457v1_genomic.gbff.gz	Mycobacterium sp. YC-RL4	A7U43_24720	GlpF	A7U43_24730	GlpK
GCA_001647635.1_ASM164763v1_genomic.gbff.gz	Leifsonia xyli	A0130_15205	GlpF	A0130_15210	GlpK
GCA_001650215.1_ASM165021v1_genomic.gbff.gz	Streptomyces sp. RTd22	ORF01021	GylR	ORF01022	GlpK
GCA_001650215.1_ASM165021v1_genomic.gbff.gz	Streptomyces sp. RTd22	ORF02072	GylR	ORF02073	GlpF	ORF02074	GlpK	ORF02075	GlpD
GCA_001650215.1_ASM165021v1_genomic.gbff.gz	Streptomyces sp. RTd22	ORF09288	GlpF	ORF09290	GlpK
GCA_001652465.1_ASM165246v1_genomic.gbff.gz	Microbacterium chocolatum	A8L33_07135	GlpF	A8L33_07140	GlpK
GCA_001653295.1_ASM165329v1_genomic.gbff.gz	Corynebacterium pseudotuberculosis	CpE55_0099	GlpK	CpE55_0100	GlpF
GCA_001653315.1_ASM165331v1_genomic.gbff.gz	Corynebacterium pseudotuberculosis	CpMEX9_0098	GlpK	CpMEX9_0099	GlpF
GCA_001653335.1_ASM165333v1_genomic.gbff.gz	Nocardioides dokdonensis FR1436	I601_2551	GlpF	I601_2552	GlpK	I601_2553	GlpD
GCA_001654495.1_ASM165449v1_genomic.gbff.gz	Streptomyces sp. SAT1	A8713_01725	GlpD	A8713_01730	GlpK
GCA_001654495.1_ASM165449v1_genomic.gbff.gz	Streptomyces sp. SAT1	A8713_03025	GlpK	A8713_03030	GylR
GCA_001654495.1_ASM165449v1_genomic.gbff.gz	Streptomyces sp. SAT1	A8713_05900	GylR	A8713_05905	GlpF	A8713_05910	GlpK	A8713_05915	GlpD
GCA_001659785.1_ASM165978v1_genomic.gbff.gz	Dietzia timorensis	BJL86_1003	GlpK	BJL86_1004	GlpD
GCA_001660045.1_ASM166004v1_genomic.gbff.gz	Streptomyces parvulus	Spa2297_05160	GlpF	Spa2297_05165	GlpK
GCA_001660045.1_ASM166004v1_genomic.gbff.gz	Streptomyces parvulus	Spa2297_06440	GylR	Spa2297_06445	GlpF	Spa2297_06450	GlpK	Spa2297_06455	GlpD
GCA_001660045.1_ASM166004v1_genomic.gbff.gz	Streptomyces parvulus	Spa2297_31010	GlpK	Spa2297_31015	GlpF
GCA_001660485.1_ASM166048v1_genomic.gbff.gz	Agromyces aureus	ATC03_10280	GlpF	ATC03_10285	GlpK
GCA_001660485.1_ASM166048v1_genomic.gbff.gz	Agromyces aureus	ATC03_14465	GlpK	ATC03_14470	GlpF
GCA_001663495.1_ASM166349v1_genomic.gbff.gz	Corynebacterium pseudotuberculosis	CpPA02_0090	GlpK	CpPA02_0091	GlpF
GCA_001677095.1_ASM167709v1_genomic.gbff.gz	Mycobacteroides abscessus	BAB74_01865	GlpF	BAB74_01870	GlpK
GCA_001677135.1_ASM167713v1_genomic.gbff.gz	Mycobacteroides immunogenum	BAB75_02430	GlpF	BAB75_02435	GlpK
GCA_001677155.1_ASM167715v1_genomic.gbff.gz	Mycobacteroides abscessus	BAB76_01810	GlpF	BAB76_01815	GlpK
GCA_001677175.1_ASM167717v1_genomic.gbff.gz	Mycobacteroides abscessus	BAB77_01725	GlpF	BAB77_01730	GlpK
GCA_001677195.1_ASM167719v1_genomic.gbff.gz	Mycobacteroides abscessus	BAB78_02160	GlpF	BAB78_02165	GlpK
GCA_001677215.1_ASM167721v1_genomic.gbff.gz	Mycobacteroides abscessus	BAB79_02235	GlpF	BAB79_02240	GlpK
GCA_001678905.1_ASM167890v1_genomic.gbff.gz	Dermabacter vaginalis	DAD186_20230	GlpK	DAD186_20240	GlpD
GCA_001679725.1_ASM167972v1_genomic.gbff.gz	Cryobacterium arcticum	PA27867_0579	GlpF	PA27867_0580	GlpK
GCA_001679725.1_ASM167972v1_genomic.gbff.gz	Cryobacterium arcticum	PA27867_1726	GlpK	PA27867_1727	GlpF
GCA_001682255.2_ASM168225v2_genomic.gbff.gz	Corynebacterium pseudotuberculosis	CpT1_0098	GlpK	CpT1_0099	GlpF
GCA_001682275.1_ASM168227v1_genomic.gbff.gz	Corynebacterium pseudotuberculosis	CpCP13_0098	GlpK	CpCP13_0099	GlpF
GCA_001682295.1_ASM168229v1_genomic.gbff.gz	Rhodococcus sp. 008	AOT96_03210	GlpD	AOT96_03215	GlpK	AOT96_03220	GlpF
GCA_001682295.1_ASM168229v1_genomic.gbff.gz	Rhodococcus sp. 008	AOT96_20790	GlpK	AOT96_20795	GlpD
GCA_001685355.1_ASM168535v1_genomic.gbff.gz	Streptomyces lincolnensis NRRL 2936	SLINC_1583	GlpF	SLINC_1584	GlpK
GCA_001685355.1_ASM168535v1_genomic.gbff.gz	Streptomyces lincolnensis NRRL 2936	SLINC_1874	GylR	SLINC_1875	GlpF	SLINC_1876	GlpK	SLINC_1877	GlpD
GCA_001685415.1_ASM168541v1_genomic.gbff.gz	Serinicoccus hydrothermalis	SGUI_0003	GlpK	SGUI_0004	GlpF	SGUI_0005	GlpD
GCA_001685605.1_ASM168560v1_genomic.gbff.gz	Rhodococcus opacus	R1CP_12760	GlpK	R1CP_12765	GlpD
GCA_001693675.1_ASM169367v1_genomic.gbff.gz	Streptomyces clavuligerus	BB341_23570	GlpD	BB341_23575	GlpK	BB341_23580	GlpF	BB341_23585	GylR
GCA_001693675.1_ASM169367v1_genomic.gbff.gz	Streptomyces clavuligerus	BB341_24745	GlpK	BB341_24750	GlpF
GCA_001695755.1_ASM169575v1_genomic.gbff.gz	Mycobacterium sp. djl-10	BCA37_01545	GlpK	BCA37_01550	GlpD
GCA_001698125.1_ASM169812v1_genomic.gbff.gz	Pseudonocardia sp. HH130630-07	AFB00_19065	GlpD	AFB00_19070	GlpK	AFB00_19075	GlpF	AFB00_19080	GylR	AFB00_19085	GlpK
GCA_001698225.1_ASM169822v1_genomic.gbff.gz	Gordonia terrae	BCM27_09280	GlpK	BCM27_09285	GlpD
GCA_001700945.1_ASM170094v1_genomic.gbff.gz	Rhodococcus sp. WB1	A4U64_07220	GlpK	A4U64_07225	GlpD
GCA_001701025.1_ASM170102v1_genomic.gbff.gz	Lentzea guizhouensis	BBK82_18815	GlpD	BBK82_18820	GlpF	BBK82_18825	GlpK
GCA_001701025.1_ASM170102v1_genomic.gbff.gz	Lentzea guizhouensis	BBK82_31940	GlpK	BBK82_31945	GylR	BBK82_31950	GlpF
GCA_001701025.1_ASM170102v1_genomic.gbff.gz	Lentzea guizhouensis	BBK82_45180	GylR	BBK82_45185	GlpK	BBK82_45190	GlpD
GCA_001704195.1_ASM170419v1_genomic.gbff.gz	Streptomyces sampsonii	ORF00220	GlpK	ORF00221	GlpD
GCA_001704195.1_ASM170419v1_genomic.gbff.gz	Streptomyces sampsonii	ORF00305	GlpF	ORF00306	GlpK
GCA_001704195.1_ASM170419v1_genomic.gbff.gz	Streptomyces sampsonii	ORF00912	GylR	ORF00913	GlpF	ORF00914	GlpK	ORF00915	GlpD
GCA_001704275.1_ASM170427v1_genomic.gbff.gz	Streptomyces noursei ATCC 11455	SNOUR_32105	GlpD	SNOUR_32110	GlpK	SNOUR_32115	GlpF	SNOUR_32120	GylR
GCA_001704275.1_ASM170427v1_genomic.gbff.gz	Streptomyces noursei ATCC 11455	SNOUR_34315	GlpK	SNOUR_34320	GlpF
GCA_001714705.1_ASM171470v1_genomic.gbff.gz	Cutibacterium avidum	BFS79_07445	GlpF	BFS79_07450	GlpK
GCA_001717565.1_ASM171756v1_genomic.gbff.gz	Cutibacterium modestum	BCB70_06820	GlpF	BCB70_06825	GlpK
GCA_001729485.1_ASM172948v1_genomic.gbff.gz	Streptomyces lydicus	SL103_11205	GlpD	SL103_11210	GlpK	SL103_11215	GlpF	SL103_11220	GylR
GCA_001729485.1_ASM172948v1_genomic.gbff.gz	Streptomyces lydicus	SL103_13665	GlpK	SL103_13670	GlpF
GCA_001729485.1_ASM172948v1_genomic.gbff.gz	Streptomyces lydicus	SL103_16935	GlpK	SL103_16940	GylR
GCA_001729525.1_ASM172952v1_genomic.gbff.gz	Brevibacterium aurantiacum	BLSMQ_1038	GlpD	BLSMQ_1039	GlpF	BLSMQ_1040	GlpK
GCA_001735805.1_ASM173580v1_genomic.gbff.gz	Streptomyces fodineus	BFF78_33220	GlpD	BFF78_33225	GlpK	BFF78_33230	GlpF	BFF78_33235	GylR
GCA_001735805.1_ASM173580v1_genomic.gbff.gz	Streptomyces fodineus	BFF78_34620	GlpK	BFF78_34625	GlpF
GCA_001735805.1_ASM173580v1_genomic.gbff.gz	Streptomyces fodineus	BFF78_39540	GlpK	BFF78_39545	GylR
GCA_001746855.1_ASM174685v1_genomic.gbff.gz	Pauljensenia hongkongensis	BH719_04765	GlpK	BH719_04770	GlpF
GCA_001747425.1_ASM174742v1_genomic.gbff.gz	Actinoalloteichus hymeniacidonis DSM 45092	TL08_23785	GlpK	TL08_23790	GlpF	TL08_23795	GlpD
GCA_001750145.1_ASM175014v1_genomic.gbff.gz	Arthrobacter sp. U41	ASPU41_16830	GlpK	ASPU41_16835	GlpF
GCA_001750785.1_ASM175078v1_genomic.gbff.gz	Streptomyces rubrolavendulae	A4G23_00892	GylR	A4G23_00893	GlpF	A4G23_00894	GlpK	A4G23_00895	GlpD
GCA_001753425.1_ASM175342v1_genomic.gbff.gz	Streptomyces albus	SLNHY_6229	GlpD	SLNHY_6230	GlpK	SLNHY_6231	GlpF	SLNHY_6234	GylR
GCA_001767375.1_ASM176737v1_genomic.gbff.gz	Streptomyces olivaceus	BC342_06080	GylR	BC342_06085	GlpF
GCA_001767375.1_ASM176737v1_genomic.gbff.gz	Streptomyces olivaceus	BC342_33680	GlpK	BC342_33685	GlpF
GCA_001767395.1_ASM176739v1_genomic.gbff.gz	Rhodococcus sp. WMMA185	BFN03_18350	GlpK	BFN03_18355	GlpF
GCA_001792815.1_ASM179281v1_genomic.gbff.gz	Microbacterium sp. BH-3-3-3	BJP65_03915	GlpD	BJP65_03920	GlpF	BJP65_03925	GlpK
GCA_001806325.1_ASM180632v1_genomic.gbff.gz	Curtobacterium sp. BH-2-1-1	BJK06_17665	GlpK	BJK06_17670	GlpF
GCA_001854365.1_ASM185436v1_genomic.gbff.gz	Arthrobacter sp. ZXY-2	ARZXY2_1715	GlpF	ARZXY2_1716	GlpK
GCA_001855335.1_ASM185533v1_genomic.gbff.gz	Acidipropionibacterium acidipropionici	A8L58_11170	GlpK	A8L58_11175	GlpF
GCA_001856685.1_ASM185668v1_genomic.gbff.gz	Boudabousia tangfeifanii	BK816_02305	GlpK	BK816_02310	GlpD
GCA_001865765.1_ASM186576v1_genomic.gbff.gz	Corynebacterium pseudotuberculosis	CpMEX29_0100	GlpK	CpMEX29_0101	GlpF
GCA_001865855.1_ASM186585v1_genomic.gbff.gz	Nocardia seriolae	NS506_07107	GlpK	NS506_07108	GylR	NS506_07109	GlpK	NS506_07110	GlpD	NS506_07111	GlpF
GCA_001865855.1_ASM186585v1_genomic.gbff.gz	Nocardia seriolae	NS506_07323	GlpD	NS506_07324	GlpK
GCA_001866985.1_ASM186698v1_genomic.gbff.gz	Corynebacterium pseudotuberculosis	A4R69_00510	GlpK	A4R69_00515	GlpF
GCA_001867005.1_ASM186700v1_genomic.gbff.gz	Corynebacterium pseudotuberculosis	A4R72_00510	GlpK	A4R72_00515	GlpF
GCA_001867025.1_ASM186702v1_genomic.gbff.gz	Corynebacterium pseudotuberculosis	A4R71_00515	GlpK	A4R71_00520	GlpF
GCA_001867045.1_ASM186704v1_genomic.gbff.gz	Corynebacterium pseudotuberculosis	A4R68_00510	GlpK	A4R68_00515	GlpF
GCA_001867065.1_ASM186706v1_genomic.gbff.gz	Corynebacterium pseudotuberculosis	A4R67_00515	GlpK	A4R67_00520	GlpF
GCA_001867085.1_ASM186708v1_genomic.gbff.gz	Corynebacterium pseudotuberculosis	A4R66_00510	GlpK	A4R66_00515	GlpF
GCA_001867105.1_ASM186710v1_genomic.gbff.gz	Corynebacterium pseudotuberculosis	A4R65_00510	GlpK	A4R65_00515	GlpF
GCA_001867125.1_ASM186712v1_genomic.gbff.gz	Corynebacterium pseudotuberculosis	A4R64_00510	GlpK	A4R64_00515	GlpF
GCA_001867145.1_ASM186714v1_genomic.gbff.gz	Corynebacterium pseudotuberculosis	A4R63_00510	GlpK	A4R63_00515	GlpF
GCA_001867165.1_ASM186716v1_genomic.gbff.gz	Corynebacterium pseudotuberculosis	A4R62_00510	GlpK	A4R62_00515	GlpF
GCA_001877055.1_ASM187705v1_genomic.gbff.gz	Nocardiopsis dassonvillei	A9R04_21520	GylR	A9R04_21525	GlpK	A9R04_21530	GlpF	A9R04_21535	GlpD
GCA_001886355.1_ASM188635v1_genomic.gbff.gz	Rhodococcus sp. 2G	BO226_12960	GlpD	BO226_12965	GlpK
GCA_001886595.1_ASM188659v1_genomic.gbff.gz	Streptomyces venezuelae NRRL B-65442	vnz_06115	GylR	vnz_06120	GlpF	vnz_06125	GlpK	vnz_06130	GlpD
GCA_001886715.1_ASM188671v1_genomic.gbff.gz	Nocardia mangyaensis	BOX37_04535	GlpK	BOX37_04540	GylR	BOX37_04545	GlpK	BOX37_04550	GlpD
GCA_001886715.1_ASM188671v1_genomic.gbff.gz	Nocardia mangyaensis	BOX37_04790	GlpK	BOX37_04795	GlpD
GCA_001887285.1_ASM188728v1_genomic.gbff.gz	Microbacterium paludicola	BO218_08780	GlpK	BO218_08785	GlpF
GCA_001888885.2_ASM188888v2_genomic.gbff.gz	Streptomyces viridifaciens DSM 40239	BOQ63_011345	GylR	BOQ63_011350	GlpF	BOQ63_011355	GlpK	BOQ63_011360	GlpD
GCA_001888885.2_ASM188888v2_genomic.gbff.gz	Streptomyces viridifaciens DSM 40239	BOQ63_003485	GlpF	BOQ63_003490	GlpK
GCA_001889125.1_ASM188912v1_genomic.gbff.gz	Janibacter indicus	ASJ30_09875	GlpD	ASJ30_09880	GlpK
GCA_001889145.1_ASM188914v1_genomic.gbff.gz	Corynebacterium pseudotuberculosis	CPI37_0108	GlpK	CPI37_0109	GlpF
GCA_001889265.1_ASM188926v1_genomic.gbff.gz	Microbacterium sp. 1.5R	BMW26_07705	GlpK	BMW26_07710	GlpF
GCA_001902275.1_ASM190227v1_genomic.gbff.gz	Corynebacterium diphtheriae	BS112_07215	GlpK	BS112_07220	GlpF	BS112_07225	GlpD
GCA_001922265.1_ASM192226v1_genomic.gbff.gz	Corynebacterium pseudotuberculosis	CpMEX30_0111	GlpK	CpMEX30_0112	GlpF
GCA_001922285.1_ASM192228v1_genomic.gbff.gz	Corynebacterium pseudotuberculosis	CpMEX31_0111	GlpK	CpMEX31_0112	GlpF
GCA_001931635.1_ASM193163v1_genomic.gbff.gz	Streptomyces sp. Tue 6075	TK78_28760	GlpD	TK78_28765	GlpK	TK78_28770	GlpF	TK78_28775	GylR
GCA_001931635.1_ASM193163v1_genomic.gbff.gz	Streptomyces sp. Tue 6075	TK78_31565	GlpK	TK78_31570	GlpF
GCA_001941445.1_ASM194144v1_genomic.gbff.gz	Corynebacterium aquilae DSM 44791	CAQU_11960	GlpD	CAQU_11965	GlpF	CAQU_11970	GlpK
GCA_001941465.1_ASM194146v1_genomic.gbff.gz	Corynebacterium flavescens	CFLV_11900	GlpK	CFLV_11910	GlpF	CFLV_11915	GlpD
GCA_001941565.1_ASM194156v1_genomic.gbff.gz	Corynebacterium phocae	CPHO_11600	GlpK	CPHO_11605	GlpD
GCA_001941625.1_ASM194162v1_genomic.gbff.gz	Actinoalloteichus fjordicus	UA74_26970	GlpD	UA74_26975	GlpF	UA74_26980	GlpK
GCA_001941645.1_ASM194164v1_genomic.gbff.gz	Actinoalloteichus sp. GBA129-24	UA75_27560	GlpD	UA75_27565	GlpF	UA75_27570	GlpK
GCA_001941845.1_ASM194184v1_genomic.gbff.gz	Streptomyces sp. TN58	BSL84_01510	GlpK	BSL84_01515	GlpF
GCA_001941845.1_ASM194184v1_genomic.gbff.gz	Streptomyces sp. TN58	BSL84_07100	GylR	BSL84_07105	GlpF	BSL84_07110	GlpK	BSL84_07115	GlpD
GCA_001942005.2_ASM194200v2_genomic.gbff.gz	Corynebacterium pseudotuberculosis	CpPA07_0095	GlpK	CpPA07_0096	GlpF
GCA_001942025.1_ASM194202v1_genomic.gbff.gz	Rhodococcus sp. YL-1	ORF02142	GlpK	ORF02143	GlpD
GCA_001942025.1_ASM194202v1_genomic.gbff.gz	Rhodococcus sp. YL-1	ORF04586	GlpD	ORF04588	GlpK
GCA_001969085.2_ASM196908v2_genomic.gbff.gz	Corynebacterium pseudotuberculosis	BFG00_0112	GlpK	BFG00_0113	GlpF
GCA_001969095.2_ASM196909v2_genomic.gbff.gz	Corynebacterium pseudotuberculosis	BFF97_00106	GlpK	BFF97_00107	GlpF
GCA_001969145.2_ASM196914v2_genomic.gbff.gz	Corynebacterium pseudotuberculosis	BFF96_0115	GlpK	BFF96_0116	GlpF
GCA_001969165.3_ASM196916v3_genomic.gbff.gz	Corynebacterium pseudotuberculosis	BFG01_000535	GlpK	BFG01_000540	GlpF
GCA_001969265.1_ASM196926v1_genomic.gbff.gz	Arthrobacter sp. QXT-31	BWQ92_20630	GlpF	BWQ92_20635	GlpK
GCA_001969445.1_ASM196944v1_genomic.gbff.gz	Brachybacterium sp. P6-10-X1	BH708_12015	GlpK	BH708_12020	GlpF	BH708_12025	GlpD
GCA_001969465.1_ASM196946v1_genomic.gbff.gz	Corynebacterium pseudotuberculosis	CpPA05_00430	GlpK	CpPA05_00435	GlpF
GCA_001969465.1_ASM196946v1_genomic.gbff.gz	Corynebacterium pseudotuberculosis	CpPA05_01525	GlpK	CpPA05_01530	GlpF
GCA_001969485.1_ASM196948v1_genomic.gbff.gz	Corynebacterium pseudotuberculosis	CpPA06_00965	GlpK	CpPA06_00970	GlpF
GCA_001974985.1_ASM197498v1_genomic.gbff.gz	Microbacterium aurum	BOH66_06530	GlpK	BOH66_06535	GlpF
GCA_001975025.1_ASM197502v1_genomic.gbff.gz	Streptomyces alfalfae	A7J05_28750	GlpD	A7J05_28755	GlpK	A7J05_28760	GlpF	A7J05_28765	GylR
GCA_001975025.1_ASM197502v1_genomic.gbff.gz	Streptomyces alfalfae	A7J05_30060	GlpK	A7J05_30065	GlpF
GCA_001975165.1_ASM197516v1_genomic.gbff.gz	Corynebacterium pseudotuberculosis	CpMEX1_0099	GlpK	CpMEX1_0100	GlpF
GCA_001975205.1_ASM197520v1_genomic.gbff.gz	Acidipropionibacterium acidipropionici	BWX38_09555	GlpK	BWX38_09560	GlpF
GCA_001983975.1_ASM198397v1_genomic.gbff.gz	Streptomyces autolyticus CGMCC0516	BV401_05015	GylR	BV401_05020	GlpK
GCA_001983975.1_ASM198397v1_genomic.gbff.gz	Streptomyces autolyticus CGMCC0516	BV401_07240	GlpF	BV401_07245	GlpK
GCA_001983975.1_ASM198397v1_genomic.gbff.gz	Streptomyces autolyticus CGMCC0516	BV401_11105	GylR	BV401_11110	GlpF	BV401_11115	GlpK	BV401_11120	GlpD
GCA_001983975.1_ASM198397v1_genomic.gbff.gz	Streptomyces autolyticus CGMCC0516	BV401_38495	GlpF	BV401_38500	GlpK
GCA_001984015.1_ASM198401v1_genomic.gbff.gz	Rhodococcus sp. MTM3W5.2	BTZ20_1759	GlpK	BTZ20_1760	GlpK	BTZ20_1761	GlpD
GCA_001984445.1_ASM198444v1_genomic.gbff.gz	Streptomyces lydicus	ORF01220	GlpF	ORF01221	GlpK
GCA_001984445.1_ASM198444v1_genomic.gbff.gz	Streptomyces lydicus	ORF01714	GylR	ORF01715	GlpF	ORF01716	GlpK	ORF01717	GlpD
GCA_001984445.1_ASM198444v1_genomic.gbff.gz	Streptomyces lydicus	ORF02331	GylR	ORF02332	GlpK
GCA_001989595.1_ASM198959v1_genomic.gbff.gz	Corynebacterium pseudotuberculosis	CpPA04_0097	GlpK	CpPA04_0098	GlpF
GCA_001997295.1_ASM199729v1_genomic.gbff.gz	Tessaracoccus flavus	RPIT_13145	GlpK	RPIT_13150	GlpF
GCA_001997345.1_ASM199734v1_genomic.gbff.gz	Tessaracoccus aquimaris	BW730_14995	GlpF	BW730_15000	GlpK
GCA_001998865.1_ASM199886v1_genomic.gbff.gz	Tessaracoccus flavescens	BW733_07220	GlpK	BW733_07225	GlpF
GCA_002005225.1_ASM200522v1_genomic.gbff.gz	Streptomyces pactum	B1H29_01840	GlpF	B1H29_01845	GlpK
GCA_002005225.1_ASM200522v1_genomic.gbff.gz	Streptomyces pactum	B1H29_29265	GlpD	B1H29_29270	GlpK	B1H29_29275	GlpF	B1H29_29280	GylR
GCA_002005225.1_ASM200522v1_genomic.gbff.gz	Streptomyces pactum	B1H29_30650	GlpK	B1H29_30655	GlpF
GCA_002007685.1_ASM200768v1_genomic.gbff.gz	Streptomyces sp. fd1-xmd	B1K54_08630	GylR	B1K54_08635	GlpF	B1K54_08640	GlpK	B1K54_08645	GlpD
GCA_002007745.1_ASM200774v1_genomic.gbff.gz	Mycolicibacterium litorale	B1R94_23380	GlpK	B1R94_23390	GylR	B1R94_23395	GlpK
GCA_002008305.4_ASM200830v4_genomic.gbff.gz	Micrococcus sp. KBS0714	B1A86_00011305	GlpD	B1A86_00011310	GlpF	B1A86_00011315	GlpK
GCA_002009175.1_ASM200917v1_genomic.gbff.gz	Streptomyces niveus	BBN63_28260	GlpD	BBN63_28265	GlpK	BBN63_28270	GlpF	BBN63_28275	GylR
GCA_002009385.1_ASM200938v1_genomic.gbff.gz	Corynebacterium pseudotuberculosis	CpphoP_0100	GlpK	CpphoP_0101	GlpF
GCA_002009415.1_ASM200941v1_genomic.gbff.gz	Corynebacterium pseudotuberculosis	CpMIC6_0105	GlpK	CpMIC6_0106	GlpF
GCA_002019855.1_ASM201985v1_genomic.gbff.gz	Streptomyces antibioticus DSM 41481	AFM16_07175	GlpF	AFM16_07180	GlpK
GCA_002019855.1_ASM201985v1_genomic.gbff.gz	Streptomyces antibioticus DSM 41481	AFM16_08525	GylR	AFM16_08530	GlpF	AFM16_08535	GlpK	AFM16_08540	GlpD
GCA_002021875.1_ASM202187v1_genomic.gbff.gz	Streptomyces hygroscopicus	SHXM_00782	GylR	SHXM_00783	GlpK
GCA_002021875.1_ASM202187v1_genomic.gbff.gz	Streptomyces hygroscopicus	SHXM_01556	GlpK	SHXM_01557	GlpF
GCA_002021875.1_ASM202187v1_genomic.gbff.gz	Streptomyces hygroscopicus	SHXM_03124	GylR	SHXM_03125	GlpF	SHXM_03126	GlpK	SHXM_03127	GlpD
GCA_002021875.1_ASM202187v1_genomic.gbff.gz	Streptomyces hygroscopicus	SHXM_07978	GlpD	SHXM_07979	GlpK
GCA_002021875.1_ASM202187v1_genomic.gbff.gz	Streptomyces hygroscopicus	SHXM_08599	GlpK	SHXM_08600	GlpF
GCA_002022225.1_ASM202222v1_genomic.gbff.gz	Tessaracoccus sp. T2.5-30	BKM78_07255	GlpK	BKM78_07260	GlpF
GCA_002024505.1_ASM202450v1_genomic.gbff.gz	Plantibacter flavus	BWO91_13525	GlpK	BWO91_13530	GlpF
GCA_002024885.1_ASM202488v1_genomic.gbff.gz	Microbacterium foliorum	B2G67_08010	GlpK	B2G67_08015	GlpF
GCA_002025645.1_ASM202564v1_genomic.gbff.gz	Curtobacterium pusillum	ORF00422	GlpK	ORF00423	GlpF
GCA_002028385.1_ASM202838v1_genomic.gbff.gz	Streptomyces sp. 3211	ORF00223	GlpD	ORF00224	GlpK	ORF00226	GlpF
GCA_002028385.1_ASM202838v1_genomic.gbff.gz	Streptomyces sp. 3211	ORF01887	GylR	ORF01888	GlpF	ORF01889	GlpK	ORF01890	GlpD
GCA_002028425.1_ASM202842v1_genomic.gbff.gz	Streptomyces katrae	ORF00572	GlpF	ORF00573	GlpK
GCA_002028425.1_ASM202842v1_genomic.gbff.gz	Streptomyces katrae	ORF01622	GylR	ORF01623	GlpF	ORF01624	GlpK	ORF01625	GlpD
GCA_002057455.1_ASM205745v1_genomic.gbff.gz	Nonomuraea sp. ATCC 55076	BKM31_00220	GlpF	BKM31_00225	GlpK
GCA_002057455.1_ASM205745v1_genomic.gbff.gz	Nonomuraea sp. ATCC 55076	BKM31_36230	GylR	BKM31_36235	GlpK	BKM31_36240	GlpD
GCA_002072715.1_ASM207271v1_genomic.gbff.gz	Corynebacterium pseudotuberculosis	CpSigmaE_0096	GlpK	CpSigmaE_0097	GlpF
GCA_002073375.2_ASM207337v2_genomic.gbff.gz	Corynebacterium diphtheriae	A6J36_07965	GlpK	A6J36_07970	GlpF	A6J36_07975	GlpD
GCA_002074055.1_ASM207405v1_genomic.gbff.gz	Frondihabitans sp. 762G35	AS850_06810	GlpK	AS850_06815	GlpF
GCA_002076915.1_ASM207691v1_genomic.gbff.gz	Actinomyces gaoshouyii	B6G06_01670	GlpK	B6G06_01675	GlpF	B6G06_01680	GlpD
GCA_002079265.1_ASM207926v1_genomic.gbff.gz	Rhodococcus sp. BH4	A0W34_10280	GlpK	A0W34_10285	GlpD
GCA_002079265.1_ASM207926v1_genomic.gbff.gz	Rhodococcus sp. BH4	A0W34_22105	GlpD	A0W34_22110	GlpK	A0W34_22115	GlpF
GCA_002080455.1_ASM208045v1_genomic.gbff.gz	Streptomyces sp. Sge12	B6R96_27965	GlpD	B6R96_27970	GlpK	B6R96_27975	GlpF	B6R96_27980	GylR
GCA_002080455.1_ASM208045v1_genomic.gbff.gz	Streptomyces sp. Sge12	B6R96_35500	GlpF	B6R96_35505	GlpK	B6R96_35510	GlpD
GCA_002082175.1_ASM208217v1_genomic.gbff.gz	Streptomyces violaceoruber	B1H20_02580	GlpF	B1H20_02585	GlpK
GCA_002082175.1_ASM208217v1_genomic.gbff.gz	Streptomyces violaceoruber	B1H20_05240	GylR	B1H20_05245	GlpF	B1H20_05250	GlpK	B1H20_05255	GlpD
GCA_002082195.1_ASM208219v1_genomic.gbff.gz	Streptomyces gilvosporeus	B1H19_04610	GylR	B1H19_04615	GlpK
GCA_002082195.1_ASM208219v1_genomic.gbff.gz	Streptomyces gilvosporeus	B1H19_07770	GlpF	B1H19_07775	GlpK
GCA_002082195.1_ASM208219v1_genomic.gbff.gz	Streptomyces gilvosporeus	B1H19_10235	GylR	B1H19_10240	GlpF	B1H19_10245	GlpK	B1H19_10250	GlpD
GCA_002082585.1_ASM208258v1_genomic.gbff.gz	Kitasatospora albolonga	B7C62_04955	GylR	B7C62_04960	GlpF	B7C62_04965	GlpK	B7C62_04970	GlpD
GCA_002082605.1_ASM208260v1_genomic.gbff.gz	Kitasatospora aureofaciens	B6264_27185	GlpD	B6264_27190	GlpK	B6264_27195	GlpF	B6264_27200	GylR
GCA_002090335.1_ASM209033v1_genomic.gbff.gz	Streptomyces sp. MOE7	STRMOE7_06340	GlpF	STRMOE7_06345	GlpK
GCA_002090335.1_ASM209033v1_genomic.gbff.gz	Streptomyces sp. MOE7	STRMOE7_08910	GylR	STRMOE7_08915	GlpF
GCA_002090335.1_ASM209033v1_genomic.gbff.gz	Streptomyces sp. MOE7	STRMOE7_11795	GylR	STRMOE7_11800	GlpK
GCA_002094405.3_ASM209440v3_genomic.gbff.gz	Rhodococcus equi	MWT96_19335	GlpK	MWT96_19340	GlpD
GCA_002094995.1_ASM209499v1_genomic.gbff.gz	Streptomyces sp. S8	A6E92_26875	GlpD	A6E92_26880	GlpK	A6E92_26885	GlpF	A6E92_26890	GylR
GCA_002096055.1_ASM209605v1_genomic.gbff.gz	Cnuibacter physcomitrellae	B5808_11450	GlpK	B5808_11455	GlpK
GCA_002096055.1_ASM209605v1_genomic.gbff.gz	Cnuibacter physcomitrellae	B5808_11955	GlpK	B5808_11960	GlpF
GCA_002105755.1_ASM210575v1_genomic.gbff.gz	Mycobacterium colombiense CECT 3035	ORF03635	GlpK	ORF03636	GlpK
GCA_002105775.1_ASM210577v1_genomic.gbff.gz	Cellulosimicrobium sp. TH-20	B8281_18400	GlpD	B8281_18405	GlpF	B8281_18410	GlpK
GCA_002117425.1_ASM211742v1_genomic.gbff.gz	Propionibacterium freudenreichii	BMR99_06630	GlpK	BMR99_06635	GlpF
GCA_002128305.1_ASM212830v1_genomic.gbff.gz	Streptomyces marincola	CAG99_24850	GlpD	CAG99_24855	GlpK	CAG99_24860	GlpF	CAG99_24865	GylR
GCA_002140035.1_ASM214003v1_genomic.gbff.gz	Mycobacteroides abscessus subsp. massiliense	CAK77_01920	GlpF	CAK77_01925	GlpK
GCA_002155265.1_ASM215526v1_genomic.gbff.gz	Corynebacterium pseudotuberculosis ATCC 19410	CpATCC19410_0110	GlpK	CpATCC19410_0111	GlpF
GCA_002156805.1_ASM215680v1_genomic.gbff.gz	Corynebacterium striatum	CBE89_02040	GlpD	CBE89_02045	GlpF	CBE89_02050	GlpK
GCA_002162115.1_ASM216211v1_genomic.gbff.gz	Corynebacterium silvaticum	CBE74_00645	GlpK	CBE74_00650	GlpF
GCA_002162335.1_ASM216233v1_genomic.gbff.gz	Cellulosimicrobium cellulans	CBR64_12695	GlpK	CBR64_12700	GlpF	CBR64_12705	GlpD
GCA_002189675.2_ASM218967v2_genomic.gbff.gz	Streptomyces alboflavus	SMD44_01412	GlpF	SMD44_01413	GlpK
GCA_002189675.2_ASM218967v2_genomic.gbff.gz	Streptomyces alboflavus	SMD44_01713	GylR	SMD44_01714	GlpF	SMD44_01715	GlpK	SMD44_01716	GlpD
GCA_002192455.1_ASM219245v1_genomic.gbff.gz	Streptomyces albireticuli	SMD11_5359	GylR	SMD11_5360	GlpF	SMD11_5361	GlpK	SMD11_5362	GlpD
GCA_002205495.2_ASM220549v2_genomic.gbff.gz	Cryobacterium sp. LW097	B7495_02805	GlpF	B7495_02810	GlpK
GCA_002205495.2_ASM220549v2_genomic.gbff.gz	Cryobacterium sp. LW097	B7495_08440	GlpK	B7495_08445	GlpF
GCA_002208685.2_ASM220868v2_genomic.gbff.gz	Kocuria rhizophila	CEP81_01325	GlpD	CEP81_01330	GlpF	CEP81_01335	GlpK
GCA_002209125.2_ASM220912v2_genomic.gbff.gz	Nocardia brasiliensis	CEQ30_22295	GlpK	CEQ30_22300	GylR	CEQ30_22305	GlpF	CEQ30_22310	GlpK	CEQ30_22315	GlpD
GCA_002209125.2_ASM220912v2_genomic.gbff.gz	Nocardia brasiliensis	CEQ30_24015	GlpD	CEQ30_24020	GlpK
GCA_002209145.2_ASM220914v2_genomic.gbff.gz	Jonesia denitrificans	CEP80_02770	GlpD	CEP80_02775	GlpF	CEP80_02780	GlpK
GCA_002209185.2_ASM220918v2_genomic.gbff.gz	Corynebacterium jeikeium	CEQ06_08170	GlpD	CEQ06_08175	GlpF	CEQ06_08180	GlpK
GCA_002214185.1_ASM221418v1_genomic.gbff.gz	Streptomyces capitiformicae	ORF02873	GlpF	ORF02874	GlpK
GCA_002214185.1_ASM221418v1_genomic.gbff.gz	Streptomyces capitiformicae	ORF04685	GlpD	ORF04686	GlpK	ORF04687	GlpF	ORF04688	GylR
GCA_002224285.1_ASM222428v1_genomic.gbff.gz	Arthrobacter sp. YN	CGK93_13090	GlpK	CGK93_13095	GlpF
GCA_002224445.1_ASM222444v1_genomic.gbff.gz	Arthrobacter sp. 7749	CGQ24_09840	GlpF	CGQ24_09845	GlpK
GCA_002224485.1_ASM222448v1_genomic.gbff.gz	Sinomonas sp. R1AF57	CGQ25_08085	GlpK	CGQ25_08090	GlpF
GCA_002234535.1_ASM223453v1_genomic.gbff.gz	Actinoalloteichus hoggarensis DSM 45943	AHOG_24880	GlpD	AHOG_24885	GlpF	AHOG_24890	GlpK
GCA_002240355.1_ASM224035v1_genomic.gbff.gz	Prauserella marina DSM 45268	BAY61_03670	GlpK	BAY61_03675	GlpF	BAY61_03680	GlpD
GCA_002240455.1_ASM224045v1_genomic.gbff.gz	Cellulomonas sp. PSBB021	CBP52_15435	GlpK	CBP52_15440	GlpF	CBP52_15445	GlpD
GCA_002250745.2_ASM225074v2_genomic.gbff.gz	Kocuria varians	CIB50_0001777	GlpD	CIB50_0001778	GlpF	CIB50_0001779	GlpK
GCA_002260685.1_ASM226068v1_genomic.gbff.gz	Nocardiopsis dassonvillei	CGQ36_21835	GylR	CGQ36_21840	GlpK	CGQ36_21845	GlpF	CGQ36_21850	GlpD
GCA_002263495.1_ASM226349v1_genomic.gbff.gz	Nocardiopsis gilva YIM 90087	CDO52_20730	GylR	CDO52_20735	GlpK	CDO52_20740	GlpF
GCA_002263515.1_ASM226351v1_genomic.gbff.gz	Actinopolyspora erythraea	CDG81_03805	GlpD	CDG81_03815	GlpF	CDG81_03820	GlpK
GCA_002269365.1_ASM226936v1_genomic.gbff.gz	Rhodococcus pyridinivorans	ORF02653	GlpK	ORF02654	GlpD
GCA_002284855.1_ASM228485v1_genomic.gbff.gz	Actinobacteria bacterium IMCC25003	ORF01140	GlpD	ORF01141	GlpK
GCA_002284875.1_ASM228487v1_genomic.gbff.gz	Actinobacteria bacterium IMCC26103	ORF01267	GlpD	ORF01268	GlpK
GCA_002284895.1_ASM228489v1_genomic.gbff.gz	Actinobacteria bacterium IMCC19121	ORF01274	GlpD	ORF01275	GlpK
GCA_002287925.1_ASM228792v1_genomic.gbff.gz	Candidatus Planktophila lacus	A1s21148_01950	GlpK	A1s21148_01955	GlpD
GCA_002287965.1_ASM228796v1_genomic.gbff.gz	Candidatus Planktophila dulcis	A1s21155_01865	GlpK	A1s21155_01870	GlpD
GCA_002288045.1_ASM228804v1_genomic.gbff.gz	Candidatus Planktophila dulcis	A1sIA53_01935	GlpK	A1sIA53_01940	GlpD
GCA_002288065.1_ASM228806v1_genomic.gbff.gz	Candidatus Planktophila sulfonica	A1sIA56_01750	GlpK	A1sIA56_01755	GlpD
GCA_002288075.1_ASM228807v1_genomic.gbff.gz	Streptomyces sp. CLI2509	CAC01_26250	GlpD	CAC01_26255	GlpK	CAC01_26260	GlpF	CAC01_26265	GylR
GCA_002288185.1_ASM228818v1_genomic.gbff.gz	Candidatus Planktophila vernalis	A7sIIA15_02150	GlpK	A7sIIA15_02155	GlpD
GCA_002288225.1_ASM228822v1_genomic.gbff.gz	Candidatus Planktophila dulcis	A1sIIA65_01805	GlpK	A1sIIA65_01810	GlpD
GCA_002288325.1_ASM228832v1_genomic.gbff.gz	Candidatus Planktophila lacus	A1sIIB106_01800	GlpK	A1sIIB106_01805	GlpD
GCA_002288365.1_ASM228836v1_genomic.gbff.gz	Candidatus Planktophila limnetica	PHILAsVB114_05310	GlpD	PHILAsVB114_05315	GlpK
GCA_002288385.1_ASM228838v1_genomic.gbff.gz	Candidatus Planktophila lacus	A1sIIB60_01830	GlpK	A1sIIB60_01835	GlpD
GCA_002327125.1_ASM232712v1_genomic.gbff.gz	Gordonia sp. 1D	CNO18_08565	GlpK	CNO18_08570	GlpD
GCA_002354875.1_ASM235487v1_genomic.gbff.gz	Actinosynnema pretiosum	CNX65_31460	GlpK	CNX65_31465	GlpF	CNX65_31470	GlpD
GCA_002355395.1_Microcella_alkaliphila_JAM_AC0309_assembly_01_genomic.gbff.gz	Microcella alkaliphila	MalAC0309_2360	GlpK	MalAC0309_2361	GlpF
GCA_002355495.1_ASM235549v1_genomic.gbff.gz	Streptomyces laurentii ATCC 31255	SLA_1194	GylR	SLA_1195	GlpF	SLA_1196	GlpK	SLA_1197	GlpD
GCA_002355935.1_ASM235593v1_genomic.gbff.gz	Rothia aeria JCM 11412	RA11412_1361	GlpK	RA11412_1362	GlpF	RA11412_1363	GlpD
GCA_002356035.1_ASM235603v1_genomic.gbff.gz	Nocardia seriolae	NSERUTF1_1259	GlpK	NSERUTF1_1260	GlpD
GCA_002356035.1_ASM235603v1_genomic.gbff.gz	Nocardia seriolae	NSERUTF1_1471	GlpF	NSERUTF1_1472	GlpD	NSERUTF1_1474	GlpK	NSERUTF1_1475	GylR	NSERUTF1_1476	GlpK
GCA_002356155.1_MST3_assembly01_genomic.gbff.gz	Microbacterium sp. TPU 3598	ORF01903	GlpF	ORF01904	GlpK
GCA_002356195.1_ASM235619v1_genomic.gbff.gz	Actinomyces sp. Chiba101	CHIBA101_0515	GlpK	CHIBA101_0516	GlpF	CHIBA101_0517	GlpD
GCA_002356335.1_ASM235633v1_genomic.gbff.gz	[Mycobacterium] stephanolepidis	MSTE_00342	GlpF	MSTE_00343	GlpK
GCA_002370555.1_ASM237055v1_genomic.gbff.gz	Arthrobacter sp. Hiyo4	AHiyo4_25370	GlpK	AHiyo4_25380	GlpF
GCA_002370555.1_ASM237055v1_genomic.gbff.gz	Arthrobacter sp. Hiyo4	AHiyo4_35160	GlpD	AHiyo4_35170	GlpD
GCA_002386365.1_ASM238636v1_genomic.gbff.gz	Rothia mucilaginosa	CO690_02625	GlpD	CO690_02630	GlpF	CO690_02635	GlpK
GCA_002407065.1_ASM240706v1_genomic.gbff.gz	Brachybacterium ginsengisoli	CFK41_01135	GlpD	CFK41_01140	GlpF	CFK41_01145	GlpK
GCA_002407185.1_ASM240718v1_genomic.gbff.gz	Brachybacterium vulturis	CFK38_03865	GlpD	CFK38_03870	GlpF	CFK38_03875	GlpK
GCA_002447315.1_ASM244731v1_genomic.gbff.gz	Mycobacterium tuberculosis	ORF03904	GlpK	ORF03905	GlpK
GCA_002501585.1_ASM250158v1_genomic.gbff.gz	Rhodococcus sp. H-CA8f	CPI83_07240	GlpF	CPI83_07245	GlpK	CPI83_07250	GlpD
GCA_002501585.1_ASM250158v1_genomic.gbff.gz	Rhodococcus sp. H-CA8f	CPI83_18875	GlpD	CPI83_18880	GlpK
GCA_002556545.1_ASM255654v1_genomic.gbff.gz	Streptomyces formicae	KY5_0498	GlpK	KY5_0499	GlpD
GCA_002556545.1_ASM255654v1_genomic.gbff.gz	Streptomyces formicae	KY5_1128	GlpF	KY5_1129	GlpK
GCA_002556545.1_ASM255654v1_genomic.gbff.gz	Streptomyces formicae	KY5_1461	GylR	KY5_1462	GlpF	KY5_1463	GlpK	KY5_1464	GlpD
GCA_002568625.1_ASM256862v1_genomic.gbff.gz	Nocardia terpenica	CRH09_06445	GlpK	CRH09_06450	GlpD
GCA_002568625.1_ASM256862v1_genomic.gbff.gz	Nocardia terpenica	CRH09_31780	GlpK	CRH09_31785	GylR	CRH09_31790	GlpF	CRH09_31795	GlpK	CRH09_31800	GlpD
GCA_002591335.1_ASM259133v1_genomic.gbff.gz	Streptomyces malaysiensis DSM 4137	SMALA_0250	GylR	SMALA_0251	GlpK
GCA_002591335.1_ASM259133v1_genomic.gbff.gz	Streptomyces malaysiensis DSM 4137	SMALA_0678	GlpF	SMALA_0679	GlpK
GCA_002591335.1_ASM259133v1_genomic.gbff.gz	Streptomyces malaysiensis DSM 4137	SMALA_1445	GylR	SMALA_1446	GlpF	SMALA_1447	GlpK	SMALA_1448	GlpD
GCA_002591335.1_ASM259133v1_genomic.gbff.gz	Streptomyces malaysiensis DSM 4137	SMALA_6974	GlpF	SMALA_6975	GlpK
GCA_002717025.1_ASM271702v1_genomic.gbff.gz	Actinoplanes sp. SE50	ACWT_3781	GlpD	ACWT_3782	GlpK	ACWT_3783	GylR	ACWT_3784	GlpK
GCA_002717025.1_ASM271702v1_genomic.gbff.gz	Actinoplanes sp. SE50	ACWT_5495	GlpD	ACWT_5496	GlpK	ACWT_5497	GlpF	ACWT_5498	GylR	ACWT_5499	GlpK
GCA_002741725.1_ASM274172v1_genomic.gbff.gz	Rhodococcus ruber	CS378_07030	GlpD	CS378_07035	GlpK
GCA_002777535.1_ASM277753v1_genomic.gbff.gz	Streptomyces peucetius subsp. caesius ATCC 27952	CGZ69_01290	GlpD	CGZ69_01295	GlpK	CGZ69_01300	GlpF
GCA_002777535.1_ASM277753v1_genomic.gbff.gz	Streptomyces peucetius subsp. caesius ATCC 27952	CGZ69_05460	GlpF	CGZ69_05465	GlpK
GCA_002777535.1_ASM277753v1_genomic.gbff.gz	Streptomyces peucetius subsp. caesius ATCC 27952	CGZ69_06795	GylR	CGZ69_06800	GlpF	CGZ69_06805	GlpK	CGZ69_06810	GlpD
GCA_002777535.1_ASM277753v1_genomic.gbff.gz	Streptomyces peucetius subsp. caesius ATCC 27952	CGZ69_24055	GylR	CGZ69_24060	GlpK
GCA_002794435.1_ASM279443v1_genomic.gbff.gz	Corynebacterium pseudotuberculosis	CpPa08_0094	GlpK	CpPa08_0095	GlpF
GCA_002796545.1_ASM279654v1_genomic.gbff.gz	Amycolatopsis sp. AA4	CU254_03175	GlpK	CU254_03180	GlpF	CU254_03185	GlpD
GCA_002796545.1_ASM279654v1_genomic.gbff.gz	Amycolatopsis sp. AA4	CU254_16625	GlpK	CU254_16630	GlpD
GCA_002803845.1_ASM280384v1_genomic.gbff.gz	Streptomyces lavendulae subsp. lavendulae	SLAV_29200	GlpD	SLAV_29205	GlpK	SLAV_29210	GlpF	SLAV_29215	GylR
GCA_002803845.1_ASM280384v1_genomic.gbff.gz	Streptomyces lavendulae subsp. lavendulae	SLAV_35265	GlpF	SLAV_35270	GlpK
GCA_002803965.1_ASM280396v1_genomic.gbff.gz	Corynebacterium striatum	BBR43_12125	GlpD	BBR43_12130	GlpF	BBR43_12135	GlpK
GCA_002804085.1_ASM280408v1_genomic.gbff.gz	Corynebacterium striatum	A9D01_08795	GlpK	A9D01_08800	GlpF	A9D01_08805	GlpD
GCA_002804165.1_ASM280416v1_genomic.gbff.gz	Streptomyces cavourensis	CVT27_04885	GylR	CVT27_04890	GlpF	CVT27_04895	GlpK	CVT27_04900	GlpD
GCA_002812405.1_ASM281240v1_genomic.gbff.gz	Streptomyces sp. M56	CFP59_01695	GlpK	CFP59_01696	GlpF
GCA_002812405.1_ASM281240v1_genomic.gbff.gz	Streptomyces sp. M56	CFP59_07117	GlpD	CFP59_07118	GlpK	CFP59_07119	GlpF	CFP59_07120	GylR
GCA_002812405.1_ASM281240v1_genomic.gbff.gz	Streptomyces sp. M56	CFP59_07891	GlpK	CFP59_07892	GlpF
GCA_002812405.1_ASM281240v1_genomic.gbff.gz	Streptomyces sp. M56	CFP59_08314	GlpK	CFP59_08315	GylR
GCA_002832675.1_ASM283267v1_genomic.gbff.gz	Streptomyces sp. S063	ORF00516	GlpF	ORF00517	GlpK
GCA_002832675.1_ASM283267v1_genomic.gbff.gz	Streptomyces sp. S063	ORF01085	GylR	ORF01086	GlpF	ORF01087	GlpK	ORF01088	GlpD
GCA_002843135.1_ASM284313v1_genomic.gbff.gz	Corynebacterium diphtheriae bv. mitis str. ISS 3319	ORF02082	GlpK	ORF02083	GlpF	ORF02084	GlpD
GCA_002843965.1_ASM284396v1_genomic.gbff.gz	Microbacterium hominis	CXR34_02305	GlpF	CXR34_02310	GlpK
GCA_002847285.1_ASM284728v1_genomic.gbff.gz	Streptomyces sp. CMB-StM0423	CXR04_02910	GlpK	CXR04_02915	GylR	CXR04_02920	GlpK
GCA_002847285.1_ASM284728v1_genomic.gbff.gz	Streptomyces sp. CMB-StM0423	CXR04_30350	GlpD	CXR04_30355	GlpK	CXR04_30360	GlpF	CXR04_30365	GylR
GCA_002847285.1_ASM284728v1_genomic.gbff.gz	Streptomyces sp. CMB-StM0423	CXR04_32810	GlpK	CXR04_32815	GlpF
GCA_002848265.1_ASM284826v1_genomic.gbff.gz	Zhihengliuella sp. ISTPL4	ORF00956	GlpF	ORF00957	GlpK
GCA_002848445.1_ASM284844v1_genomic.gbff.gz	Gordonia sp. YC-JH1	CXX93_15975	GlpD	CXX93_15980	GlpK
GCA_002848525.1_ASM284852v1_genomic.gbff.gz	Streptomyces sp. DUT11	ORF01348	GylR	ORF01349	GlpF	ORF01350	GlpK	ORF01351	GlpD
GCA_002849735.1_ASM284973v1_genomic.gbff.gz	Amycolatopsis sp. BJA-103	BKN51_16735	GlpD	BKN51_16740	GlpK	BKN51_16745	GlpF	BKN51_16750	GylR	BKN51_16755	GlpK
GCA_002849735.1_ASM284973v1_genomic.gbff.gz	Amycolatopsis sp. BJA-103	BKN51_38720	GlpK	BKN51_38725	GlpF	BKN51_38730	GlpD
GCA_002863905.1_ASM286390v1_genomic.gbff.gz	Rhodococcus ruber	CSW53_13960	GlpD	CSW53_13965	GlpK
GCA_002869785.1_ASM286978v1_genomic.gbff.gz	Tsukamurella tyrosinosolvens	ASU32_18035	GlpD	ASU32_18040	GlpK
GCA_002869805.1_ASM286980v1_genomic.gbff.gz	Corynebacterium pseudotuberculosis	ORF00087	GlpK	ORF00088	GlpF
GCA_002893965.1_ASM289396v1_genomic.gbff.gz	Rhodococcus qingshengii	C1M55_10610	GlpK	C1M55_10615	GlpD
GCA_002893965.1_ASM289396v1_genomic.gbff.gz	Rhodococcus qingshengii	C1M55_23170	GlpD	C1M55_23175	GlpK	C1M55_23180	GlpF
GCA_002895405.1_ASM289540v1_genomic.gbff.gz	Actinoalloteichus sp. AHMU CJ021	C1701_14400	GlpK	C1701_14405	GlpF	C1701_14410	GlpD
GCA_002910725.2_ASM291072v2_genomic.gbff.gz	Streptomyces sp. SM17	B9S66_01030	GlpF	B9S66_01035	GlpK
GCA_002910725.2_ASM291072v2_genomic.gbff.gz	Streptomyces sp. SM17	B9S66_03960	GylR	B9S66_03965	GlpF	B9S66_03970	GlpK	B9S66_03975	GlpD
GCA_002910775.2_ASM291077v2_genomic.gbff.gz	Streptomyces sp. SM18	B9S64_01395	GlpF	B9S64_01400	GlpK
GCA_002910775.2_ASM291077v2_genomic.gbff.gz	Streptomyces sp. SM18	B9S64_04990	GylR	B9S64_04995	GlpF	B9S64_05000	GlpK	B9S64_05005	GlpD
GCA_002910775.2_ASM291077v2_genomic.gbff.gz	Streptomyces sp. SM18	B9S64_27830	GlpD	B9S64_27835	GlpK
GCA_002943525.1_ASM294352v1_genomic.gbff.gz	Kitasatospora sp. MMS16-BH015	CFP65_6763	GlpD	CFP65_6764	GlpK	CFP65_6765	GlpF	CFP65_6766	GylR
GCA_002943895.1_ASM294389v1_genomic.gbff.gz	Streptomyces sp. WAC00288	C5L38_27110	GlpD	C5L38_27115	GlpK	C5L38_27120	GlpF	C5L38_27125	GylR
GCA_002946835.1_ASM294683v1_genomic.gbff.gz	Streptomyces dengpaensis	C4B68_32370	GlpD	C4B68_32375	GlpK	C4B68_32380	GlpF	C4B68_32385	GylR
GCA_002946835.1_ASM294683v1_genomic.gbff.gz	Streptomyces dengpaensis	C4B68_34580	GlpK	C4B68_34585	GlpF
GCA_002946835.1_ASM294683v1_genomic.gbff.gz	Streptomyces dengpaensis	C4B68_35590	GylR	C4B68_35595	GlpK
GCA_002946835.1_ASM294683v1_genomic.gbff.gz	Streptomyces dengpaensis	C4B68_37795	GlpF	C4B68_37800	GlpK
GCA_002949635.1_ASM294963v1_genomic.gbff.gz	Nocardia cyriacigeorgica	C5B73_02695	GlpD	C5B73_02700	GlpK
GCA_002953235.1_ASM295323v1_genomic.gbff.gz	Corynebacterium pseudotuberculosis	CpOVI2C_00097	GlpK	CpOVI2C_00098	GlpF
GCA_002953255.1_ASM295325v1_genomic.gbff.gz	Streptomyces sp. CB01881	C2142_06470	GylR	C2142_06475	GlpF	C2142_06480	GlpK	C2142_06485	GlpD
GCA_002953275.1_ASM295327v1_genomic.gbff.gz	Corynebacterium pseudotuberculosis	CpCAP3W_00095	GlpK	CpCAP3W_00096	GlpF
GCA_002953315.1_ASM295331v1_genomic.gbff.gz	Corynebacterium pseudotuberculosis	CpCAPJ4_00094	GlpK	CpCAPJ4_00095	GlpF
GCA_002953615.1_ASM295361v1_genomic.gbff.gz	Arthrobacter agilis	CVO76_05885	GlpK	CVO76_05890	GlpF
GCA_002953935.1_ASM295393v1_genomic.gbff.gz	Arthrobacter sp. PGP41	C3B78_04665	GlpD	C3B78_04670	GlpK
GCA_002953935.1_ASM295393v1_genomic.gbff.gz	Arthrobacter sp. PGP41	C3B78_10585	GlpK	C3B78_10590	GlpF
GCA_002953955.1_ASM295395v1_genomic.gbff.gz	Corynebacterium pseudotuberculosis	CpOVI03_00094	GlpK	CpOVI03_00095	GlpF
GCA_002993285.1_ASM299328v1_genomic.gbff.gz	Gordonia iterans	C6V83_07010	GlpK	C6V83_07015	GlpD
GCA_002993305.1_ASM299330v1_genomic.gbff.gz	Microbacterium sp. str. 'China'	C6C15_07910	GlpK	C6C15_07915	GlpF
GCA_002999155.1_ASM299915v1_genomic.gbff.gz	Dietzia sp. oral taxon 368	C3V38_10545	GlpK	C3V38_10550	GlpD
GCA_002999235.1_ASM299923v1_genomic.gbff.gz	Actinomyces sp. oral taxon 897	C3V41_06415	GlpD	C3V41_06420	GlpK
GCA_003004765.2_ASM300476v2_genomic.gbff.gz	Rhodococcus rhodochrous	C6369_024105	GlpD	C6369_024110	GlpK
GCA_003013675.1_ASM301367v1_genomic.gbff.gz	Rhodococcus equi	C7H75_17850	GlpD	C7H75_17855	GlpK
GCA_003032475.1_ASM303247v1_genomic.gbff.gz	Streptomyces sp. P3	C6376_21020	GlpD	C6376_21025	GlpK	C6376_21030	GlpF	C6376_21035	GylR
GCA_003032475.1_ASM303247v1_genomic.gbff.gz	Streptomyces sp. P3	C6376_27225	GlpF	C6376_27230	GlpK
GCA_003052165.1_ASM305216v1_genomic.gbff.gz	Dietzia sp. JS16-p6b	CT688_04460	GlpK	CT688_04465	GlpD
GCA_003054555.1_ASM305455v1_genomic.gbff.gz	Streptomyces lunaelactis	SLUN_04865	GlpK	SLUN_04870	GylR
GCA_003054555.1_ASM305455v1_genomic.gbff.gz	Streptomyces lunaelactis	SLUN_06270	GlpF	SLUN_06275	GlpK
GCA_003054555.1_ASM305455v1_genomic.gbff.gz	Streptomyces lunaelactis	SLUN_07740	GylR	SLUN_07745	GlpF	SLUN_07750	GlpK	SLUN_07755	GlpD
GCA_003055835.1_ASM305583v1_genomic.gbff.gz	Trueperella pyogenes	DBV13_09775	GlpK	DBV13_09780	GlpF
GCA_003065425.1_ASM306542v1_genomic.gbff.gz	Mycetocola zhujimingii CGMCC 1.16372	C3E77_03320	GlpF	C3E77_03325	GlpK
GCA_003065605.1_ASM306560v1_genomic.gbff.gz	Aeromicrobium chenweiae	C3E78_05060	GlpK	C3E78_05065	GlpD
GCA_003065605.1_ASM306560v1_genomic.gbff.gz	Aeromicrobium chenweiae	C3E78_06015	GlpK	C3E78_06020	GylR	C3E78_06025	GlpF	C3E78_06030	GlpK	C3E78_06035	GlpD
GCA_003070885.1_ASM307088v1_genomic.gbff.gz	Agromyces badenianii	DCE93_07310	GlpK	DCE93_07315	GlpF
GCA_003070885.1_ASM307088v1_genomic.gbff.gz	Agromyces badenianii	DCE93_10025	GlpK	DCE93_10030	GlpF
GCA_003071525.2_ASM307152v2_genomic.gbff.gz	Micrococcus luteus	C0205_08285	GlpK	C0205_08290	GlpF	C0205_08295	GlpD
GCA_003074035.1_ASM307403v1_genomic.gbff.gz	Miniimonas sp. S16	ORF01158	GlpD	ORF01160	GlpF	ORF01161	GlpK
GCA_003074055.1_ASM307405v1_genomic.gbff.gz	Streptomyces nigra	DC008_05030	GlpF	DC008_05035	GlpK
GCA_003074055.1_ASM307405v1_genomic.gbff.gz	Streptomyces nigra	DC008_06340	GylR	DC008_06345	GlpF	DC008_06350	GlpK	DC008_06355	GlpD
GCA_003074055.1_ASM307405v1_genomic.gbff.gz	Streptomyces nigra	DC008_30145	GylR	DC008_30150	GlpK
GCA_003076295.1_ASM307629v1_genomic.gbff.gz	Trueperella pyogenes	DC090_01635	GlpF	DC090_01640	GlpK
GCA_003076315.1_ASM307631v1_genomic.gbff.gz	Trueperella pyogenes	DDE06_03545	GlpF	DDE06_03550	GlpK
GCA_003076335.1_ASM307633v1_genomic.gbff.gz	Clavibacter michiganensis subsp. insidiosus	BEH61_06435	GlpK	BEH61_06440	GlpF
GCA_003076355.1_ASM307635v1_genomic.gbff.gz	Clavibacter michiganensis subsp. insidiosus ATCC 10253	BEH62_08635	GlpF	BEH62_08640	GlpK
GCA_003076795.1_ASM307679v1_genomic.gbff.gz	Mycobacteroides abscessus	DDT49_04660	GlpF	DDT49_04665	GlpK
GCA_003076815.1_ASM307681v1_genomic.gbff.gz	Mycobacteroides abscessus	DDT48_02930	GlpK	DDT48_02935	GlpF
GCA_003076835.1_ASM307683v1_genomic.gbff.gz	Mycobacteroides abscessus	DDT46_00930	GlpK	DDT46_00935	GlpF
GCA_003076855.1_ASM307685v1_genomic.gbff.gz	Mycobacteroides abscessus	DDT47_19900	GlpK	DDT47_19905	GlpF
GCA_003076875.1_ASM307687v1_genomic.gbff.gz	Mycobacteroides abscessus	DDT53_19895	GlpK	DDT53_19900	GlpF
GCA_003086595.1_ASM308659v1_genomic.gbff.gz	Rhodococcus ruber	DCN13_15830	GlpD	DCN13_15835	GlpK
GCA_003096075.1_ASM309607v1_genomic.gbff.gz	Dietzia lutea	A6035_04765	GlpK	A6035_04770	GlpD
GCA_003096095.1_ASM309609v1_genomic.gbff.gz	Dietzia psychralcaliphila	A6048_04530	GlpK	A6048_04535	GlpD
GCA_003097515.1_ASM309751v1_genomic.gbff.gz	Streptomyces tirandamycinicus	DDW44_02320	GylR	DDW44_02325	GlpF	DDW44_02330	GlpK	DDW44_02335	GlpD
GCA_003097515.1_ASM309751v1_genomic.gbff.gz	Streptomyces tirandamycinicus	DDW44_10995	GlpF	DDW44_11000	GlpK
GCA_003111765.1_ASM311176v1_genomic.gbff.gz	Actinomyces sp. Z16	ORF00492	GlpK	ORF00493	GlpF
GCA_003122365.1_ASM312236v1_genomic.gbff.gz	Streptomyces spongiicola	DDQ41_01790	GylR	DDQ41_01795	GlpF	DDQ41_01800	GlpK	DDQ41_01805	GlpD
GCA_003130705.1_ASM313070v1_genomic.gbff.gz	Rhodococcus oxybenzonivorans	CBI38_19425	GlpD	CBI38_19430	GlpK
GCA_003147545.1_ASM314754v1_genomic.gbff.gz	Streptomyces globisporus	DIJ69_28285	GlpD	DIJ69_28290	GlpK	DIJ69_28295	GlpF	DIJ69_28300	GylR
GCA_003147545.1_ASM314754v1_genomic.gbff.gz	Streptomyces globisporus	DIJ69_31160	GlpK	DIJ69_31165	GlpF
GCA_003173275.1_ASM317327v1_genomic.gbff.gz	Streptomyces sp. NEAU-S7GS2	DKG71_07185	GlpF	DKG71_07190	GlpK
GCA_003173275.1_ASM317327v1_genomic.gbff.gz	Streptomyces sp. NEAU-S7GS2	DKG71_09760	GylR	DKG71_09765	GlpF	DKG71_09770	GlpK	DKG71_09775	GlpD
GCA_003173275.1_ASM317327v1_genomic.gbff.gz	Streptomyces sp. NEAU-S7GS2	DKG71_27005	GlpK	DKG71_27010	GylR
GCA_003183825.1_ASM318382v1_genomic.gbff.gz	Gordonia terrae NRRL B-16283	DLJ61_09365	GlpK	DLJ61_09370	GlpD
GCA_003194045.1_ASM319404v1_genomic.gbff.gz	Corynebacterium diphtheriae	B11Q_02307	GlpK	B11Q_02308	GlpF	B11Q_02309	GlpD
GCA_003203775.1_ASM320377v1_genomic.gbff.gz	Streptosporangium sp. 'caverna'	DKM19_05725	GlpK	DKM19_05730	GlpF
GCA_003203775.1_ASM320377v1_genomic.gbff.gz	Streptosporangium sp. 'caverna'	DKM19_09875	GylR	DKM19_09880	GlpK	DKM19_09885	GlpD
GCA_003208035.1_ASM320803v1_genomic.gbff.gz	Streptomyces actuosus ATCC 25421	DMT42_03865	GlpF	DMT42_03870	GlpK	DMT42_03875	GlpD
GCA_003208035.1_ASM320803v1_genomic.gbff.gz	Streptomyces actuosus ATCC 25421	DMT42_05915	GlpF	DMT42_05920	GlpK
GCA_003208035.1_ASM320803v1_genomic.gbff.gz	Streptomyces actuosus ATCC 25421	DMT42_07310	GylR	DMT42_07315	GlpF	DMT42_07320	GlpK	DMT42_07325	GlpD
GCA_003258605.2_ASM325860v2_genomic.gbff.gz	Streptacidiphilus bronchialis DSM 106435	C7M71_003195	GlpK	C7M71_003200	GlpD
GCA_003258605.2_ASM325860v2_genomic.gbff.gz	Streptacidiphilus bronchialis DSM 106435	C7M71_024265	GlpF	C7M71_024270	GlpK	C7M71_024275	GlpD
GCA_003261055.1_ASM326105v1_genomic.gbff.gz	Streptomyces cadmiisoli	DN051_30335	GlpD	DN051_30340	GlpK	DN051_30345	GlpF	DN051_30350	GylR
GCA_003261055.1_ASM326105v1_genomic.gbff.gz	Streptomyces cadmiisoli	DN051_31755	GlpK	DN051_31760	GlpF
GCA_003261055.1_ASM326105v1_genomic.gbff.gz	Streptomyces cadmiisoli	DN051_35260	GylR	DN051_35265	GlpK
GCA_003268535.2_ASM326853v2_genomic.gbff.gz	Streptomyces sp. ST1015	A7X85_11970	GylR	A7X85_11975	GlpF	A7X85_11980	GlpK	A7X85_11985	GlpD
GCA_003268655.1_ASM326865v1_genomic.gbff.gz	Arthrobacter dokdonellae	ORF02534	GlpK	ORF02535	GlpF
GCA_003268675.1_ASM326867v1_genomic.gbff.gz	Streptomyces bacillaris ATCC 15855	ORF05939	GlpD	ORF05940	GlpK	ORF05941	GlpF	ORF05942	GylR
GCA_003287915.1_ASM328791v1_genomic.gbff.gz	Streptomyces sp. ICC4	DRB89_27580	GlpD	DRB89_27585	GlpK	DRB89_27590	GlpF	DRB89_27595	GylR
GCA_003287935.1_ASM328793v1_genomic.gbff.gz	Streptomyces sp. ICC1	DRB96_27735	GlpD	DRB96_27740	GlpK	DRB96_27745	GlpF	DRB96_27750	GylR
GCA_003288095.1_ASM328809v1_genomic.gbff.gz	Rhodococcus pyridinivorans	CEJ39_18810	GlpD	CEJ39_18815	GlpK
GCA_003290245.1_ASM329024v1_genomic.gbff.gz	Kocuria sp. BT304	ORF01494	GlpK	ORF01495	GlpF	ORF01496	GlpD
GCA_003293595.1_ASM329359v1_genomic.gbff.gz	Microbacterium sp. PM5	CEP17_08665	GlpK	CEP17_08670	GlpF
GCA_003312875.1_ASM331287v1_genomic.gbff.gz	Amycolatopsis albispora	A4R43_35010	GlpK	A4R43_35015	GlpF	A4R43_35020	GlpD
GCA_003325375.1_ASM332537v1_genomic.gbff.gz	Streptomyces globosus	C0216_17340	GlpF	C0216_17345	GlpK
GCA_003325375.1_ASM332537v1_genomic.gbff.gz	Streptomyces globosus	C0216_21695	GylR	C0216_21700	GlpF	C0216_21705	GlpK	C0216_21710	GlpD
GCA_003325455.1_ASM332545v1_genomic.gbff.gz	Acidipropionibacterium virtanenii	JS278_00150	GlpF	JS278_00151	GlpK
GCA_003330845.1_ASM333084v1_genomic.gbff.gz	Streptomyces sp. Go-475	C1703_05540	GlpF	C1703_05545	GlpK
GCA_003330845.1_ASM333084v1_genomic.gbff.gz	Streptomyces sp. Go-475	C1703_06955	GylR	C1703_06960	GlpF	C1703_06965	GlpK	C1703_06970	GlpD
GCA_003330865.1_ASM333086v1_genomic.gbff.gz	Streptomyces atratus	C5746_08790	GylR	C5746_08795	GlpF	C5746_08800	GlpK	C5746_08805	GlpD
GCA_003330865.1_ASM333086v1_genomic.gbff.gz	Streptomyces atratus	C5746_33265	GlpD	C5746_33270	GlpK
GCA_003330865.1_ASM333086v1_genomic.gbff.gz	Streptomyces atratus	C5746_37655	GlpK	C5746_37660	GlpF
GCA_003330925.1_ASM333092v1_genomic.gbff.gz	Propionibacterium freudenreichii	CB129slpB_0807	GlpF	CB129slpB_0808	GlpK
GCA_003343265.1_ASM334326v1_genomic.gbff.gz	Renibacterium salmoninarum	ORF01851	GlpK	ORF01852	GlpF
GCA_003343285.1_ASM334328v1_genomic.gbff.gz	Renibacterium salmoninarum	ORF01850	GlpK	ORF01851	GlpF
GCA_003344445.1_ASM334444v1_genomic.gbff.gz	Streptomyces lincolnensis	SLCG_1575	GlpF	SLCG_1576	GlpK
GCA_003344445.1_ASM334444v1_genomic.gbff.gz	Streptomyces lincolnensis	SLCG_6534	GlpD	SLCG_6535	GlpK	SLCG_6536	GlpF	SLCG_6537	GylR
GCA_003344965.1_ASM334496v1_genomic.gbff.gz	Streptomyces paludis	DVK44_04215	GylR	DVK44_04220	GlpF	DVK44_04225	GlpK	DVK44_04230	GlpD
GCA_003347035.1_ASM334703v1_genomic.gbff.gz	Humibacter sp. BT305	DVJ78_08990	GlpF	DVJ78_08995	GlpK
GCA_003347035.1_ASM334703v1_genomic.gbff.gz	Humibacter sp. BT305	DVJ78_09515	GlpK	DVJ78_09520	GlpK
GCA_003351765.1_ASM335176v1_genomic.gbff.gz	Ornithinimicrobium avium	DV701_00785	GlpK	DV701_00790	GlpD
GCA_003352445.1_ASM335244v1_genomic.gbff.gz	Streptomyces cavourensis	DTW94_05040	GylR	DTW94_05045	GlpF	DTW94_05050	GlpK	DTW94_05055	GlpD
GCA_003352805.1_ASM335280v1_genomic.gbff.gz	Streptomyces sp. ETH9427	SAM9427_06875	GlpF	SAM9427_06880	GlpK
GCA_003352805.1_ASM335280v1_genomic.gbff.gz	Streptomyces sp. ETH9427	SAM9427_08215	GylR	SAM9427_08220	GlpF	SAM9427_08225	GlpK	SAM9427_08230	GlpD
GCA_003352805.1_ASM335280v1_genomic.gbff.gz	Streptomyces sp. ETH9427	SAM9427_09965	GlpF	SAM9427_09970	GlpK
GCA_003352915.1_ASM335291v1_genomic.gbff.gz	Arthrobacter sp. PM3	CFN17_04795	GlpK	CFN17_04800	GlpF
GCA_003355155.1_ASM335515v1_genomic.gbff.gz	Streptomyces armeniacus ATCC 15676	DVA86_05700	GylR	DVA86_05705	GlpF	DVA86_05710	GlpK	DVA86_05715	GlpD
GCA_003355155.1_ASM335515v1_genomic.gbff.gz	Streptomyces armeniacus ATCC 15676	DVA86_23925	GlpF	DVA86_23930	GlpK
GCA_003355475.1_ASM335547v1_genomic.gbff.gz	Brachybacterium saurashtrense DSM 23186	DWV08_12665	GlpK	DWV08_12670	GlpF	DWV08_12675	GlpD
GCA_003367335.1_ASM336733v1_genomic.gbff.gz	Mycolicibacterium neoaurum	DXK33_18030	GlpF	DXK33_18040	GlpK
GCA_003367415.1_ASM336741v1_genomic.gbff.gz	Nocardia farcinica	DXT66_12170	GlpD	DXT66_12175	GlpK
GCA_003367705.1_ASM336770v1_genomic.gbff.gz	Microbacterium foliorum NRRL B-24224	DXT68_07560	GlpK	DXT68_07565	GlpF
GCA_003369795.1_ASM336979v1_genomic.gbff.gz	Streptomyces sp. CB09001	C4J65_05080	GylR	C4J65_05085	GlpF	C4J65_05090	GlpK	C4J65_05095	GlpD
GCA_003390495.1_ASM339049v1_genomic.gbff.gz	[Mycobacterium] chelonae subsp. gwanakae	DYE20_02240	GlpF	DYE20_02245	GlpK
GCA_003390995.1_ASM339099v1_genomic.gbff.gz	Cutibacterium acnes	DXN06_08280	GlpF	DXN06_08285	GlpK
GCA_003391095.1_ASM339109v1_genomic.gbff.gz	Austwickia chelonae	ORF01134	GlpD	ORF01135	GlpF	ORF01136	GlpK
GCA_003391135.1_ASM339113v1_genomic.gbff.gz	Streptomyces olivoreticuli subsp. olivoreticuli ATCC 31159	ORF02417	GlpD	ORF02418	GlpK	ORF02419	GlpF	ORF02421	GylR
GCA_003428925.1_ASM342892v1_genomic.gbff.gz	Streptomyces koyangensis	D0C37_27825	GlpD	D0C37_27830	GlpK	D0C37_27835	GlpF	D0C37_27840	GylR
GCA_003428925.1_ASM342892v1_genomic.gbff.gz	Streptomyces koyangensis	D0C37_31050	GlpK	D0C37_31055	GlpF
GCA_003428925.1_ASM342892v1_genomic.gbff.gz	Streptomyces koyangensis	D0C37_31420	GlpD	D0C37_31425	GlpK
GCA_003443735.1_ASM344373v1_genomic.gbff.gz	Streptomyces sp. CC0208	ORF01029	GlpD	ORF01030	GlpK	ORF01031	GlpF
GCA_003443735.1_ASM344373v1_genomic.gbff.gz	Streptomyces sp. CC0208	ORF06720	GlpD	ORF06721	GlpK	ORF06722	GlpF	ORF06723	GylR
GCA_003443735.1_ASM344373v1_genomic.gbff.gz	Streptomyces sp. CC0208	ORF07022	GlpK	ORF07023	GlpF
GCA_003443875.1_ASM344387v1_genomic.gbff.gz	Aeromicrobium sp. A1-2	C6I20_03775	GlpK	C6I20_03780	GlpD
GCA_003454755.1_ASM345475v1_genomic.gbff.gz	Streptomyces clavuligerus	D1794_24490	GlpD	D1794_24495	GlpK	D1794_24500	GlpF	D1794_24505	GylR
GCA_003454755.1_ASM345475v1_genomic.gbff.gz	Streptomyces clavuligerus	D1794_25705	GlpK	D1794_25710	GlpF
GCA_003516205.1_ASM351620v1_genomic.gbff.gz	Actinosynnema pretiosum subsp. pretiosum ATCC 31280	APASM_6357	GlpK	APASM_6358	GlpF	APASM_6359	GlpD
GCA_003568625.1_ASM356862v1_genomic.gbff.gz	Gordonia rubripertincta	GCWB2_08820	GlpK	GCWB2_08825	GlpD
GCA_003573485.1_ASM357348v1_genomic.gbff.gz	Streptomyces fradiae	D3X13_27955	GlpD	D3X13_27960	GlpK	D3X13_27965	GlpF	D3X13_27970	GylR
GCA_003573485.1_ASM357348v1_genomic.gbff.gz	Streptomyces fradiae	D3X13_29300	GlpK	D3X13_29305	GlpF
GCA_003586385.1_ASM358638v1_genomic.gbff.gz	Mycobacteroides abscessus	ORF00385	GlpF	ORF00386	GlpK
GCA_003586525.1_ASM358652v1_genomic.gbff.gz	Rhodococcus ruber	YT1_3720	GlpD	YT1_3722	GlpK
GCA_003589885.1_ASM358988v1_genomic.gbff.gz	Thermomonospora amylolytica	ORF00252	GlpK	ORF00253	GylR	ORF00255	GlpF	ORF00256	GlpK	ORF00257	GlpD
GCA_003589885.1_ASM358988v1_genomic.gbff.gz	Thermomonospora amylolytica	ORF01478	GlpK	ORF01479	GlpF
GCA_003595235.1_ASM359523v1_genomic.gbff.gz	Streptomyces griseorubiginosus	DWG14_06813	GlpD	DWG14_06814	GlpK	DWG14_06815	GlpF	DWG14_06816	GylR
GCA_003595235.1_ASM359523v1_genomic.gbff.gz	Streptomyces griseorubiginosus	DWG14_07098	GlpK	DWG14_07099	GlpF
GCA_003595235.1_ASM359523v1_genomic.gbff.gz	Streptomyces griseorubiginosus	DWG14_07684	GlpD	DWG14_07685	GlpK	DWG14_07686	GlpF
GCA_003595545.1_ASM359554v1_genomic.gbff.gz	Streptomyces sp. 11-1-2	CGL27_04055	GylR	CGL27_04060	GlpK
GCA_003595545.1_ASM359554v1_genomic.gbff.gz	Streptomyces sp. 11-1-2	CGL27_08390	GlpK	CGL27_08395	GlpD
GCA_003595545.1_ASM359554v1_genomic.gbff.gz	Streptomyces sp. 11-1-2	CGL27_11730	GylR	CGL27_11735	GlpF	CGL27_11740	GlpK	CGL27_11745	GlpD
GCA_003595545.1_ASM359554v1_genomic.gbff.gz	Streptomyces sp. 11-1-2	CGL27_41415	GlpF	CGL27_41420	GlpK
GCA_003595545.1_ASM359554v1_genomic.gbff.gz	Streptomyces sp. 11-1-2	CGL27_44250	GlpK	CGL27_44255	GlpF
GCA_003606385.1_ASM360638v1_genomic.gbff.gz	Actinomyces lilanjuaniae	D5R93_02795	GlpK	D5R93_02800	GlpF	D5R93_02805	GlpD
GCA_003609715.1_ASM360971v1_genomic.gbff.gz	Mycobacteroides abscessus subsp. bolletii BD	MASB_03570	GlpF	MASB_03580	GlpK
GCA_003610995.1_ASM361099v1_genomic.gbff.gz	Streptomyces griseus subsp. griseus ATCC 13273	ORF01092	GylR	ORF01093	GlpF	ORF01094	GlpK	ORF01095	GlpD
GCA_003611035.1_ASM361103v1_genomic.gbff.gz	Cryobacterium soli	ORF00312	GlpF	ORF00313	GlpK
GCA_003611035.1_ASM361103v1_genomic.gbff.gz	Cryobacterium soli	ORF01680	GlpK	ORF01681	GlpF
GCA_003626895.1_ASM362689v1_genomic.gbff.gz	Nocardia yunnanensis	D7D52_10935	GlpK	D7D52_10940	GylR	D7D52_10945	GlpK	D7D52_10950	GlpD	D7D52_10955	GlpF
GCA_003626895.1_ASM362689v1_genomic.gbff.gz	Nocardia yunnanensis	D7D52_15515	GlpK	D7D52_15520	GlpD
GCA_003627815.1_ASM362781v1_genomic.gbff.gz	Streptomyces hundungensis	DWB77_06091	GlpD	DWB77_06092	GlpK	DWB77_06093	GlpF	DWB77_06094	GylR
GCA_003641205.1_ASM364120v1_genomic.gbff.gz	Rhodococcus sp. P1Y	D8W71_17780	GlpD	D8W71_17785	GlpK	D8W71_17790	GlpF
GCA_003665435.1_ASM366543v1_genomic.gbff.gz	Streptomyces fungicidicus	CNQ36_06975	GylR	CNQ36_06980	GlpF	CNQ36_06985	GlpK	CNQ36_06990	GlpD
GCA_003665435.1_ASM366543v1_genomic.gbff.gz	Streptomyces fungicidicus	CNQ36_08765	GlpK	CNQ36_08770	GlpF
GCA_003675325.1_ASM367532v1_genomic.gbff.gz	Streptomyces dangxiongensis	D9753_28555	GlpD	D9753_28560	GlpK	D9753_28565	GlpF	D9753_28570	GylR
GCA_003675325.1_ASM367532v1_genomic.gbff.gz	Streptomyces dangxiongensis	D9753_33425	GlpK	D9753_33430	GylR
GCA_003675345.1_ASM367534v1_genomic.gbff.gz	Streptomyces albus	DUI70_6129	GlpD	DUI70_6130	GlpK	DUI70_6131	GlpF	DUI70_6134	GylR
GCA_003687415.1_ASM368741v1_genomic.gbff.gz	Glutamicibacter nicotianae	ORF01925	GlpK	ORF01926	GlpF
GCA_003691675.1_ASM369167v1_genomic.gbff.gz	Micrococcus luteus	FMM_09695	GlpD	FMM_09700	GlpF	FMM_09705	GlpK
GCA_003710105.1_ASM371010v1_genomic.gbff.gz	Georgenia faecalis	ORF00345	GlpD	ORF00346	GlpK
GCA_003711105.1_ASM371110v1_genomic.gbff.gz	Actinoplanes teichomyceticus ATCC 31121	ORF04924	GlpD	ORF04925	GlpK	ORF04926	GlpF	ORF04927	GylR	ORF04928	GlpK
GCA_003721155.4_ASM372115v4_genomic.gbff.gz	Janibacter melonis	EEW87_005585	GlpK	EEW87_005590	GlpD
GCA_003721495.1_ASM372149v1_genomic.gbff.gz	Streptomyces sp. ADI95-16	EES41_02630	GlpF	EES41_02635	GlpK	EES41_02640	GlpD
GCA_003721495.1_ASM372149v1_genomic.gbff.gz	Streptomyces sp. ADI95-16	EES41_09265	GylR	EES41_09270	GlpF	EES41_09275	GlpK	EES41_09280	GlpD
GCA_003798325.1_ASM379832v1_genomic.gbff.gz	Propionibacterium acidifaciens	EGX94_10460	GlpF	EGX94_10465	GlpK
GCA_003798465.1_ASM379846v1_genomic.gbff.gz	Cutibacterium acnes	EGX38_01810	GlpF	EGX38_01815	GlpK
GCA_003812285.1_ASM381228v1_genomic.gbff.gz	Actinobacteria bacterium YIM 96077	EF847_03900	GlpK	EF847_03905	GlpF	EF847_03910	GlpD
GCA_003812785.1_ASM381278v1_genomic.gbff.gz	Cutibacterium acnes	EGY06_08015	GlpF	EGY06_08020	GlpK
GCA_003813985.1_ASM381398v1_genomic.gbff.gz	Corynebacterium gerontici	CGERO_05375	GlpD	CGERO_05380	GlpF	CGERO_05385	GlpK
GCA_003814005.1_ASM381400v1_genomic.gbff.gz	Corynebacterium pseudopelargi	CPPEL_05960	GlpK	CPPEL_05965	GlpF	CPPEL_05970	GlpD
GCA_003850245.1_ASM385024v1_genomic.gbff.gz	Microbacterium sp. ABRD_28	DT073_06605	GlpD	DT073_06610	GlpF	DT073_06615	GlpK
GCA_003855095.1_ASM385509v1_genomic.gbff.gz	Gordonia insulae	D7316_01466	GlpD	D7316_01467	GlpK
GCA_003856715.1_ASM385671v1_genomic.gbff.gz	Microbacterium sp. Y-01	CSX12_08115	GlpK	CSX12_08120	GlpF
GCA_003856975.1_ASM385697v1_genomic.gbff.gz	Plantibacter sp. PA-3-X8	EAO79_17170	GlpK	EAO79_17175	GlpF
GCA_003860405.1_ASM386040v1_genomic.gbff.gz	Nakamurella antarctica	EH165_13055	GlpK	EH165_13060	GlpF	EH165_13065	GlpD
GCA_003860625.1_ASM386062v1_genomic.gbff.gz	Rhodococcus sp. NJ-530	EHW12_10325	GlpK	EHW12_10330	GlpD
GCA_003860625.1_ASM386062v1_genomic.gbff.gz	Rhodococcus sp. NJ-530	EHW12_22860	GlpD	EHW12_22865	GlpK	EHW12_22870	GlpF
GCA_003931875.1_ASM393187v1_genomic.gbff.gz	Microbacterium sp. 10M-3C3	ORF02389	GlpF	ORF02390	GlpK
GCA_003932715.1_ASM393271v1_genomic.gbff.gz	Streptomyces tsukubensis NRRL 18488	B7R87_05055	GylR	B7R87_05060	GlpF	B7R87_05065	GlpK	B7R87_05070	GlpD
GCA_003932935.1_ASM393293v1_genomic.gbff.gz	Brevibacterium aurantiacum	CXR24_05145	GlpD	CXR24_05150	GlpF	CXR24_05155	GlpK
GCA_003932965.1_ASM393296v1_genomic.gbff.gz	Brevibacterium aurantiacum	CXR26_04910	GlpD	CXR26_04915	GlpF	CXR26_04920	GlpK
GCA_003932995.1_ASM393299v1_genomic.gbff.gz	Brevibacterium aurantiacum	CXR25_05080	GlpD	CXR25_05085	GlpF	CXR25_05090	GlpK
GCA_003945385.1_ASM394538v1_genomic.gbff.gz	Pseudonocardia autotrophica NBRC 12743	Pdca_17110	GlpD	Pdca_17120	GlpK	Pdca_17130	GlpF	Pdca_17140	GylR	Pdca_17150	GlpK
GCA_003945505.1_ASM394550v1_genomic.gbff.gz	Streptomyces sp. WAC 06738	DMB38_01600	GlpF	DMB38_01605	GlpK
GCA_003945505.1_ASM394550v1_genomic.gbff.gz	Streptomyces sp. WAC 06738	DMB38_04065	GylR	DMB38_04070	GlpF	DMB38_04075	GlpK	DMB38_04080	GlpD
GCA_003945505.1_ASM394550v1_genomic.gbff.gz	Streptomyces sp. WAC 06738	DMB38_33275	GlpK	DMB38_33280	GylR
GCA_003945525.1_ASM394552v1_genomic.gbff.gz	Streptomyces sp. WAC 01438	DLM49_28095	GlpK	DLM49_28100	GlpF
GCA_003945525.1_ASM394552v1_genomic.gbff.gz	Streptomyces sp. WAC 01438	DLM49_29810	GlpD	DLM49_29815	GlpK	DLM49_29820	GlpF	DLM49_29825	GylR
GCA_003945525.1_ASM394552v1_genomic.gbff.gz	Streptomyces sp. WAC 01438	DLM49_31100	GlpK	DLM49_31105	GlpF
GCA_003945545.1_ASM394554v1_genomic.gbff.gz	Streptomyces sp. WAC 01529	DMA15_05185	GlpF	DMA15_05190	GlpK
GCA_003945545.1_ASM394554v1_genomic.gbff.gz	Streptomyces sp. WAC 01529	DMA15_06650	GylR	DMA15_06655	GlpF	DMA15_06660	GlpK	DMA15_06665	GlpD
GCA_003950035.1_ASM395003v1_genomic.gbff.gz	Streptomyces sp. W1SF4	D1J60_05185	GlpF	D1J60_05190	GlpK	D1J60_05195	GlpD
GCA_003950035.1_ASM395003v1_genomic.gbff.gz	Streptomyces sp. W1SF4	D1J60_07770	GylR	D1J60_07775	GlpF	D1J60_07780	GlpK	D1J60_07785	GlpD
GCA_003950055.1_ASM395005v1_genomic.gbff.gz	Streptomyces sp. KPB2	D1J63_29450	GlpD	D1J63_29455	GlpK	D1J63_29460	GlpF	D1J63_29465	GylR
GCA_003955715.1_ASM395571v1_genomic.gbff.gz	Streptomyces aquilus	EJC51_09525	GlpF	EJC51_09530	GlpK
GCA_003955715.1_ASM395571v1_genomic.gbff.gz	Streptomyces aquilus	EJC51_10995	GylR	EJC51_11000	GlpF	EJC51_11005	GlpK	EJC51_11010	GlpD
GCA_003955885.1_ASM395588v1_genomic.gbff.gz	Corynebacterium pseudotuberculosis	CpCap1W_0102	GlpK	CpCap1W_0103	GlpF
GCA_003955905.1_ASM395590v1_genomic.gbff.gz	Corynebacterium pseudotuberculosis	CpOviAF1_0102	GlpK	CpOviAF1_0103	GlpF
GCA_003955985.1_ASM395598v1_genomic.gbff.gz	Corynebacterium jeikeium	EGX79_10810	GlpD	EGX79_10815	GlpF	EGX79_10820	GlpK
GCA_003956085.1_ASM395608v1_genomic.gbff.gz	Acidipropionibacterium acidipropionici	DUY81_02010	GlpF	DUY81_02015	GlpK
GCA_003963535.1_ASM396353v1_genomic.gbff.gz	Streptomyces cyaneochromogenes	EJ357_07715	GlpF	EJ357_07720	GlpK
GCA_003963535.1_ASM396353v1_genomic.gbff.gz	Streptomyces cyaneochromogenes	EJ357_09240	GylR	EJ357_09245	GlpF	EJ357_09250	GlpK	EJ357_09255	GlpD
GCA_003963535.1_ASM396353v1_genomic.gbff.gz	Streptomyces cyaneochromogenes	EJ357_41385	GylR	EJ357_41390	GlpK
GCA_003970715.1_ASM397071v1_genomic.gbff.gz	Streptomyces luteoverticillatus CGMCC 15060	EKH77_06320	GlpD	EKH77_06325	GlpK	EKH77_06330	GlpF	EKH77_06335	GylR
GCA_003971445.1_ASM397144v1_genomic.gbff.gz	Trueperella pyogenes	EB776_00465	GlpK	EB776_00470	GlpF
GCA_003971465.1_ASM397146v1_genomic.gbff.gz	Trueperella pyogenes	EB775_06275	GlpK	EB775_06280	GlpF
GCA_003971485.1_ASM397148v1_genomic.gbff.gz	Trueperella pyogenes	EBQ11_06150	GlpF	EBQ11_06155	GlpK
GCA_003971545.1_ASM397154v1_genomic.gbff.gz	Trueperella pyogenes	EBQ10_09500	GlpK	EBQ10_09505	GlpF
GCA_003991855.1_ASM399185v1_genomic.gbff.gz	Microbacterium oxydans	CVS54_02021	GlpF	CVS54_02022	GlpK
GCA_003991875.1_ASM399187v1_genomic.gbff.gz	Microbacterium lemovicicum	CVS47_00958	GlpK	CVS47_00959	GlpF
GCA_003994375.1_ASM399437v1_genomic.gbff.gz	Streptomyces lydicus	DDE74_05585	GlpF	DDE74_05590	GlpK
GCA_003994375.1_ASM399437v1_genomic.gbff.gz	Streptomyces lydicus	DDE74_08275	GylR	DDE74_08280	GlpF	DDE74_08285	GlpK	DDE74_08290	GlpD
GCA_003994375.1_ASM399437v1_genomic.gbff.gz	Streptomyces lydicus	DDE74_26010	GlpK	DDE74_26015	GylR
GCA_003994395.1_ASM399439v1_genomic.gbff.gz	Streptomyces griseoviridis	ELQ87_31415	GlpD	ELQ87_31420	GlpK	ELQ87_31425	GlpF	ELQ87_31430	GylR
GCA_003999295.1_ASM399929v1_genomic.gbff.gz	Brevibacterium aurantiacum	CXR23_05315	GlpD	CXR23_05320	GlpF	CXR23_05325	GlpK
GCA_003999315.1_ASM399931v1_genomic.gbff.gz	Brevibacterium aurantiacum	CXR27_05250	GlpD	CXR27_05255	GlpF	CXR27_05260	GlpK
GCA_003999335.1_ASM399933v1_genomic.gbff.gz	Brevibacterium linens ATCC 19391	CXR29_04565	GlpD	CXR29_04570	GlpF	CXR29_04575	GlpK
GCA_004000565.1_ASM400056v1_genomic.gbff.gz	Microbacterium oxydans	CVS53_02020	GlpF	CVS53_02021	GlpK
GCA_004001265.1_ASM400126v1_genomic.gbff.gz	Actinoplanes sp. OR16	ACTI_33710	GlpD	ACTI_33720	GlpK	ACTI_33730	GylR	ACTI_33740	GlpK
GCA_004001265.1_ASM400126v1_genomic.gbff.gz	Actinoplanes sp. OR16	ACTI_82570	GlpD	ACTI_82580	GlpK	ACTI_82590	GlpF	ACTI_82600	GylR	ACTI_82610	GlpK
GCA_004001285.1_ASM400128v1_genomic.gbff.gz	Arthrobacter sp. MN05-02	MN0502_17880	GlpK	MN0502_17890	GlpF
GCA_004006015.1_ASM400601v1_genomic.gbff.gz	Rhodococcus sp. X156	ORF02789	GlpD	ORF02790	GlpF	ORF02791	GlpK
GCA_004006235.1_ASM400623v1_genomic.gbff.gz	Agromyces sp. LHK192	ORF01877	GlpK	ORF01878	GlpF
GCA_004010955.1_ASM401095v1_genomic.gbff.gz	Actinomyces wuliandei	ORF01788	GlpD	ORF01789	GlpF	ORF01790	GlpK
GCA_004011055.1_ASM401105v1_genomic.gbff.gz	Acidipropionibacterium jensenii	C0Z10_13320	GlpK	C0Z10_13325	GlpF
GCA_004011075.1_ASM401107v1_genomic.gbff.gz	Acidipropionibacterium jensenii	C0Z11_13185	GlpK	C0Z11_13190	GlpF
GCA_004011095.1_ASM401109v1_genomic.gbff.gz	Rathayibacter rathayi DSM 7485	C1O28_03160	GlpF	C1O28_03165	GlpK
GCA_004011115.1_ASM401111v1_genomic.gbff.gz	Rathayibacter iranicus	C7V51_08105	GlpK	C7V51_08110	GlpF
GCA_004011135.1_ASM401113v1_genomic.gbff.gz	Rathayibacter festucae DSM 15932	C1I64_02040	GlpF	C1I64_02045	GlpK
GCA_004011905.1_ASM401190v1_genomic.gbff.gz	Gordonia alkanivorans	C5O27_18975	GlpD	C5O27_18980	GlpK
GCA_004027995.1_ASM402799v1_genomic.gbff.gz	Mycobacteroides abscessus	ORF03600	GlpK	ORF03601	GlpF
GCA_004028015.1_ASM402801v1_genomic.gbff.gz	Mycobacteroides abscessus	EFV83_13000	GlpF	EFV83_13005	GlpK
GCA_004028235.1_ASM402823v1_genomic.gbff.gz	Leucobacter muris DSM 101948	Leucomu_06470	GlpK	Leucomu_06475	GlpF
GCA_004102025.1_ASM410202v1_genomic.gbff.gz	Actinomyces qiguomingii	ORF00509	GlpK	ORF00510	GlpF
GCA_004104485.1_ASM410448v1_genomic.gbff.gz	Streptomyces sp. endophyte_N2	ORF01765	GylR	ORF01766	GlpF	ORF01767	GlpK	ORF01768	GlpD
GCA_004104505.1_ASM410450v1_genomic.gbff.gz	Streptomyces sp. M2	ORF06570	GlpD	ORF06571	GlpK	ORF06572	GlpF	ORF06573	GylR
GCA_004114895.1_ASM411489v1_genomic.gbff.gz	Corynebacterium pelargi	CPELA_05750	GlpK	CPELA_05755	GlpF	CPELA_05760	GlpD
GCA_004117015.1_ASM411701v1_genomic.gbff.gz	Micrococcus luteus	MT1254_00755	GlpD	MT1254_00760	GlpF	MT1254_00765	GlpK
GCA_004118935.1_ASM411893v1_genomic.gbff.gz	Salinibacterium sp. UTAS2018	ESZ53_12660	GlpD	ESZ53_12665	GlpK
GCA_004135345.1_ASM413534v1_genomic.gbff.gz	Xylanimonas allomyrinae	ET495_14980	GlpF	ET495_14985	GlpD
GCA_004135385.1_ASM413538v1_genomic.gbff.gz	Xylanimonas protaetiae	ET471_07470	GlpF	ET471_07475	GlpD
GCA_004135405.1_ASM413540v1_genomic.gbff.gz	Agromyces protaetiae	ET445_12655	GlpF	ET445_12660	GlpK
GCA_004136215.1_ASM413621v1_genomic.gbff.gz	Cutibacterium acnes KPA171202	cbac_12535	GlpK	cbac_12540	GlpF
GCA_004193635.1_ASM419363v1_genomic.gbff.gz	Corynebacterium pseudotuberculosis	CpCR07_0104	GlpK	CpCR07_0105	GlpF
GCA_004193655.1_ASM419365v1_genomic.gbff.gz	Corynebacterium pseudotuberculosis	CpCAPNAT1_00102	GlpK	CpCAPNAT1_00103	GlpF
GCA_004193675.1_ASM419367v1_genomic.gbff.gz	Corynebacterium pseudotuberculosis	CpCAPMI03_00103	GlpK	CpCAPMI03_00104	GlpF
GCA_004193695.1_ASM419369v1_genomic.gbff.gz	Corynebacterium pseudotuberculosis	CpCAPMI05_00104	GlpK	CpCAPMI05_00105	GlpF
GCA_004193955.1_ASM419395v1_genomic.gbff.gz	Corynebacterium pseudotuberculosis	Cp87MAT_0104	GlpK	Cp87MAT_0105	GlpF
GCA_004209815.1_ASM420981v1_genomic.gbff.gz	Mycobacteroides abscessus subsp. massiliense	EXM25_02070	GlpF	EXM25_02075	GlpK
GCA_004209835.1_ASM420983v1_genomic.gbff.gz	Mycobacteroides abscessus subsp. massiliense	EXM27_02070	GlpF	EXM27_02075	GlpK
GCA_004210215.2_ASM421021v2_genomic.gbff.gz	Cryobacterium sp. SO1	ORF00519	GlpF	ORF00520	GlpK
GCA_004210215.2_ASM421021v2_genomic.gbff.gz	Cryobacterium sp. SO1	ORF01894	GlpK	ORF01895	GlpF
GCA_004295485.1_ASM429548v1_genomic.gbff.gz	Janibacter limosus	EXU32_04570	GlpK	EXU32_04575	GlpD
GCA_004295625.1_ASM429562v1_genomic.gbff.gz	Corynebacterium pseudotuberculosis	Cp99MAT_0107	GlpK	Cp99MAT_0108	GlpF
GCA_004300825.1_ASM430082v1_genomic.gbff.gz	Egicoccus halophilus	ORF00366	GlpF	ORF00367	GlpK
GCA_004322775.1_ASM432277v1_genomic.gbff.gz	Ornithinimicrobium sp. HY006	ORF02465	GlpD	ORF02466	GlpK
GCA_004322855.1_ASM432285v1_genomic.gbff.gz	Egibacter rhizosphaerae	ER308_13750	GlpK	ER308_13755	GlpF	ER308_13760	GylR	ER308_13765	GlpK
GCA_004323755.1_ASM432375v1_genomic.gbff.gz	Corynebacterium pseudotuberculosis	CpCAP8W_0105	GlpK	CpCAP8W_0106	GlpF
GCA_004323775.1_ASM432377v1_genomic.gbff.gz	Corynebacterium pseudotuberculosis	CpCAP1R_0104	GlpK	CpCAP1R_0105	GlpF
GCA_004328535.1_ASM432853v1_genomic.gbff.gz	Kocuria indica	KocCE7_06925	GlpK	KocCE7_06930	GlpF	KocCE7_06935	GlpD
GCA_004328625.1_ASM432862v1_genomic.gbff.gz	Streptomyces seoulensis KCTC 9819	D0Z67_05220	GylR	D0Z67_05225	GlpF	D0Z67_05230	GlpK	D0Z67_05235	GlpD
GCA_004328705.1_ASM432870v1_genomic.gbff.gz	Rhodococcus sp. ABRD24	ERC79_05080	GlpD	ERC79_05085	GlpK
GCA_004332355.1_ASM433235v1_genomic.gbff.gz	Corynebacterium pseudotuberculosis	Cp38MAT_0103	GlpK	Cp38MAT_0104	GlpF
GCA_004332375.1_ASM433237v1_genomic.gbff.gz	Corynebacterium pseudotuberculosis	Cp04MAT_0104	GlpK	Cp04MAT_0105	GlpF
GCA_004353245.1_ASM435324v1_genomic.gbff.gz	Corynebacterium pseudotuberculosis	CpE7_0102	GlpK	CpE7_0103	GlpF
GCA_004355245.1_ASM435524v1_genomic.gbff.gz	[Mycobacterium] chelonae subsp. chelonae DSM 43804	ORF00368	GlpF	ORF00369	GlpK
GCA_004519465.1_ASM451946v1_genomic.gbff.gz	Saccharomonospora xinjiangensis	EYD13_03215	GlpK	EYD13_03220	GlpF	EYD13_03225	GlpD
GCA_004521945.2_ASM452194v2_genomic.gbff.gz	Streptomyces sp. S6	EQG64_04895	GlpF	EQG64_04900	GlpK
GCA_004524875.1_ASM452487v1_genomic.gbff.gz	Streptomyces sp. S501	D7Y56_06425	GylR	D7Y56_06430	GlpF	D7Y56_06435	GlpK	D7Y56_06440	GlpD
GCA_004524875.1_ASM452487v1_genomic.gbff.gz	Streptomyces sp. S501	D7Y56_31395	GlpK	D7Y56_31400	GlpF
GCA_004526345.1_ASM452634v1_genomic.gbff.gz	Ornithinimicrobium flavum	ORF02309	GlpD	ORF02311	GlpK
GCA_004564355.1_ASM456435v1_genomic.gbff.gz	Microbacterium wangchenii	E4K62_05785	GlpK	E4K62_05790	GlpF
GCA_004634405.1_ASM463440v1_genomic.gbff.gz	Nocardia sp. CS682	DMB37_26525	GlpK	DMB37_26530	GlpD
GCA_004634405.1_ASM463440v1_genomic.gbff.gz	Nocardia sp. CS682	DMB37_27940	GlpD	DMB37_27945	GlpK	DMB37_27950	GlpF	DMB37_27955	GylR	DMB37_27960	GlpK
GCA_004758745.1_ASM475874v1_genomic.gbff.gz	Corynebacterium diphtheriae	E4651_10150	GlpF	E4651_10155	GlpD
GCA_004771215.1_ASM477121v1_genomic.gbff.gz	Corynebacterium diphtheriae subsp. lausannense	E4653_05560	GlpD	E4653_05565	GlpF	E4653_05570	GlpK
GCA_004771435.1_ASM477143v1_genomic.gbff.gz	Corynebacterium pseudotuberculosis	CpCAP1C_0103	GlpK	CpCAP1C_0104	GlpF
GCA_004795715.1_ASM479571v1_genomic.gbff.gz	Streptomyces sp. SS52	E5N77_07970	GylR	E5N77_07975	GlpF	E5N77_07980	GlpK	E5N77_07985	GlpD
GCA_004795715.1_ASM479571v1_genomic.gbff.gz	Streptomyces sp. SS52	E5N77_34295	GlpK	E5N77_34300	GlpF
GCA_004795735.1_ASM479573v1_genomic.gbff.gz	Corynebacterium endometrii	CENDO_10655	GlpK	CENDO_10660	GlpF	CENDO_10665	GlpD
GCA_004795875.1_ASM479587v1_genomic.gbff.gz	Rhodococcus sp. PAMC28705	E5769_10545	GlpK	E5769_10550	GlpD
GCA_004795915.1_ASM479591v1_genomic.gbff.gz	Rhodococcus sp. PAMC28707	E5720_03465	GlpD	E5720_03470	GlpK
GCA_004798665.1_ASM479866v1_genomic.gbff.gz	Actinomyces procaprae	ORF02562	GlpF	ORF02563	GlpK
GCA_004798685.1_ASM479868v1_genomic.gbff.gz	Cellulomonas shaoxiangyii	E5225_15005	GlpD	E5225_15010	GlpF	E5225_15015	GlpK
GCA_004798705.1_ASM479870v1_genomic.gbff.gz	Arthrobacter sp. PAMC25564	E5206_11955	GlpF	E5206_11960	GlpK
GCA_004803895.1_ASM480389v1_genomic.gbff.gz	Streptomyces hawaiiensis ATCC 12236	CEB94_07270	GlpF	CEB94_07275	GlpK
GCA_004803895.1_ASM480389v1_genomic.gbff.gz	Streptomyces hawaiiensis ATCC 12236	CEB94_08690	GylR	CEB94_08695	GlpF	CEB94_08700	GlpK	CEB94_08705	GlpD
GCA_004916755.1_ASM491675v1_genomic.gbff.gz	Corynebacterium diphtheriae	ORF02223	GlpK	ORF02224	GlpF	ORF02225	GlpD
GCA_004916775.1_ASM491677v1_genomic.gbff.gz	Corynebacterium diphtheriae	ORF02222	GlpK	ORF02223	GlpF	ORF02224	GlpD
GCA_004924335.1_ASM492433v1_genomic.gbff.gz	Mycobacteroides salmoniphilum DSM 43276	DSM43276_00333	GlpF	DSM43276_00334	GlpK
GCA_004941425.1_ASM494142v1_genomic.gbff.gz	Corynebacterium pseudotuberculosis	CpOVI1FL_0102	GlpK	CpOVI1FL_0103	GlpF
GCA_005222485.1_ASM522248v1_genomic.gbff.gz	Streptomyces griseoviridis	DDJ31_07835	GylR	DDJ31_07840	GlpF	DDJ31_07845	GlpK	DDJ31_07850	GlpD
GCA_005222645.1_ASM522264v1_genomic.gbff.gz	Mycobacteroides abscessus subsp. massiliense	CFE69_21520	GlpK	CFE69_21525	GlpF
GCA_005280255.1_ASM528025v1_genomic.gbff.gz	Arthrobacter sp. 24S4-2	FCN77_14880	GlpK	FCN77_14885	GlpF
GCA_005341445.1_ASM534144v1_genomic.gbff.gz	Corynebacterium pseudotuberculosis	CpCap5W_0103	GlpK	CpCap5W_0104	GlpF
GCA_005341465.1_ASM534146v1_genomic.gbff.gz	Corynebacterium pseudotuberculosis	CpCap4W_0100	GlpK	CpCap4W_0101	GlpF
GCA_005347485.1_ASM534748v1_genomic.gbff.gz	Microbacterium sp. RG1	EHF32_01520	GlpK	EHF32_01525	GlpF
GCA_005484805.1_ASM548480v1_genomic.gbff.gz	Rhodococcus sp. SGAir0479	E7742_13090	GlpD	E7742_13095	GlpK
GCA_005484985.1_ASM548498v1_genomic.gbff.gz	Agrococcus sp. SGAir0287	C1N71_06560	GlpK	C1N71_06565	GlpF
GCA_005490785.1_ASM549078v1_genomic.gbff.gz	Brachybacterium sp. SGAir0954	C1N80_01740	GlpK	C1N80_01745	GlpF	C1N80_01750	GlpD
GCA_005490965.1_ASM549096v1_genomic.gbff.gz	Streptomyces sp. SGAir0924	C1N79_06915	GlpF	C1N79_06920	GlpK
GCA_005490965.1_ASM549096v1_genomic.gbff.gz	Streptomyces sp. SGAir0924	C1N79_08270	GylR	C1N79_08275	GlpF	C1N79_08280	GlpK	C1N79_08285	GlpD
GCA_005490965.1_ASM549096v1_genomic.gbff.gz	Streptomyces sp. SGAir0924	C1N79_33930	GlpK	C1N79_33935	GlpF
GCA_005490985.1_ASM549098v1_genomic.gbff.gz	Curtobacterium sp. SGAir0471	C1N91_08280	GlpK	C1N91_08285	GlpF
GCA_005491085.2_ASM549108v2_genomic.gbff.gz	Microbacterium sp. SGAir0570	C1N74_02195	GlpF	C1N74_02200	GlpK
GCA_005517195.1_ASM551719v1_genomic.gbff.gz	Streptomyces exfoliatus	ORF02388	GlpD	ORF02389	GlpK	ORF02390	GlpF	ORF02391	GylR
GCA_005519465.1_ASM551946v1_genomic.gbff.gz	Streptomyces clavuligerus ATCC 27064	CRV15_23855	GlpD	CRV15_23860	GlpK	CRV15_23865	GlpF	CRV15_23870	GylR
GCA_005519465.1_ASM551946v1_genomic.gbff.gz	Streptomyces clavuligerus ATCC 27064	CRV15_25075	GlpK	CRV15_25080	GlpF
GCA_005696555.1_ASM569655v1_genomic.gbff.gz	Actinomyces sp. oral taxon 171 str. F0337	FBF36_02830	GlpK	FBF36_02835	GlpF	FBF36_02840	GlpD
GCA_005696695.1_ASM569669v1_genomic.gbff.gz	Schaalia odontolytica	FBF35_08975	GlpK	FBF35_08980	GlpF
GCA_005696855.1_ASM569685v1_genomic.gbff.gz	Arachnia propionica	FBF34_11820	GlpK	FBF34_11825	GlpF
GCA_005860785.2_ASM586078v2_genomic.gbff.gz	Streptomyces sp. So13.3	C8250_008275	GlpF	C8250_008280	GlpK
GCA_005860785.2_ASM586078v2_genomic.gbff.gz	Streptomyces sp. So13.3	C8250_012160	GylR	C8250_012165	GlpF	C8250_012170	GlpK	C8250_012175	GlpD
GCA_005860785.2_ASM586078v2_genomic.gbff.gz	Streptomyces sp. So13.3	C8250_038010	GlpK	C8250_038015	GlpF
GCA_005886335.1_ASM588633v1_genomic.gbff.gz	Actinomyces sp. oral taxon 848 str. F0332	ORF00799	GlpD	ORF00800	GlpK
GCA_005886435.1_ASM588643v1_genomic.gbff.gz	Schaalia cardiffensis F0333	ORF00223	GlpF	ORF00225	GlpK
GCA_005890135.1_ASM589013v1_genomic.gbff.gz	Acidipropionibacterium jensenii	FEZ32_04540	GlpK	FEZ32_04545	GlpF
GCA_005890155.1_ASM589015v1_genomic.gbff.gz	Acidipropionibacterium acidipropionici	FEZ30_16040	GlpF	FEZ30_16045	GlpK
GCA_005937985.2_ASM593798v2_genomic.gbff.gz	Arthrobacter sp. KBS0702	FFF93_008780	GlpK	FFF93_008785	GlpF
GCA_005937985.2_ASM593798v2_genomic.gbff.gz	Arthrobacter sp. KBS0702	FFF93_015015	GlpK	FFF93_015020	GlpD
GCA_005937995.2_ASM593799v2_genomic.gbff.gz	Oerskovia sp. KBS0722	FFI11_007955	GlpK	FFI11_007960	GlpF	FFI11_007965	GlpD
GCA_005944105.1_ASM594410v1_genomic.gbff.gz	Rhodococcus pyridinivorans	ORF03235	GlpD	ORF03236	GlpK
GCA_005954645.2_ASM595464v2_genomic.gbff.gz	Nocardioides sp. S-1144	FE634_14470	GlpD	FE634_14475	GlpK	FE634_14485	GlpF	FE634_14490	GylR	FE634_14495	GlpK
GCA_006065115.1_ASM606511v1_genomic.gbff.gz	Plantibacter sp. M259	ORF00532	GlpK	ORF00533	GlpF
GCA_006088715.1_ASM608871v1_genomic.gbff.gz	Streptomyces sp. YIM 121038	C9F11_07265	GlpF	C9F11_07270	GlpK
GCA_006088715.1_ASM608871v1_genomic.gbff.gz	Streptomyces sp. YIM 121038	C9F11_08665	GylR	C9F11_08670	GlpF	C9F11_08675	GlpK	C9F11_08680	GlpD
GCA_006088775.1_ASM608877v1_genomic.gbff.gz	Arcanobacterium haemolyticum	EBF03_01260	GlpK	EBF03_01265	GlpF
GCA_006094275.1_ASM609427v1_genomic.gbff.gz	Glutamicibacter creatinolyticus	GcLGCM259_1470	GlpK	GcLGCM259_1471	GlpF
GCA_006094415.1_ASM609441v1_genomic.gbff.gz	Micrococcus luteus ATCC 4698	ERB44_04230	GlpK	ERB44_04235	GlpF	ERB44_04240	GlpD
GCA_006094695.1_ASM609469v1_genomic.gbff.gz	Kocuria rosea ATCC 186	EQG70_09320	GlpD	EQG70_09325	GlpF	EQG70_09330	GlpK
GCA_006229535.1_ASM622953v1_genomic.gbff.gz	Streptomyces rimosus	CTZ40_33225	GlpD	CTZ40_33230	GlpK	CTZ40_33235	GlpF	CTZ40_33240	GylR
GCA_006229535.1_ASM622953v1_genomic.gbff.gz	Streptomyces rimosus	CTZ40_35645	GlpK	CTZ40_35650	GlpF
GCA_006337065.1_ASM633706v1_genomic.gbff.gz	Agromyces laixinhei	ORF01495	GlpF	ORF01496	GlpK
GCA_006337065.1_ASM633706v1_genomic.gbff.gz	Agromyces laixinhei	ORF02094	GlpF	ORF02096	GlpK
GCA_006337125.1_ASM633712v1_genomic.gbff.gz	Serinicoccus chungangensis CCUG 59777	ORF01871	GlpD	ORF01872	GlpF	ORF01873	GlpK
GCA_006349365.1_ASM634936v1_genomic.gbff.gz	Georgenia wutianyii	FE251_11685	GlpD	FE251_11690	GlpF	FE251_11695	GlpK
GCA_006351985.2_ASM635198v2_genomic.gbff.gz	Rhodococcus ruber	E2561_15685	GlpD	E2561_15690	GlpK
GCA_006352045.1_ASM635204v1_genomic.gbff.gz	Streptomyces variabilis	ORF04689	GlpK	ORF04690	GlpF
GCA_006352045.1_ASM635204v1_genomic.gbff.gz	Streptomyces variabilis	ORF05141	GlpK	ORF05142	GlpF
GCA_006352065.1_ASM635206v1_genomic.gbff.gz	Georgenia yuyongxinii	FE374_16425	GlpD	FE374_16430	GlpF	FE374_16435	GlpK
GCA_006378235.1_ASM637823v1_genomic.gbff.gz	Streptomyces albidoflavus	FE156_26015	GlpK	FE156_26020	GlpF	FE156_26025	GylR
GCA_006384225.1_ASM638422v1_genomic.gbff.gz	Rhodococcus qingshengii	ORF02098	GlpK	ORF02099	GlpD
GCA_006384225.1_ASM638422v1_genomic.gbff.gz	Rhodococcus qingshengii	ORF04537	GlpD	ORF04539	GlpK
GCA_006385015.1_ASM638501v1_genomic.gbff.gz	Brevibacterium linens	ORF01028	GlpD	ORF01029	GlpF	ORF01030	GlpK
GCA_006385575.1_ASM638557v1_genomic.gbff.gz	Microbacterium foliorum	FIV50_07790	GlpK	FIV50_07795	GlpF
GCA_006494735.1_ASM649473v1_genomic.gbff.gz	Mycobacteroides chelonae	FJK96_01955	GlpF	FJK96_01960	GlpK
GCA_006494775.1_ASM649477v1_genomic.gbff.gz	Nocardioides humi	ORF06135	GlpD	ORF06136	GlpK
GCA_006494815.1_ASM649481v1_genomic.gbff.gz	Nocardioides sambongensis	ORF01009	GlpK	ORF01011	GlpD
GCA_006516935.1_ASM651693v1_genomic.gbff.gz	Streptomyces griseorubiginosus	ORF00901	GlpF	ORF00902	GlpK	ORF00903	GlpD
GCA_006516935.1_ASM651693v1_genomic.gbff.gz	Streptomyces griseorubiginosus	ORF01474	GlpF	ORF01475	GlpK
GCA_006516935.1_ASM651693v1_genomic.gbff.gz	Streptomyces griseorubiginosus	ORF01762	GylR	ORF01763	GlpF	ORF01764	GlpK	ORF01765	GlpD
GCA_006517215.1_ASM651721v1_genomic.gbff.gz	Pseudarthrobacter sp. NIBRBAC000502771	NIBR502771_14530	GlpF	NIBR502771_14535	GlpK
GCA_006517235.1_ASM651723v1_genomic.gbff.gz	Pseudarthrobacter sp. NIBRBAC000502772	NIBR502772_14330	GlpK	NIBR502772_14335	GlpF
GCA_006517815.1_ASM651781v1_genomic.gbff.gz	Pseudarthrobacter sp. NIBRBAC000502770	NIBR502770_08240	GlpK	NIBR502770_08245	GlpF
GCA_006547145.1_ASM654714v1_genomic.gbff.gz	Actinomadura sp. WMMA1423	ORF00587	GlpK	ORF00588	GlpF
GCA_006547145.1_ASM654714v1_genomic.gbff.gz	Actinomadura sp. WMMA1423	ORF01243	GlpK	ORF01244	GylR	ORF01245	GlpF	ORF01246	GlpK	ORF01247	GlpD
GCA_006716135.1_ASM671613v1_genomic.gbff.gz	Streptomyces calvus DSM 41452	CD934_25625	GlpK	CD934_25630	GlpF
GCA_006716135.1_ASM671613v1_genomic.gbff.gz	Streptomyces calvus DSM 41452	CD934_27400	GlpD	CD934_27405	GlpK	CD934_27410	GlpF	CD934_27415	GylR
GCA_006739385.1_ASM673938v1_genomic.gbff.gz	Cutibacterium acnes subsp. acnes NBRC 107605	CacPP4_22010	GlpK	CacPP4_22020	GlpF
GCA_006971065.1_ASM697106v1_genomic.gbff.gz	Corynebacterium pseudotuberculosis	CpCAPGE03_0106	GlpK	CpCAPGE03_0107	GlpF
GCA_006971245.1_ASM697124v1_genomic.gbff.gz	Corynebacterium pseudotuberculosis	CpOVID04_0105	GlpK	CpOVID04_0106	GlpF
GCA_006971425.1_ASM697142v1_genomic.gbff.gz	Corynebacterium pseudotuberculosis	CpOVIZ01_0105	GlpK	CpOVIZ01_0106	GlpF
GCA_006971625.1_ASM697162v1_genomic.gbff.gz	Corynebacterium pseudotuberculosis	CpOVIOS02_0105	GlpK	CpOVIOS02_0106	GlpF
GCA_006974005.1_ASM697400v1_genomic.gbff.gz	Streptomyces malaysiensis DSM 4137	DNK48_07950	GlpK	DNK48_07955	GlpF
GCA_006974005.1_ASM697400v1_genomic.gbff.gz	Streptomyces malaysiensis DSM 4137	DNK48_36200	GlpD	DNK48_36205	GlpK	DNK48_36210	GlpF	DNK48_36215	GylR
GCA_006974005.1_ASM697400v1_genomic.gbff.gz	Streptomyces malaysiensis DSM 4137	DNK48_40145	GlpK	DNK48_40150	GlpF
GCA_006974005.1_ASM697400v1_genomic.gbff.gz	Streptomyces malaysiensis DSM 4137	DNK48_42395	GlpK	DNK48_42400	GylR
GCA_006974065.1_ASM697406v1_genomic.gbff.gz	Corynebacterium pseudotuberculosis	CpOVICCA32_0105	GlpK	CpOVICCA32_0106	GlpF
GCA_006974085.1_ASM697408v1_genomic.gbff.gz	Corynebacterium pseudotuberculosis	CpE9_0103	GlpK	CpE9_0104	GlpF
GCA_007113405.2_ASM711340v2_genomic.gbff.gz	Streptomyces sp. RLB1-8	FNV59_05875	GlpK	FNV59_05880	GylR
GCA_007113405.2_ASM711340v2_genomic.gbff.gz	Streptomyces sp. RLB1-8	FNV59_13975	GlpF	FNV59_13980	GlpK
GCA_007113405.2_ASM711340v2_genomic.gbff.gz	Streptomyces sp. RLB1-8	FNV59_15740	GylR	FNV59_15745	GlpF	FNV59_15750	GlpK	FNV59_15755	GlpD
GCA_007113405.2_ASM711340v2_genomic.gbff.gz	Streptomyces sp. RLB1-8	FNV59_49045	GlpF	FNV59_49050	GlpK
GCA_007113425.2_ASM711342v2_genomic.gbff.gz	Streptomyces sp. RLB3-17	FNV62_04280	GlpK	FNV62_04285	GylR
GCA_007113425.2_ASM711342v2_genomic.gbff.gz	Streptomyces sp. RLB3-17	FNV62_12205	GlpF	FNV62_12210	GlpK
GCA_007113425.2_ASM711342v2_genomic.gbff.gz	Streptomyces sp. RLB3-17	FNV62_13785	GylR	FNV62_13790	GlpF	FNV62_13795	GlpK	FNV62_13800	GlpD
GCA_007113425.2_ASM711342v2_genomic.gbff.gz	Streptomyces sp. RLB3-17	FNV62_48375	GlpF	FNV62_48380	GlpK
GCA_007113445.1_ASM711344v1_genomic.gbff.gz	Streptomyces sp. RLB3-5	FNV60_03635	GlpK	FNV60_03640	GylR
GCA_007113445.1_ASM711344v1_genomic.gbff.gz	Streptomyces sp. RLB3-5	FNV60_11735	GlpF	FNV60_11740	GlpK
GCA_007113445.1_ASM711344v1_genomic.gbff.gz	Streptomyces sp. RLB3-5	FNV60_13495	GylR	FNV60_13500	GlpF	FNV60_13505	GlpK	FNV60_13510	GlpD
GCA_007113445.1_ASM711344v1_genomic.gbff.gz	Streptomyces sp. RLB3-5	FNV60_46790	GlpF	FNV60_46795	GlpK
GCA_007113465.1_ASM711346v1_genomic.gbff.gz	Streptomyces sp. S1A1-3	FNV63_04440	GlpK	FNV63_04445	GylR
GCA_007113465.1_ASM711346v1_genomic.gbff.gz	Streptomyces sp. S1A1-3	FNV63_13135	GlpF	FNV63_13140	GlpK
GCA_007113465.1_ASM711346v1_genomic.gbff.gz	Streptomyces sp. S1A1-3	FNV63_14710	GylR	FNV63_14715	GlpF	FNV63_14720	GlpK	FNV63_14725	GlpD
GCA_007113465.1_ASM711346v1_genomic.gbff.gz	Streptomyces sp. S1A1-3	FNV63_48570	GlpF	FNV63_48575	GlpK
GCA_007113485.2_ASM711348v2_genomic.gbff.gz	Streptomyces sp. S1D4-23	FNV68_06570	GlpK	FNV68_06575	GylR
GCA_007113485.2_ASM711348v2_genomic.gbff.gz	Streptomyces sp. S1D4-23	FNV68_14040	GlpF	FNV68_14045	GlpK
GCA_007113485.2_ASM711348v2_genomic.gbff.gz	Streptomyces sp. S1D4-23	FNV68_15605	GylR	FNV68_15610	GlpF	FNV68_15615	GlpK	FNV68_15620	GlpD
GCA_007113485.2_ASM711348v2_genomic.gbff.gz	Streptomyces sp. S1D4-23	FNV68_50625	GlpF	FNV68_50630	GlpK
GCA_007113505.2_ASM711350v2_genomic.gbff.gz	Streptomyces sp. S1A1-8	FNV65_04450	GlpK	FNV65_04455	GylR
GCA_007113505.2_ASM711350v2_genomic.gbff.gz	Streptomyces sp. S1A1-8	FNV65_13115	GlpF	FNV65_13120	GlpK
GCA_007113505.2_ASM711350v2_genomic.gbff.gz	Streptomyces sp. S1A1-8	FNV65_14695	GylR	FNV65_14700	GlpF	FNV65_14705	GlpK	FNV65_14710	GlpD
GCA_007113505.2_ASM711350v2_genomic.gbff.gz	Streptomyces sp. S1A1-8	FNV65_48555	GlpF	FNV65_48560	GlpK
GCA_007113525.2_ASM711352v2_genomic.gbff.gz	Streptomyces sp. RLB1-9	FNV58_05885	GlpK	FNV58_05890	GylR
GCA_007113525.2_ASM711352v2_genomic.gbff.gz	Streptomyces sp. RLB1-9	FNV58_14670	GlpF	FNV58_14675	GlpK
GCA_007113525.2_ASM711352v2_genomic.gbff.gz	Streptomyces sp. RLB1-9	FNV58_16245	GylR	FNV58_16250	GlpF	FNV58_16255	GlpK	FNV58_16260	GlpD
GCA_007113525.2_ASM711352v2_genomic.gbff.gz	Streptomyces sp. RLB1-9	FNV58_49965	GlpF	FNV58_49970	GlpK
GCA_007113545.2_ASM711354v2_genomic.gbff.gz	Streptomyces sp. RLB3-6	FNV61_05195	GlpK	FNV61_05200	GylR
GCA_007113545.2_ASM711354v2_genomic.gbff.gz	Streptomyces sp. RLB3-6	FNV61_12940	GlpF	FNV61_12945	GlpK
GCA_007113545.2_ASM711354v2_genomic.gbff.gz	Streptomyces sp. RLB3-6	FNV61_14505	GylR	FNV61_14510	GlpF	FNV61_14515	GlpK	FNV61_14520	GlpD
GCA_007113545.2_ASM711354v2_genomic.gbff.gz	Streptomyces sp. RLB3-6	FNV61_49560	GlpF	FNV61_49565	GlpK
GCA_007113565.2_ASM711356v2_genomic.gbff.gz	Streptomyces sp. S1A1-7	FNV64_07610	GlpK	FNV64_07615	GylR
GCA_007113565.2_ASM711356v2_genomic.gbff.gz	Streptomyces sp. S1A1-7	FNV64_15005	GlpF	FNV64_15010	GlpK
GCA_007113565.2_ASM711356v2_genomic.gbff.gz	Streptomyces sp. S1A1-7	FNV64_16560	GylR	FNV64_16565	GlpF	FNV64_16570	GlpK	FNV64_16575	GlpD
GCA_007113565.2_ASM711356v2_genomic.gbff.gz	Streptomyces sp. S1A1-7	FNV64_49995	GlpF	FNV64_50000	GlpK
GCA_007113585.2_ASM711358v2_genomic.gbff.gz	Streptomyces sp. S1D4-20	FNV67_05780	GlpK	FNV67_05785	GylR
GCA_007113585.2_ASM711358v2_genomic.gbff.gz	Streptomyces sp. S1D4-20	FNV67_13885	GlpF	FNV67_13890	GlpK
GCA_007113585.2_ASM711358v2_genomic.gbff.gz	Streptomyces sp. S1D4-20	FNV67_15650	GylR	FNV67_15655	GlpF	FNV67_15660	GlpK	FNV67_15665	GlpD
GCA_007113585.2_ASM711358v2_genomic.gbff.gz	Streptomyces sp. S1D4-20	FNV67_49470	GlpF	FNV67_49475	GlpK
GCA_007113665.2_ASM711366v2_genomic.gbff.gz	Streptomyces sp. S1D4-14	FNV66_05395	GlpK	FNV66_05400	GylR
GCA_007113665.2_ASM711366v2_genomic.gbff.gz	Streptomyces sp. S1D4-14	FNV66_13480	GlpF	FNV66_13485	GlpK
GCA_007113665.2_ASM711366v2_genomic.gbff.gz	Streptomyces sp. S1D4-14	FNV66_15245	GylR	FNV66_15250	GlpF	FNV66_15255	GlpK	FNV66_15260	GlpD
GCA_007113665.2_ASM711366v2_genomic.gbff.gz	Streptomyces sp. S1D4-14	FNV66_48320	GlpF	FNV66_48325	GlpK
GCA_007164525.1_ASM716452v1_genomic.gbff.gz	Rubrobacter xylanophilus	RxyAA322_03710	GlpK	RxyAA322_03730	GlpF	RxyAA322_03770	GlpD
GCA_007197575.1_ASM719757v1_genomic.gbff.gz	Ornithinimicrobium ciconiae	FNH13_12905	GlpD	FNH13_12910	GlpF	FNH13_12915	GlpK
GCA_007197835.1_ASM719783v1_genomic.gbff.gz	Rhodococcus equi	FNU77_13060	GlpD	FNU77_13065	GlpK
GCA_007362135.1_ASM736213v1_genomic.gbff.gz	Cellulosimicrobium cellulans	FOG94_06655	GlpK	FOG94_06660	GlpF	FOG94_06665	GlpD
GCA_007362295.1_ASM736229v1_genomic.gbff.gz	Nocardia otitidiscaviarum	FOH10_04555	GlpK	FOH10_04560	GlpF	FOH10_04565	GylR	FOH10_04570	GlpK
GCA_007362295.1_ASM736229v1_genomic.gbff.gz	Nocardia otitidiscaviarum	FOH10_24565	GlpK	FOH10_24570	GylR	FOH10_24575	GlpK	FOH10_24580	GlpD	FOH10_24585	GlpF
GCA_007362295.1_ASM736229v1_genomic.gbff.gz	Nocardia otitidiscaviarum	FOH10_25700	GlpD	FOH10_25705	GlpK
GCA_007363395.1_ASM736339v1_genomic.gbff.gz	Streptomyces spectabilis NRRL 2792	FH965_07010	GlpF	FH965_07015	GlpK
GCA_007363395.1_ASM736339v1_genomic.gbff.gz	Streptomyces spectabilis NRRL 2792	FH965_08430	GylR	FH965_08435	GlpF	FH965_08440	GlpK	FH965_08445	GlpD
GCA_007558985.1_ASM755898v1_genomic.gbff.gz	Rhodococcus sp. WB9	FND50_13865	GlpK	FND50_13870	GlpD
GCA_007559005.1_ASM755900v1_genomic.gbff.gz	Gordonia zhaorongruii	ORF00942	GlpK	ORF00943	GlpD
GCA_007559025.1_ASM755902v1_genomic.gbff.gz	Tomitella fengzijianii	FO059_04655	GlpK	FO059_04660	GlpD
GCA_007855275.1_ASM785527v1_genomic.gbff.gz	Glutamicibacter halophytocola	FQA45_02780	GlpK	FQA45_02785	GlpF
GCA_007856155.1_ASM785615v1_genomic.gbff.gz	Streptomyces qinzhouensis	FQU76_05055	GylR	FQU76_05060	GlpF	FQU76_05065	GlpK	FQU76_05070	GlpD
GCA_007858535.1_ASM785853v1_genomic.gbff.gz	Arthrobacter sp. UKPF54-2	E7Y32_13145	GlpF	E7Y32_13150	GlpK
GCA_007858555.1_ASM785855v1_genomic.gbff.gz	Streptomyces sp. WAC06273	ORF05869	GlpD	ORF05870	GlpK	ORF05871	GlpK	ORF05872	GlpF	ORF05873	GylR
GCA_007858555.1_ASM785855v1_genomic.gbff.gz	Streptomyces sp. WAC06273	ORF06146	GlpK	ORF06148	GlpF
GCA_007858575.1_ASM785857v1_genomic.gbff.gz	Streptomyces sp. WAC08241	ORF00747	GlpD	ORF00748	GlpD	ORF00749	GlpK	ORF00751	GlpF	ORF00752	GylR
GCA_007904105.1_ASM790410v1_genomic.gbff.gz	Corynebacterium sp. sy039	FQV43_09555	GlpK	FQV43_09560	GlpF	FQV43_09565	GlpD
GCA_007922635.1_ASM792263v1_genomic.gbff.gz	Nesterenkonia sp. NBAIMH1	ORF00685	GlpF	ORF00686	GlpK
GCA_007922635.1_ASM792263v1_genomic.gbff.gz	Nesterenkonia sp. NBAIMH1	ORF01574	GlpD	ORF01575	GlpF	ORF01576	GlpK
GCA_007954505.1_ASM795450v1_genomic.gbff.gz	Microbacterium sp. CBA3102	FGL91_12955	GlpK	FGL91_12960	GlpF
GCA_007970665.1_ASM797066v1_genomic.gbff.gz	Baekduia soli	FSW04_24835	GlpD	FSW04_24840	GlpK
GCA_008001015.1_ASM800101v1_genomic.gbff.gz	Serinicoccus profundi CGMCC 4.5582	ORF01922	GlpD	ORF01923	GlpF	ORF01924	GlpK
GCA_008033115.1_ASM803311v1_genomic.gbff.gz	Cellulomonas sp. Y8	ORF01196	GlpD	ORF01197	GlpF	ORF01198	GlpK
GCA_008064995.1_ASM806499v1_genomic.gbff.gz	Streptomyces rochei	SRO_5807	GlpD	SRO_5808	GlpK	SRO_5809	GlpF	SRO_5810	GylR
GCA_008118325.1_ASM811832v1_genomic.gbff.gz	Dermacoccus abyssi	FV141_01855	GlpD	FV141_01860	GlpF	FV141_01865	GlpK
GCA_008271365.1_ASM827136v1_genomic.gbff.gz	Microbacterium sp. 1S1	ORF02409	GlpK	ORF02410	GlpF
GCA_008306195.1_ASM830619v1_genomic.gbff.gz	Rhodococcus qingshengii	D6M20_03015	GlpF	D6M20_03020	GlpK	D6M20_03025	GlpD
GCA_008306195.1_ASM830619v1_genomic.gbff.gz	Rhodococcus qingshengii	D6M20_14685	GlpD	D6M20_14690	GlpK
GCA_008365295.1_ASM836529v1_genomic.gbff.gz	Agromyces intestinalis	FLP10_00265	GlpF	FLP10_00270	GlpK
GCA_008370855.1_ASM837085v1_genomic.gbff.gz	Glutamicibacter sp. ZJUTW	F0M17_08560	GlpK	F0M17_08565	GlpF
GCA_008386315.1_ASM838631v1_genomic.gbff.gz	Serinicoccus marinus DSM 15273	ORF02013	GlpD	ORF02014	GlpF	ORF02015	GlpK
GCA_008461625.1_ASM846162v1_genomic.gbff.gz	Corynebacterium pseudotuberculosis	ES216_0103	GlpK	ES216_0104	GlpF
GCA_008461845.1_ASM846184v1_genomic.gbff.gz	Corynebacterium pseudotuberculosis	ES271_0103	GlpK	ES271_0104	GlpF
GCA_008462025.1_ASM846202v1_genomic.gbff.gz	Corynebacterium pseudotuberculosis	ES239_0103	GlpK	ES239_0104	GlpF
GCA_008632955.1_ASM863295v1_genomic.gbff.gz	Streptomyces tendae	F3L20_09540	GlpD	F3L20_09545	GlpK	F3L20_09550	GlpF
GCA_008632955.1_ASM863295v1_genomic.gbff.gz	Streptomyces tendae	F3L20_10860	GlpK	F3L20_10865	GlpF
GCA_008632955.1_ASM863295v1_genomic.gbff.gz	Streptomyces tendae	F3L20_23495	GlpF	F3L20_23500	GlpK
GCA_008639045.1_ASM863904v1_genomic.gbff.gz	Streptomyces venezuelae ATCC 21113	DEJ44_06040	GylR	DEJ44_06045	GlpF	DEJ44_06050	GlpK	DEJ44_06055	GlpD
GCA_008639165.1_ASM863916v1_genomic.gbff.gz	Streptomyces venezuelae ATCC 10712	DEJ43_06175	GylR	DEJ43_06180	GlpF	DEJ43_06185	GlpK	DEJ43_06190	GlpD
GCA_008642275.1_ASM864227v1_genomic.gbff.gz	Streptomyces venezuelae ATCC 21018	DEJ51_06395	GylR	DEJ51_06400	GlpF	DEJ51_06405	GlpK	DEJ51_06410	GlpD
GCA_008642295.1_ASM864229v1_genomic.gbff.gz	Streptomyces venezuelae ATCC 21782	DEJ50_26840	GlpD	DEJ50_26845	GlpK	DEJ50_26850	GlpF	DEJ50_26855	GylR
GCA_008642315.1_ASM864231v1_genomic.gbff.gz	Streptomyces venezuelae ATCC 14584	DEJ48_31780	GlpD	DEJ48_31785	GlpK	DEJ48_31790	GlpF	DEJ48_31795	GylR
GCA_008642315.1_ASM864231v1_genomic.gbff.gz	Streptomyces venezuelae ATCC 14584	DEJ48_33295	GlpK	DEJ48_33300	GlpF
GCA_008642335.1_ASM864233v1_genomic.gbff.gz	Streptomyces venezuelae ATCC 14585	DEJ49_04770	GlpF	DEJ49_04775	GlpK
GCA_008642335.1_ASM864233v1_genomic.gbff.gz	Streptomyces venezuelae ATCC 14585	DEJ49_06230	GylR	DEJ49_06235	GlpF	DEJ49_06240	GlpK	DEJ49_06245	GlpD
GCA_008642355.1_ASM864235v1_genomic.gbff.gz	Streptomyces venezuelae ATCC 14583	DEJ47_05375	GlpF	DEJ47_05380	GlpK
GCA_008642355.1_ASM864235v1_genomic.gbff.gz	Streptomyces venezuelae ATCC 14583	DEJ47_06845	GylR	DEJ47_06850	GlpF	DEJ47_06855	GlpK	DEJ47_06860	GlpD
GCA_008642375.1_ASM864237v1_genomic.gbff.gz	Streptomyces venezuelae ATCC 15068	DEJ46_31740	GlpD	DEJ46_31745	GlpK	DEJ46_31750	GlpF	DEJ46_31755	GylR
GCA_008693925.1_ASM869392v1_genomic.gbff.gz	Dermabacter vaginalis	FOB48_01400	GlpD	FOB48_01405	GlpK
GCA_008704395.1_ASM870439v1_genomic.gbff.gz	Streptomyces alboniger ATCC 12461	CP975_05050	GlpF	CP975_05055	GlpK
GCA_008704395.1_ASM870439v1_genomic.gbff.gz	Streptomyces alboniger ATCC 12461	CP975_06475	GylR	CP975_06480	GlpF	CP975_06485	GlpK	CP975_06490	GlpD
GCA_008704425.1_ASM870442v1_genomic.gbff.gz	Streptomyces fradiae ATCC 10745 = DSM 40063	CP974_04650	GylR	CP974_04655	GlpF	CP974_04660	GlpK	CP974_04665	GlpD
GCA_008704445.1_ASM870444v1_genomic.gbff.gz	Streptomyces prasinus ATCC 13879	CP972_07405	GylR	CP972_07410	GlpF	CP972_07415	GlpK	CP972_07420	GlpD
GCA_008704445.1_ASM870444v1_genomic.gbff.gz	Streptomyces prasinus ATCC 13879	CP972_26995	GlpK	CP972_27000	GlpF
GCA_008704475.1_ASM870447v1_genomic.gbff.gz	Streptomyces viridifaciens ATCC 11989	CP971_04505	GylR	CP971_04510	GlpF	CP971_04515	GlpK	CP971_04520	GlpD
GCA_008704495.1_ASM870449v1_genomic.gbff.gz	Streptomyces kanamyceticus ATCC 12853	CP970_35375	GlpD	CP970_35380	GlpK	CP970_35385	GlpF	CP970_35390	GylR
GCA_008704495.1_ASM870449v1_genomic.gbff.gz	Streptomyces kanamyceticus ATCC 12853	CP970_37175	GlpK	CP970_37180	GlpF
GCA_008704495.1_ASM870449v1_genomic.gbff.gz	Streptomyces kanamyceticus ATCC 12853	CP970_40280	GlpD	CP970_40285	GlpK
GCA_008704515.1_ASM870451v1_genomic.gbff.gz	Streptomyces viridosporus T7A ATCC 39115	CP969_09275	GylR	CP969_09280	GlpF	CP969_09285	GlpK	CP969_09290	GlpD
GCA_008704515.1_ASM870451v1_genomic.gbff.gz	Streptomyces viridosporus T7A ATCC 39115	CP969_22235	GlpF	CP969_22240	GlpK
GCA_008704535.1_ASM870453v1_genomic.gbff.gz	Streptomyces subrutilus ATCC 27467	CP968_00320	GlpD	CP968_00325	GlpK	CP968_00330	GlpF
GCA_008704535.1_ASM870453v1_genomic.gbff.gz	Streptomyces subrutilus ATCC 27467	CP968_26290	GlpD	CP968_26295	GlpK	CP968_26300	GlpF	CP968_26305	GylR
GCA_008704555.1_ASM870455v1_genomic.gbff.gz	Streptomyces nitrosporeus ATCC 12769	CP967_28110	GlpD	CP967_28115	GlpK	CP967_28120	GlpF	CP967_28125	GylR
GCA_008704575.1_ASM870457v1_genomic.gbff.gz	Streptomyces galilaeus ATCC 14969	CP966_05315	GlpF	CP966_05320	GlpK
GCA_008704575.1_ASM870457v1_genomic.gbff.gz	Streptomyces galilaeus ATCC 14969	CP966_06745	GylR	CP966_06750	GlpF	CP966_06755	GlpK	CP966_06760	GlpD
GCA_008704575.1_ASM870457v1_genomic.gbff.gz	Streptomyces galilaeus ATCC 14969	CP966_34815	GlpK	CP966_34820	GlpF
GCA_008704655.1_ASM870465v1_genomic.gbff.gz	Streptomyces rimosus ATCC 10970	CP984_33190	GlpD	CP984_33195	GlpK	CP984_33200	GlpF	CP984_33205	GylR
GCA_008704655.1_ASM870465v1_genomic.gbff.gz	Streptomyces rimosus ATCC 10970	CP984_35610	GlpK	CP984_35615	GlpF
GCA_008704715.1_ASM870471v1_genomic.gbff.gz	Streptomyces chartreusis ATCC 14922	CP983_05285	GlpK	CP983_05290	GylR
GCA_008704715.1_ASM870471v1_genomic.gbff.gz	Streptomyces chartreusis ATCC 14922	CP983_34710	GlpD	CP983_34715	GlpK	CP983_34720	GlpF	CP983_34725	GylR
GCA_008704715.1_ASM870471v1_genomic.gbff.gz	Streptomyces chartreusis ATCC 14922	CP983_36250	GlpK	CP983_36255	GlpF
GCA_008704795.1_ASM870479v1_genomic.gbff.gz	Streptomyces spectabilis ATCC 27465	CP982_08235	GlpF	CP982_08240	GlpK
GCA_008704795.1_ASM870479v1_genomic.gbff.gz	Streptomyces spectabilis ATCC 27465	CP982_09645	GylR	CP982_09650	GlpF	CP982_09655	GlpK	CP982_09660	GlpD
GCA_008704855.1_ASM870485v1_genomic.gbff.gz	Streptomyces platensis ATCC 23948	CP981_04975	GlpF	CP981_04980	GlpK
GCA_008704855.1_ASM870485v1_genomic.gbff.gz	Streptomyces platensis ATCC 23948	CP981_08025	GylR	CP981_08030	GlpF	CP981_08035	GlpK	CP981_08040	GlpD
GCA_008704855.1_ASM870485v1_genomic.gbff.gz	Streptomyces platensis ATCC 23948	CP981_25290	GlpK	CP981_25295	GylR
GCA_008704935.1_ASM870493v1_genomic.gbff.gz	Streptomyces vinaceus ATCC 27476	CP980_26445	GlpD	CP980_26450	GlpK	CP980_26455	GlpF	CP980_26460	GylR
GCA_008704935.1_ASM870493v1_genomic.gbff.gz	Streptomyces vinaceus ATCC 27476	CP980_33260	GlpF	CP980_33265	GlpK
GCA_008704995.1_ASM870499v1_genomic.gbff.gz	Streptomyces nodosus ATCC 14899	CP978_07875	GylR	CP978_07880	GlpF	CP978_07885	GlpK	CP978_07890	GlpD
GCA_008705135.1_ASM870513v1_genomic.gbff.gz	Streptomyces coeruleorubidus ATCC 13740	CP976_07945	GlpF	CP976_07950	GlpK
GCA_008705135.1_ASM870513v1_genomic.gbff.gz	Streptomyces coeruleorubidus ATCC 13740	CP976_09375	GylR	CP976_09380	GlpF	CP976_09385	GlpK	CP976_09390	GlpD
GCA_008705255.1_ASM870525v1_genomic.gbff.gz	Streptomyces venezuelae ATCC 10595	DEJ45_29165	GlpD	DEJ45_29170	GlpK	DEJ45_29175	GlpF	DEJ45_29180	GylR
GCA_008727775.1_ASM872777v1_genomic.gbff.gz	Microbacterium lushaniae	F6J85_05510	GlpK	F6J85_05515	GlpF
GCA_008728655.1_ASM872865v1_genomic.gbff.gz	Rhodococcus erythropolis	F6X56_12580	GlpK	F6X56_12585	GlpD
GCA_008728655.1_ASM872865v1_genomic.gbff.gz	Rhodococcus erythropolis	F6X56_25365	GlpD	F6X56_25370	GlpK	F6X56_25375	GlpF
GCA_008824145.1_ASM882414v1_genomic.gbff.gz	Actinomadura sp. WMMB 499	F7P10_33565	GlpK	F7P10_33570	GlpD
GCA_008824145.1_ASM882414v1_genomic.gbff.gz	Actinomadura sp. WMMB 499	F7P10_39320	GlpK	F7P10_39325	GlpF	F7P10_39330	GylR	F7P10_39335	GlpK
GCA_008843165.1_ASM884316v1_genomic.gbff.gz	Ornithinimicrobium pratense	FY030_09685	GlpD	FY030_09690	GlpK
GCA_008931305.1_ASM893130v1_genomic.gbff.gz	Streptomyces coelicolor A3(2)	FQ762_08420	GylR	FQ762_08425	GlpF	FQ762_08430	GlpK	FQ762_08435	GlpD
GCA_008931705.1_ASM893170v1_genomic.gbff.gz	Streptomyces albogriseolus	ORF00915	GlpF	ORF00916	GlpK
GCA_008931705.1_ASM893170v1_genomic.gbff.gz	Streptomyces albogriseolus	ORF01178	GylR	ORF01179	GlpF	ORF01180	GlpK	ORF01181	GlpD
GCA_008931705.1_ASM893170v1_genomic.gbff.gz	Streptomyces albogriseolus	ORF01537	GlpF	ORF01538	GlpK
GCA_008995395.1_ASM899539v1_genomic.gbff.gz	Corynebacterium ulcerans	CULC0211_01320	GlpK	CULC0211_01330	GlpF
GCA_009002285.1_ASM900228v1_genomic.gbff.gz	Corynebacterium ulcerans	CULCFH20161_01330	GlpK	CULCFH20161_01340	GlpF
GCA_009025935.1_ASM902593v1_genomic.gbff.gz	Streptomyces sp. C8S0	ORF05067	GlpD	ORF05068	GlpK	ORF05069	GlpF	ORF05070	GylR
GCA_009177305.1_ASM917730v1_genomic.gbff.gz	Cutibacterium acnes	TPCU389_13380	GlpK	TPCU389_13390	GlpF
GCA_009184865.1_ASM918486v1_genomic.gbff.gz	Streptomyces phaeolivaceus	F9278_06440	GlpF	F9278_06445	GlpK
GCA_009184865.1_ASM918486v1_genomic.gbff.gz	Streptomyces phaeolivaceus	F9278_07930	GylR	F9278_07935	GlpF	F9278_07940	GlpK	F9278_07945	GlpD
GCA_009296025.1_ASM929602v1_genomic.gbff.gz	Streptomyces tsukubensis	GBW32_06415	GylR	GBW32_06420	GlpF	GBW32_06425	GlpK	GBW32_06430	GlpD
GCA_009299385.1_ASM929938v1_genomic.gbff.gz	Streptomyces cinereoruber ATCC 19740	CP977_07260	GylR	CP977_07265	GlpF	CP977_07270	GlpK	CP977_07275	GlpD
GCA_009363215.3_ASM936321v3_genomic.gbff.gz	Curtobacterium flaccumfaciens pv. flaccumfaciens	GBG65_15525	GlpF	GBG65_15530	GlpK
GCA_009363295.1_ASM936329v1_genomic.gbff.gz	Mycobacterium sp. THAF192	FIV07_05685	GlpK	FIV07_05695	GlpF
GCA_009429125.1_ASM942912v1_genomic.gbff.gz	Luteimicrobium xylanilyticum	KDY119_02970	GlpD	KDY119_02971	GlpF	KDY119_02972	GlpK
GCA_009429145.1_ASM942914v1_genomic.gbff.gz	Amycolatopsis sp. YIM 10	YIM_43025	GlpD	YIM_43030	GlpF	YIM_43035	GlpK
GCA_009495655.1_ASM949565v1_genomic.gbff.gz	Streptomyces sp. SYP-A7193	GEV49_30975	GlpD	GEV49_30980	GlpK	GEV49_30985	GlpF	GEV49_30990	GylR
GCA_009497075.1_ASM949707v1_genomic.gbff.gz	Nonomuraea nitratireducens	GBF35_08805	GlpD	GBF35_08810	GlpK	GBF35_08815	GylR
GCA_009497075.1_ASM949707v1_genomic.gbff.gz	Nonomuraea nitratireducens	GBF35_11180	GylR	GBF35_11185	GylR
GCA_009497075.1_ASM949707v1_genomic.gbff.gz	Nonomuraea nitratireducens	GBF35_37680	GlpK	GBF35_37685	GlpF
GCA_009498035.1_ASM949803v1_genomic.gbff.gz	Saccharothrix syringae NRRL B-16468	EKG83_42750	GlpK	EKG83_42755	GlpF	EKG83_42760	GlpD
GCA_009498275.1_ASM949827v1_genomic.gbff.gz	Streptomyces fagopyri	GFH48_03640	GlpK	GFH48_03645	GylR
GCA_009498275.1_ASM949827v1_genomic.gbff.gz	Streptomyces fagopyri	GFH48_05115	GlpK	GFH48_05120	GlpF
GCA_009498275.1_ASM949827v1_genomic.gbff.gz	Streptomyces fagopyri	GFH48_32060	GlpD	GFH48_32065	GlpK	GFH48_32070	GlpF	GFH48_32075	GylR
GCA_009498275.1_ASM949827v1_genomic.gbff.gz	Streptomyces fagopyri	GFH48_33605	GlpK	GFH48_33610	GlpF
GCA_009649075.1_ASM964907v1_genomic.gbff.gz	Aeromicrobium yanjiei	GEV26_04865	GlpK	GEV26_04875	GlpD
GCA_009650765.1_ASM965076v1_genomic.gbff.gz	Streptomyces sp. SUK 48	ORF05987	GlpD	ORF05988	GlpK	ORF05989	GlpF	ORF05990	GylR
GCA_009660225.1_ASM966022v1_genomic.gbff.gz	Pseudactinotalea sp. HY158	GCE65_14290	GlpD	GCE65_14295	GlpF	GCE65_14300	GlpK	GCE65_14305	GlpF
GCA_009664835.1_ASM966483v1_genomic.gbff.gz	Allosaccharopolyspora coralli	GIY23_19135	GlpD	GIY23_19145	GlpF	GIY23_19150	GlpK
GCA_009707285.1_ASM970728v1_genomic.gbff.gz	Arthrobacter sp. AQ5-05	ORF00611	GlpD	ORF00612	GlpK
GCA_009707285.1_ASM970728v1_genomic.gbff.gz	Arthrobacter sp. AQ5-05	ORF00854	GlpK	ORF00856	GlpD
GCA_009707285.1_ASM970728v1_genomic.gbff.gz	Arthrobacter sp. AQ5-05	ORF02076	GlpK	ORF02077	GlpF
GCA_009707305.1_ASM970730v1_genomic.gbff.gz	Rhodococcus sp. AQ5-07	ORF00667	GlpK	ORF00669	GlpD
GCA_009707305.1_ASM970730v1_genomic.gbff.gz	Rhodococcus sp. AQ5-07	ORF03148	GlpD	ORF03150	GlpK
GCA_009707425.1_ASM970742v1_genomic.gbff.gz	Micromonospora sp. WMMC415	GKC29_18805	GlpK	GKC29_18810	GylR	GKC29_18815	GlpF	GKC29_18820	GlpK	GKC29_18825	GlpD
GCA_009707485.1_ASM970748v1_genomic.gbff.gz	Tetrasphaera sp. HKS02	GKE56_09735	GlpK	GKE56_09740	GlpD
GCA_009708005.2_ASM970800v2_genomic.gbff.gz	Cellulosimicrobium sp. BI34T	FIC82_017480	GlpD	FIC82_017485	GlpF	FIC82_017490	GlpK
GCA_009708215.1_ASM970821v1_genomic.gbff.gz	Occultella kanbiaonis	ORF00990	GlpK	ORF00991	GlpF	ORF00992	GlpD
GCA_009720185.1_ASM972018v1_genomic.gbff.gz	Gordonia sp. 135	GKZ92_08380	GlpK	GKZ92_08385	GlpD
GCA_009720485.1_ASM972048v1_genomic.gbff.gz	Cellulomonas sp. JZ18	GC089_16045	GlpD	GC089_16050	GlpF	GC089_16055	GlpK
GCA_009730335.1_ASM973033v1_genomic.gbff.gz	Schaalia odontolytica	FOC40_02790	GlpF	FOC40_02795	GlpK
GCA_009730415.1_ASM973041v1_genomic.gbff.gz	Micrococcus luteus	FOB85_09095	GlpK	FOB85_09100	GlpF	FOB85_09105	GlpD
GCA_009730435.1_ASM973043v1_genomic.gbff.gz	Gordonia bronchialis	FOB84_14845	GlpD	FOB84_14850	GlpK
GCA_009735645.1_ASM973564v1_genomic.gbff.gz	Microbacterium oryzae	D7D94_04270	GlpF	D7D94_04275	GlpK
GCA_009739595.2_ASM973959v2_genomic.gbff.gz	Clavibacter michiganensis subsp. nebraskensis	EGX36_09025	GlpF	EGX36_09030	GlpK
GCA_009739615.2_ASM973961v2_genomic.gbff.gz	Clavibacter michiganensis subsp. nebraskensis	EGX37_09005	GlpF	EGX37_09010	GlpK
GCA_009739635.2_ASM973963v2_genomic.gbff.gz	Clavibacter michiganensis subsp. nebraskensis	EGX35_09005	GlpF	EGX35_09010	GlpK
GCA_009739655.1_ASM973965v1_genomic.gbff.gz	Clavibacter michiganensis subsp. michiganensis	EFE39_09525	GlpF	EFE39_09530	GlpK
GCA_009739905.1_ASM973990v1_genomic.gbff.gz	Streptomyces ficellus NRRL 8067	EIZ62_26940	GlpD	EIZ62_26945	GlpK	EIZ62_26950	GlpF	EIZ62_26955	GylR
GCA_009740915.1_ASM974091v1_genomic.gbff.gz	Dietzia sp. DQ12-45-1b	GJR88_01447	GlpK	GJR88_01449	GlpD
GCA_009759705.1_ASM975970v1_genomic.gbff.gz	Corynebacterium pseudotuberculosis	CpPAT16_00475	GlpK	CpPAT16_00480	GlpF
GCA_009759725.1_ASM975972v1_genomic.gbff.gz	Corynebacterium pseudotuberculosis	CpSP165_00470	GlpK	CpSP165_00475	GlpF
GCA_009759745.1_ASM975974v1_genomic.gbff.gz	Corynebacterium pseudotuberculosis	CpOVI17_00470	GlpK	CpOVI17_00475	GlpF
GCA_009759765.1_ASM975976v1_genomic.gbff.gz	Corynebacterium pseudotuberculosis	CpMEX2_00475	GlpK	CpMEX2_00480	GlpF
GCA_009762615.1_ASM976261v1_genomic.gbff.gz	Corynebacterium pseudotuberculosis	CPSIGK_00475	GlpK	CPSIGK_00480	GlpF
GCA_009762635.1_ASM976263v1_genomic.gbff.gz	Corynebacterium pseudotuberculosis	CpsigB_00475	GlpK	CpsigB_00480	GlpF
GCA_009762655.1_ASM976265v1_genomic.gbff.gz	Corynebacterium pseudotuberculosis	CPSIGH_00475	GlpK	CPSIGH_00480	GlpF
GCA_009762695.1_ASM976269v1_genomic.gbff.gz	Corynebacterium pseudotuberculosis	CpMB16_00530	GlpK	CpMB16_00535	GlpF
GCA_009769055.1_ASM976905v1_genomic.gbff.gz	Micrococcus luteus	F1718_09785	GlpD	F1718_09790	GlpF	F1718_09795	GlpK
GCA_009769145.2_ASM976914v2_genomic.gbff.gz	Micrococcus luteus	F1717_08135	GlpD	F1717_08140	GlpF	F1717_08145	GlpK
GCA_009789115.1_ASM978911v1_genomic.gbff.gz	Corynebacterium pseudotuberculosis	CpOVI133_00470	GlpK	CpOVI133_00475	GlpF
GCA_009789135.1_ASM978913v1_genomic.gbff.gz	Corynebacterium pseudotuberculosis	CpCAP414_00470	GlpK	CpCAP414_00475	GlpF
GCA_009789155.1_ASM978915v1_genomic.gbff.gz	Corynebacterium ulcerans	CpMRi49_00660	GlpK	CpMRi49_00665	GlpF
GCA_009789635.1_ASM978963v1_genomic.gbff.gz	Streptomyces sp. QHH-9511	GPZ77_06750	GylR	GPZ77_06755	GlpF	GPZ77_06760	GlpK	GPZ77_06765	GlpD
GCA_009791415.1_ASM979141v1_genomic.gbff.gz	Corynebacterium pseudotuberculosis	CpOVI206_00470	GlpK	CpOVI206_00475	GlpF
GCA_009791515.1_ASM979151v1_genomic.gbff.gz	Corynebacterium pseudotuberculosis	CpSigM_00475	GlpK	CpSigM_00480	GlpF
GCA_009796285.1_ASM979628v1_genomic.gbff.gz	Streptomyces broussonetiae	GQF42_03685	GlpK	GQF42_03690	GylR
GCA_009796285.1_ASM979628v1_genomic.gbff.gz	Streptomyces broussonetiae	GQF42_09535	GlpF	GQF42_09540	GlpK
GCA_009796285.1_ASM979628v1_genomic.gbff.gz	Streptomyces broussonetiae	GQF42_10960	GylR	GQF42_10965	GlpF	GQF42_10970	GlpK	GQF42_10975	GlpD
GCA_009811615.2_ASM981161v2_genomic.gbff.gz	Streptomyces libani subsp. rufus NBRC 15424	Srufu_027880	GylR	Srufu_027900	GlpK
GCA_009811615.2_ASM981161v2_genomic.gbff.gz	Streptomyces libani subsp. rufus NBRC 15424	Srufu_062790	GlpD	Srufu_062800	GlpK	Srufu_062810	GlpF	Srufu_062820	GylR
GCA_009811615.2_ASM981161v2_genomic.gbff.gz	Streptomyces libani subsp. rufus NBRC 15424	Srufu_068190	GlpK	Srufu_068200	GlpF
GCA_009832925.1_ASM983292v1_genomic.gbff.gz	Streptomyces sp. Tu 2975	GLX30_01250	GylR	GLX30_01255	GlpK
GCA_009832925.1_ASM983292v1_genomic.gbff.gz	Streptomyces sp. Tu 2975	GLX30_28485	GlpK	GLX30_28490	GlpF	GLX30_28495	GylR
GCA_009832925.1_ASM983292v1_genomic.gbff.gz	Streptomyces sp. Tu 2975	GLX30_29755	GlpK	GLX30_29760	GlpF
GCA_009832925.1_ASM983292v1_genomic.gbff.gz	Streptomyces sp. Tu 2975	GLX30_33965	GlpF	GLX30_33970	GlpK
GCA_009834105.1_ASM983410v1_genomic.gbff.gz	Streptomyces sp. GF20	GR131_00740	GlpK	GR131_00745	GlpD
GCA_009834105.1_ASM983410v1_genomic.gbff.gz	Streptomyces sp. GF20	GR131_01165	GlpF	GR131_01170	GlpK
GCA_009834105.1_ASM983410v1_genomic.gbff.gz	Streptomyces sp. GF20	GR131_04235	GylR	GR131_04240	GlpF	GR131_04245	GlpK	GR131_04250	GlpD
GCA_009834125.1_ASM983412v1_genomic.gbff.gz	Streptomyces sp. GS7	GR130_11765	GlpD	GR130_11770	GlpK	GR130_11775	GlpF	GR130_11780	GylR
GCA_009834125.1_ASM983412v1_genomic.gbff.gz	Streptomyces sp. GS7	GR130_14185	GlpK	GR130_14190	GlpF
GCA_009834145.1_ASM983414v1_genomic.gbff.gz	Streptomyces sp. HF10	GR129_07490	GylR	GR129_07495	GlpF	GR129_07500	GlpK	GR129_07505	GlpD
GCA_009834165.1_ASM983416v1_genomic.gbff.gz	Rathayibacter tanaceti	GSU10_10740	GlpK	GSU10_10745	GlpF
GCA_009834185.1_ASM983418v1_genomic.gbff.gz	Rathayibacter sp. VKM Ac-2760	GSU72_13960	GlpK	GSU72_13965	GlpF
GCA_009834205.1_ASM983420v1_genomic.gbff.gz	Rathayibacter festucae	GSU69_13695	GlpK	GSU69_13700	GlpF
GCA_009834225.1_ASM983422v1_genomic.gbff.gz	Rathayibacter sp. VKM Ac-2759	GSU68_12465	GlpK	GSU68_12470	GlpF
GCA_009834245.1_ASM983424v1_genomic.gbff.gz	Rathayibacter sp. VKM Ac-2801	GSU45_11445	GlpK	GSU45_11450	GlpF
GCA_009834265.1_ASM983426v1_genomic.gbff.gz	Rathayibacter sp. VKM Ac-2805	GSU40_11520	GlpK	GSU40_11525	GlpF
GCA_009856645.1_ASM985664v1_genomic.gbff.gz	Gordonia sp. JH63	GR168_08310	GlpK	GR168_08315	GlpD
GCA_009857135.1_ASM985713v1_genomic.gbff.gz	Streptomyces sp. HM190	ORF01105	GlpF	ORF01106	GlpK
GCA_009857135.1_ASM985713v1_genomic.gbff.gz	Streptomyces sp. HM190	ORF01381	GylR	ORF01382	GlpF	ORF01383	GlpK	ORF01384	GlpD
GCA_009866585.1_ASM986658v1_genomic.gbff.gz	Rathayibacter sp. VKM Ac-2762	GTU71_01420	GlpF	GTU71_01425	GlpK
GCA_009866655.1_ASM986665v1_genomic.gbff.gz	Rathayibacter sp. VKM Ac-2804	GTU73_06610	GlpF	GTU73_06615	GlpK
GCA_009867075.1_ASM986707v1_genomic.gbff.gz	Streptomyces sp. NHF165	DEH18_11495	GlpD	DEH18_11500	GlpK	DEH18_11505	GlpF	DEH18_11510	GylR
GCA_009867075.1_ASM986707v1_genomic.gbff.gz	Streptomyces sp. NHF165	DEH18_20055	GlpK	DEH18_20060	GlpD
GCA_009873315.1_ASM987331v1_genomic.gbff.gz	Micrococcus luteus	FOF50_09780	GlpD	FOF50_09785	GlpF	FOF50_09790	GlpK
GCA_009883715.1_ASM988371v1_genomic.gbff.gz	Rhodococcus rhodochrous	D1O33_13055	GlpK	D1O33_13060	GlpD
GCA_009905175.1_ASM990517v1_genomic.gbff.gz	Corynebacterium pseudotuberculosis	CPSIGD_00475	GlpK	CPSIGD_00480	GlpF
GCA_009905275.1_ASM990527v1_genomic.gbff.gz	Corynebacterium pseudotuberculosis	CpPAT14_00475	GlpK	CpPAT14_00480	GlpF
GCA_009914495.1_ASM991449v1_genomic.gbff.gz	Gordonia amarae	GII35_08195	GlpK	GII35_08200	GlpD
GCA_009914515.1_ASM991451v1_genomic.gbff.gz	Gordonia amarae	GII34_07975	GlpK	GII34_07980	GlpD
GCA_009914535.1_ASM991453v1_genomic.gbff.gz	Gordonia pseudoamarae	GII33_07420	GlpK	GII33_07425	GlpD
GCA_009930775.1_ASM993077v1_genomic.gbff.gz	Corynebacterium pseudotuberculosis	CpSigmaC_00475	GlpK	CpSigmaC_00480	GlpF
GCA_009930795.1_ASM993079v1_genomic.gbff.gz	Marisediminicola antarctica	BHD05_00250	GlpK	BHD05_00255	GlpF
GCA_009930795.1_ASM993079v1_genomic.gbff.gz	Marisediminicola antarctica	BHD05_11435	GlpF	BHD05_11440	GlpK
GCA_009930875.1_ASM993087v1_genomic.gbff.gz	Actinomyces sp. 432	CWT12_11095	GlpF	CWT12_11100	GlpK
GCA_009936315.1_ASM993631v1_genomic.gbff.gz	Streptomyces antimycoticus NBRC 100767	SSPO_017340	GlpK	SSPO_017350	GlpF
GCA_009936315.1_ASM993631v1_genomic.gbff.gz	Streptomyces antimycoticus NBRC 100767	SSPO_077120	GlpD	SSPO_077130	GlpK	SSPO_077140	GlpF	SSPO_077150	GylR
GCA_009936315.1_ASM993631v1_genomic.gbff.gz	Streptomyces antimycoticus NBRC 100767	SSPO_079820	GlpD	SSPO_079830	GlpK
GCA_009936315.1_ASM993631v1_genomic.gbff.gz	Streptomyces antimycoticus NBRC 100767	SSPO_086290	GlpK	SSPO_086300	GlpF
GCA_009936315.1_ASM993631v1_genomic.gbff.gz	Streptomyces antimycoticus NBRC 100767	SSPO_092440	GlpK	SSPO_092450	GylR
GCA_010119915.1_ASM1011991v1_genomic.gbff.gz	Cellulomonas sp. H30R-01	GXP71_14870	GlpD	GXP71_14875	GlpF	GXP71_14880	GlpK
GCA_010384365.1_ASM1038436v1_genomic.gbff.gz	Streptomyces sp. S4.7	SSPS47_05740	GylR	SSPS47_05745	GlpF	SSPS47_05750	GlpK	SSPS47_05755	GlpD
GCA_010523235.1_ASM1052323v1_genomic.gbff.gz	Streptomyces sp. 604F	C3K23_02360	GlpF	C3K23_02365	GlpK
GCA_010523235.1_ASM1052323v1_genomic.gbff.gz	Streptomyces sp. 604F	C3K23_05705	GylR	C3K23_05710	GlpF	C3K23_05715	GlpK	C3K23_05720	GlpD
GCA_010669165.1_ASM1066916v1_genomic.gbff.gz	Streptomyces aureoverticillatus	G3H79_30390	GlpD	G3H79_30395	GlpK	G3H79_30400	GlpF	G3H79_30405	GylR
GCA_010669165.1_ASM1066916v1_genomic.gbff.gz	Streptomyces aureoverticillatus	G3H79_31845	GlpK	G3H79_31850	GlpF
GCA_010726245.1_ASM1072624v1_genomic.gbff.gz	Mycolicibacterium aichiense JCM 6376	MAIC_00220	GlpD	MAIC_00230	GlpK	MAIC_00240	GlpF	MAIC_00250	GylR	MAIC_00260	GlpK
GCA_010726245.1_ASM1072624v1_genomic.gbff.gz	Mycolicibacterium aichiense JCM 6376	MAIC_57180	GlpD	MAIC_57200	GlpK	MAIC_57210	GlpK
GCA_010728325.1_ASM1072832v1_genomic.gbff.gz	Mycolicibacterium poriferae JCM 12603	MPOR_17020	GlpK	MPOR_17040	GlpF
GCA_010729665.1_ASM1072966v1_genomic.gbff.gz	Mycolicibacterium madagascariense JCM 13574	MMAD_12230	GlpK	MMAD_12260	GlpF
GCA_010731915.1_ASM1073191v1_genomic.gbff.gz	Mycobacteroides abscessus JCM 30620	MABM_30460	GlpK	MABM_30470	GlpF
GCA_011006355.1_ASM1100635v1_genomic.gbff.gz	Streptomyces albus	G3260_001384	GylR	G3260_001385	GlpF	G3260_001386	GlpK	G3260_001387	GlpD
GCA_011006355.1_ASM1100635v1_genomic.gbff.gz	Streptomyces albus	G3260_006032	GlpD	G3260_006033	GlpK
GCA_011038885.2_ASM1103888v2_genomic.gbff.gz	Schaalia sp. ZJ405	G7Y41_08300	GlpK	G7Y41_08305	GlpF
GCA_011046975.1_ASM1104697v1_genomic.gbff.gz	Microbacterium amylolyticum DSM 24221	ORF02232	GlpK	ORF02233	GlpF
GCA_011193355.1_ASM1119335v1_genomic.gbff.gz	Streptomyces sp. JB150	G7Z13_06700	GylR	G7Z13_06705	GlpF	G7Z13_06710	GlpK	G7Z13_06715	GlpD
GCA_011290345.1_ASM1129034v1_genomic.gbff.gz	Streptomyces sp. ID38640	G7Z12_12680	GylR	G7Z12_12685	GlpK
GCA_011290345.1_ASM1129034v1_genomic.gbff.gz	Streptomyces sp. ID38640	G7Z12_29780	GlpD	G7Z12_29785	GlpK	G7Z12_29790	GlpF	G7Z12_29795	GylR
GCA_011290345.1_ASM1129034v1_genomic.gbff.gz	Streptomyces sp. ID38640	G7Z12_32430	GlpK	G7Z12_32435	GlpF
GCA_011290605.1_ASM1129060v1_genomic.gbff.gz	Gordonia terrae	G8C36_16655	GlpD	G8C36_16660	GlpK
GCA_011299595.1_ASM1129959v1_genomic.gbff.gz	Nocardioides sp. HDW12B	G7072_09600	GlpD	G7072_09605	GlpF	G7072_09610	GlpK
GCA_011300875.1_ASM1130087v1_genomic.gbff.gz	Sanguibacter sp. HDW7	G7063_02135	GlpK	G7063_02140	GlpF	G7063_02145	GlpD
GCA_011393335.1_ASM1139333v1_genomic.gbff.gz	Propioniciclava coleopterorum	G7070_13700	GlpD	G7070_13705	GlpF
GCA_011399315.1_ASM1139931v1_genomic.gbff.gz	Cutibacterium acnes	CASZ1_21800	GlpK	CASZ1_21810	GlpF
GCA_011399455.1_ASM1139945v1_genomic.gbff.gz	Cutibacterium acnes	CASZ2_21910	GlpK	CASZ2_21920	GlpF
GCA_011492945.1_ASM1149294v1_genomic.gbff.gz	Rubrobacter tropicus	GBA63_07920	GlpK	GBA63_07930	GlpF
GCA_011611865.1_ASM1161186v1_genomic.gbff.gz	Rhodococcus erythropolis	G9444_2236	GlpK	G9444_2237	GlpD
GCA_011611865.1_ASM1161186v1_genomic.gbff.gz	Rhodococcus erythropolis	G9444_4839	GlpD	G9444_4840	GlpK	G9444_4841	GlpF
GCA_011617245.1_ASM1161724v1_genomic.gbff.gz	Brevibacterium atlanticum	ORF01208	GlpD	ORF01209	GlpF	ORF01210	GlpK
GCA_011617465.1_ASM1161746v1_genomic.gbff.gz	Brevibacterium pigmentatum	ORF01001	GlpD	ORF01002	GlpF	ORF01003	GlpK
GCA_011617705.1_ASM1161770v1_genomic.gbff.gz	Brevibacterium limosum	ORF02873	GlpK	ORF02874	GlpF	ORF02876	GlpD
GCA_011650445.1_ASM1165044v1_genomic.gbff.gz	Streptomyces sp. VN1	EZV63_06515	GylR	EZV63_06520	GlpF	EZV63_06525	GlpK	EZV63_06530	GlpD
GCA_011650445.1_ASM1165044v1_genomic.gbff.gz	Streptomyces sp. VN1	EZV63_35225	GlpK	EZV63_35230	GlpF
GCA_011694815.1_ASM1169481v1_genomic.gbff.gz	Streptomyces liangshanensis	HA039_27840	GlpD	HA039_27845	GlpK	HA039_27850	GlpF	HA039_27855	GylR
GCA_011745145.1_ASM1174514v1_genomic.gbff.gz	Mycobacterium sp. DL440	ORF01364	GlpD	ORF01365	GlpK
GCA_011751035.2_ASM1175103v2_genomic.gbff.gz	Streptomyces sp. MBT27	ORF05596	GylR	ORF05597	GlpF	ORF05598	GlpK	ORF05599	GlpD
GCA_011751745.2_ASM1175174v2_genomic.gbff.gz	Microbacterium fandaimingii	ORF01000	GlpF	ORF01001	GlpK
GCA_011751765.2_ASM1175176v2_genomic.gbff.gz	Microbacterium chengjingii	HCR76_04385	GlpF	HCR76_04390	GlpK
GCA_011764565.1_ASM1176456v1_genomic.gbff.gz	Phytohabitans suffuscus NBRC 105367	Psuf_035910	GlpK	Psuf_035920	GylR	Psuf_035930	GlpF	Psuf_035940	GlpK	Psuf_035950	GlpD
GCA_011769905.1_ASM1176990v1_genomic.gbff.gz	Kocuria sp. KD4	HBK84_07090	GlpK	HBK84_07095	GlpF	HBK84_07100	GlpD
GCA_011801125.1_ASM1180112v1_genomic.gbff.gz	Nocardia brasiliensis	F5X71_05595	GlpK	F5X71_05600	GlpD
GCA_011801125.1_ASM1180112v1_genomic.gbff.gz	Nocardia brasiliensis	F5X71_06945	GlpD	F5X71_06950	GlpK	F5X71_06955	GlpF	F5X71_06960	GylR	F5X71_06965	GlpK
GCA_011801145.1_ASM1180114v1_genomic.gbff.gz	Nocardia arthritidis	F5544_06565	GlpK	F5544_06570	GlpD
GCA_011801145.1_ASM1180114v1_genomic.gbff.gz	Nocardia arthritidis	F5544_08425	GlpD	F5544_08430	GlpK	F5544_08435	GlpF	F5544_08440	GylR	F5544_08445	GlpK
GCA_011801165.1_ASM1180116v1_genomic.gbff.gz	Nocardia terpenica	F6W96_06085	GlpK	F6W96_06090	GlpD
GCA_011801165.1_ASM1180116v1_genomic.gbff.gz	Nocardia terpenica	F6W96_31940	GlpK	F6W96_31945	GylR	F6W96_31950	GlpF	F6W96_31955	GlpK	F6W96_31960	GlpD
GCA_011801225.1_ASM1180122v1_genomic.gbff.gz	Clavibacter michiganensis subsp. capsici	GW572_09345	GlpF	GW572_09350	GlpK
GCA_011801245.1_ASM1180124v1_genomic.gbff.gz	Clavibacter michiganensis subsp. capsici	GW571_08940	GlpF	GW571_08945	GlpK
GCA_011801265.1_ASM1180126v1_genomic.gbff.gz	Clavibacter michiganensis subsp. capsici	GW570_08925	GlpF	GW570_08930	GlpK
GCA_011820545.1_ASM1182054v1_genomic.gbff.gz	Streptomyces sp. DSM 40868	HB370_05000	GylR	HB370_05005	GlpK
GCA_011820545.1_ASM1182054v1_genomic.gbff.gz	Streptomyces sp. DSM 40868	HB370_09495	GylR	HB370_09500	GlpF	HB370_09505	GlpK	HB370_09510	GlpD
GCA_011995665.1_ASM1199566v1_genomic.gbff.gz	Clavibacter michiganensis subsp. michiganensis	GRD74_09630	GlpF	GRD74_09635	GlpK
GCA_011995885.1_ASM1199588v1_genomic.gbff.gz	Clavibacter michiganensis subsp. michiganensis	GRD61_09735	GlpF	GRD61_09740	GlpK
GCA_012044595.1_ASM1204459v1_genomic.gbff.gz	Streptomyces antibioticus DSM 41481	HCX60_07290	GlpF	HCX60_07295	GlpK
GCA_012044595.1_ASM1204459v1_genomic.gbff.gz	Streptomyces antibioticus DSM 41481	HCX60_08670	GylR	HCX60_08675	GlpF	HCX60_08680	GlpK	HCX60_08685	GlpD
GCA_012109075.1_ASM1210907v1_genomic.gbff.gz	Trueperella pyogenes	HEP79_00240	GlpK	HEP79_00245	GlpF
GCA_012221945.1_ASM1222194v1_genomic.gbff.gz	Glutamicibacter mishrai	D3791_16460	GlpK	D3791_16465	GlpF
GCA_012223425.1_ASM1222342v1_genomic.gbff.gz	Mycobacterium frederiksbergense	EXE63_08845	GlpF	EXE63_08860	GlpK
GCA_012272955.1_ASM1227295v1_genomic.gbff.gz	Rhodococcus sp. DMU1	HFP48_18030	GlpD	HFP48_18035	GlpK
GCA_012273395.1_ASM1227339v1_genomic.gbff.gz	Mycobacteroides abscessus	FOB86_11805	GlpF	FOB86_11810	GlpK
GCA_012273495.1_ASM1227349v1_genomic.gbff.gz	Streptomyces sp. RPA4-5	HEP86_06460	GlpF	HEP86_06465	GlpK
GCA_012273495.1_ASM1227349v1_genomic.gbff.gz	Streptomyces sp. RPA4-5	HEP86_09275	GylR	HEP86_09280	GlpF	HEP86_09285	GlpK	HEP86_09290	GlpD
GCA_012273495.1_ASM1227349v1_genomic.gbff.gz	Streptomyces sp. RPA4-5	HEP86_26305	GlpK	HEP86_26310	GylR
GCA_012273515.1_ASM1227351v1_genomic.gbff.gz	Streptomyces sp. RPA4-2	HEP85_07670	GlpF	HEP85_07675	GlpK
GCA_012273515.1_ASM1227351v1_genomic.gbff.gz	Streptomyces sp. RPA4-2	HEP85_09100	GylR	HEP85_09105	GlpF	HEP85_09110	GlpK	HEP85_09115	GlpD
GCA_012273515.1_ASM1227351v1_genomic.gbff.gz	Streptomyces sp. RPA4-2	HEP85_35985	GlpF	HEP85_35990	GlpK
GCA_012273515.1_ASM1227351v1_genomic.gbff.gz	Streptomyces sp. RPA4-2	HEP85_42845	GylR	HEP85_42850	GlpK
GCA_012273535.1_ASM1227353v1_genomic.gbff.gz	Streptomyces sp. RLB1-33	HEP84_02765	GlpK	HEP84_02770	GylR
GCA_012273535.1_ASM1227353v1_genomic.gbff.gz	Streptomyces sp. RLB1-33	HEP84_11875	GlpF	HEP84_11880	GlpK
GCA_012273535.1_ASM1227353v1_genomic.gbff.gz	Streptomyces sp. RLB1-33	HEP84_13555	GylR	HEP84_13560	GlpF	HEP84_13565	GlpK	HEP84_13570	GlpD
GCA_012273535.1_ASM1227353v1_genomic.gbff.gz	Streptomyces sp. RLB1-33	HEP84_46865	GlpF	HEP84_46870	GlpK
GCA_012275145.1_ASM1227514v1_genomic.gbff.gz	Streptomyces sp. S1D4-11	HEP87_04200	GlpK	HEP87_04205	GylR
GCA_012275145.1_ASM1227514v1_genomic.gbff.gz	Streptomyces sp. S1D4-11	HEP87_12000	GlpF	HEP87_12005	GlpK
GCA_012275145.1_ASM1227514v1_genomic.gbff.gz	Streptomyces sp. S1D4-11	HEP87_13670	GylR	HEP87_13675	GlpF	HEP87_13680	GlpK	HEP87_13685	GlpD
GCA_012277275.1_ASM1227727v1_genomic.gbff.gz	Gephyromycinifex aptenodytis	ORF00177	GlpD	ORF00178	GlpF	ORF00179	GlpK
GCA_012277335.1_ASM1227733v1_genomic.gbff.gz	Saccharopolyspora sp. ASAGF58	FDZ84_07475	GlpD	FDZ84_07485	GlpF	FDZ84_07490	GlpK
GCA_012317045.1_ASM1231704v1_genomic.gbff.gz	Leifsonia sp. PS1209	HF024_04805	GlpF	HF024_04810	GlpK
GCA_012530535.1_ASM1253053v1_genomic.gbff.gz	Microcella flavibacter	ORF02131	GlpK	ORF02132	GlpF
GCA_012563545.1_ASM1256354v1_genomic.gbff.gz	Arcanobacterium sp. 2701	HC352_01280	GlpK	HC352_01285	GlpF
GCA_012844365.1_ASM1284436v1_genomic.gbff.gz	Brevibacterium sp. 'Marine'	ORF01125	GlpD	ORF01126	GlpF	ORF01127	GlpK
GCA_012931745.1_ASM1293174v1_genomic.gbff.gz	Rhodococcus opacus	ORF02742	GlpK	ORF02743	GlpD
GCA_012931845.1_ASM1293184v1_genomic.gbff.gz	Cellulomonas taurus	ORF00445	GlpK	ORF00446	GlpF	ORF00447	GlpD
GCA_012974285.1_ASM1297428v1_genomic.gbff.gz	Gordonia ajococcus	ORF01738	GlpK	ORF01739	GlpD
GCA_013009255.1_ASM1300925v1_genomic.gbff.gz	Streptomyces sp. Z423-1	ORF07097	GlpD	ORF07098	GlpK	ORF07099	GlpF	ORF07100	GylR
GCA_013009255.1_ASM1300925v1_genomic.gbff.gz	Streptomyces sp. Z423-1	ORF07473	GlpK	ORF07474	GlpF
GCA_013046785.1_ASM1304678v1_genomic.gbff.gz	Streptomyces sp. jing01	HKX69_27885	GlpD	HKX69_27890	GlpK	HKX69_27895	GlpF	HKX69_27900	GylR
GCA_013046785.1_ASM1304678v1_genomic.gbff.gz	Streptomyces sp. jing01	HKX69_29250	GlpK	HKX69_29255	GlpF
GCA_013046785.1_ASM1304678v1_genomic.gbff.gz	Streptomyces sp. jing01	HKX69_32450	GlpK	HKX69_32455	GylR
GCA_013085465.1_ASM1308546v1_genomic.gbff.gz	Streptomyces asoensis	G9272_08915	GlpF	G9272_08920	GlpK
GCA_013085465.1_ASM1308546v1_genomic.gbff.gz	Streptomyces asoensis	G9272_10350	GylR	G9272_10355	GlpF	G9272_10360	GlpK	G9272_10365	GlpD
GCA_013085465.1_ASM1308546v1_genomic.gbff.gz	Streptomyces asoensis	G9272_42605	GlpK	G9272_42610	GlpF
GCA_013113715.1_ASM1311371v1_genomic.gbff.gz	Herbiconiux sp. SALV-R1	HL652_07085	GlpK	HL652_07090	GlpF
GCA_013113715.1_ASM1311371v1_genomic.gbff.gz	Herbiconiux sp. SALV-R1	HL652_10825	GlpK	HL652_10830	GlpF
GCA_013127315.1_ASM1312731v1_genomic.gbff.gz	Cellulosimicrobium sp. 72-3	ORF00893	GlpK	ORF00894	GlpF	ORF00895	GlpD
GCA_013155125.1_ASM1315512v1_genomic.gbff.gz	Pseudonocardia broussonetiae	HOP40_00715	GlpK	HOP40_00720	GylR	HOP40_00725	GlpF	HOP40_00730	GlpK	HOP40_00735	GlpD
GCA_013177295.1_ASM1317729v1_genomic.gbff.gz	Actinomyces marmotae	HPC72_08220	GlpD	HPC72_08225	GlpF	HPC72_08230	GlpK
GCA_013184985.2_ASM1318498v2_genomic.gbff.gz	Actinomyces faecalis	ORF01871	GlpF	ORF01872	GlpK
GCA_013200995.1_ASM1320099v1_genomic.gbff.gz	Arthrobacter citreus	HPK19_13810	GlpD	HPK19_13815	GlpK
GCA_013205725.1_ASM1320572v1_genomic.gbff.gz	Propionibacterium freudenreichii	ORF01282	GlpF	ORF01283	GlpK
GCA_013211575.1_ASM1321157v1_genomic.gbff.gz	Actinomadura verrucosospora	ACTIVE_0503	GlpF	ACTIVE_0504	GlpK
GCA_013211575.1_ASM1321157v1_genomic.gbff.gz	Actinomadura verrucosospora	ACTIVE_8983	GlpD	ACTIVE_8984	GlpK	ACTIVE_8985	GlpF	ACTIVE_8986	GylR	ACTIVE_8987	GlpK
GCA_013267735.1_ASM1326773v1_genomic.gbff.gz	Rothia dentocariosa	FOC60_03175	GlpK	FOC60_03180	GlpF	FOC60_03185	GlpD
GCA_013317105.1_ASM1331710v1_genomic.gbff.gz	Streptomyces coelicolor	HCU77_08165	GylR	HCU77_08170	GlpF	HCU77_08175	GlpK	HCU77_08180	GlpD
GCA_013342965.1_ASM1334296v1_genomic.gbff.gz	Corynebacterium pseudotuberculosis	GP485_00470	GlpK	GP485_00475	GlpF
GCA_013347145.1_ASM1334714v1_genomic.gbff.gz	Curtobacterium sp. csp3	HUN60_15495	GlpK	HUN60_15500	GlpF
GCA_013347165.1_ASM1334716v1_genomic.gbff.gz	Curtobacterium sp. Csp2	HUN59_11785	GlpF	HUN59_11790	GlpK
GCA_013347185.1_ASM1334718v1_genomic.gbff.gz	Curtobacterium sp. Csp1	HUN58_00815	GlpF	HUN58_00820	GlpK
GCA_013348005.1_ASM1334800v1_genomic.gbff.gz	Curtobacterium flaccumfaciens pv. flaccumfaciens	FK523_09010	GlpK	FK523_09015	GlpF
GCA_013348785.1_ASM1334878v1_genomic.gbff.gz	Gordonia sp. X0973	HUN08_05700	GlpK	HUN08_05705	GlpD
GCA_013348805.1_ASM1334880v1_genomic.gbff.gz	Rhodococcus sp. W8901	HUN07_19605	GlpD	HUN07_19610	GlpK
GCA_013349145.1_ASM1334914v1_genomic.gbff.gz	Mycolicibacterium smegmatis	FOB87_27575	GlpK	FOB87_27580	GylR	FOB87_27585	GlpF	FOB87_27590	GlpK	FOB87_27595	GlpD
GCA_013364075.1_ASM1336407v1_genomic.gbff.gz	Amycolatopsis sp. Hca4	HUT10_03650	GlpD	HUT10_03655	GlpK	HUT10_03660	GlpF	HUT10_03665	GylR	HUT10_03670	GlpK
GCA_013364075.1_ASM1336407v1_genomic.gbff.gz	Amycolatopsis sp. Hca4	HUT10_22765	GlpD	HUT10_22770	GlpF	HUT10_22775	GlpK
GCA_013364095.1_ASM1336409v1_genomic.gbff.gz	Streptomyces harbinensis	HUT13_03175	GylR	HUT13_03180	GlpF	HUT13_03185	GlpK	HUT13_03190	GlpD
GCA_013364155.1_ASM1336415v1_genomic.gbff.gz	Streptomyces sp. NA02950	HUT19_04640	GlpK	HUT19_04645	GlpF
GCA_013364155.1_ASM1336415v1_genomic.gbff.gz	Streptomyces sp. NA02950	HUT19_05810	GlpF	HUT19_05815	GlpK
GCA_013364155.1_ASM1336415v1_genomic.gbff.gz	Streptomyces sp. NA02950	HUT19_32530	GlpD	HUT19_32535	GlpK	HUT19_32540	GlpF	HUT19_32545	GylR
GCA_013364155.1_ASM1336415v1_genomic.gbff.gz	Streptomyces sp. NA02950	HUT19_36560	GlpK	HUT19_36565	GylR
GCA_013364175.1_ASM1336417v1_genomic.gbff.gz	Streptomyces sp. NA02536	HUT14_06765	GylR	HUT14_06770	GlpF	HUT14_06775	GlpK	HUT14_06780	GlpD
GCA_013364175.1_ASM1336417v1_genomic.gbff.gz	Streptomyces sp. NA02536	HUT14_08525	GlpK	HUT14_08530	GlpF
GCA_013364195.1_ASM1336419v1_genomic.gbff.gz	Streptomyces sp. NA04227	HUT18_02500	GlpF	HUT18_02505	GlpK
GCA_013364195.1_ASM1336419v1_genomic.gbff.gz	Streptomyces sp. NA04227	HUT18_03860	GylR	HUT18_03865	GlpF	HUT18_03870	GlpK	HUT18_03875	GlpD
GCA_013364235.1_ASM1336423v1_genomic.gbff.gz	Kitasatospora sp. NA04385	HUT16_06570	GylR	HUT16_06575	GlpK	HUT16_06580	GlpD
GCA_013364255.1_ASM1336425v1_genomic.gbff.gz	Streptomyces seoulensis	HUT11_09340	GlpK	HUT11_09345	GylR
GCA_013364255.1_ASM1336425v1_genomic.gbff.gz	Streptomyces seoulensis	HUT11_12050	GylR	HUT11_12055	GlpF	HUT11_12060	GlpK	HUT11_12065	GlpD
GCA_013364275.1_ASM1336427v1_genomic.gbff.gz	Actinomadura sp. NAK00032	HUT06_17850	GlpD	HUT06_17855	GlpK	HUT06_17860	GlpF	HUT06_17865	GylR	HUT06_17870	GlpK
GCA_013364275.1_ASM1336427v1_genomic.gbff.gz	Actinomadura sp. NAK00032	HUT06_20265	GlpF	HUT06_20270	GlpK
GCA_013364315.1_ASM1336431v1_genomic.gbff.gz	Streptomyces microflavus	HUT09_05625	GylR	HUT09_05630	GlpF	HUT09_05635	GlpK	HUT09_05640	GlpD
GCA_013364335.1_ASM1336433v1_genomic.gbff.gz	Streptomyces buecherae	HUT08_30415	GlpD	HUT08_30420	GlpK	HUT08_30425	GlpF	HUT08_30430	GylR
GCA_013364375.1_ASM1336437v1_genomic.gbff.gz	Streptomyces sp. NA03103	HUT15_28790	GlpD	HUT15_28795	GlpK	HUT15_28800	GlpF	HUT15_28805	GylR
GCA_013375055.1_ASM1337505v1_genomic.gbff.gz	Streptomyces chartreusis	HUT05_06645	GlpK	HUT05_06650	GylR
GCA_013375055.1_ASM1337505v1_genomic.gbff.gz	Streptomyces chartreusis	HUT05_38475	GlpD	HUT05_38480	GlpK	HUT05_38485	GlpF	HUT05_38490	GylR
GCA_013375055.1_ASM1337505v1_genomic.gbff.gz	Streptomyces chartreusis	HUT05_40055	GlpK	HUT05_40060	GlpF
GCA_013376795.1_ASM1337679v1_genomic.gbff.gz	Streptomyces violascens	HWN34_26100	GlpD	HWN34_26105	GlpK	HWN34_26110	GlpF	HWN34_26115	GylR
GCA_013376795.1_ASM1337679v1_genomic.gbff.gz	Streptomyces violascens	HWN34_29035	GlpK	HWN34_29040	GlpF
GCA_013389665.1_ASM1338966v1_genomic.gbff.gz	Microbacterium oleivorans	HW566_07010	GlpK	HW566_07015	GlpF
GCA_013389765.1_ASM1338976v1_genomic.gbff.gz	Micromonospora carbonacea	HXZ27_12310	GlpD	HXZ27_12315	GlpK
GCA_013394065.1_ASM1339406v1_genomic.gbff.gz	Streptomyces rectiverticillatus	FGW37_06785	GlpD	FGW37_06790	GlpK	FGW37_06795	GlpF	FGW37_06800	GylR
GCA_013394365.1_ASM1339436v1_genomic.gbff.gz	Kocuria sp. TGY1120_3	ORF01675	GlpD	ORF01676	GlpF	ORF01677	GlpK
GCA_013394385.1_ASM1339438v1_genomic.gbff.gz	Kocuria sp. TGY1127_2	ORF01671	GlpD	ORF01672	GlpF	ORF01673	GlpK
GCA_013394715.1_ASM1339471v1_genomic.gbff.gz	Actinomyces sp. oral taxon 169	HW274_02470	GlpK	HW274_02475	GlpF	HW274_02480	GlpD
GCA_013401535.1_ASM1340153v1_genomic.gbff.gz	Streptomyces sp. CB04723	HXS80_30665	GlpF	HXS80_30670	GlpK
GCA_013401535.1_ASM1340153v1_genomic.gbff.gz	Streptomyces sp. CB04723	HXS80_33235	GylR	HXS80_33240	GlpF	HXS80_33245	GlpK	HXS80_33250	GlpD
GCA_013414305.1_ASM1341430v1_genomic.gbff.gz	Streptomyces sp. Rer75	HYQ63_04085	GlpK	HYQ63_04090	GlpF
GCA_013414305.1_ASM1341430v1_genomic.gbff.gz	Streptomyces sp. Rer75	HYQ63_09190	GylR	HYQ63_09195	GlpF	HYQ63_09200	GlpK	HYQ63_09205	GlpD
GCA_013414305.1_ASM1341430v1_genomic.gbff.gz	Streptomyces sp. Rer75	HYQ63_39585	GlpK	HYQ63_39590	GylR
GCA_013423905.1_ASM1342390v1_genomic.gbff.gz	Streptomyces sp. NEAU-sy36	HZZ00_09665	GlpD	HZZ00_09670	GlpK	HZZ00_09675	GlpF	HZZ00_09680	GylR
GCA_013466785.1_ASM1346678v1_genomic.gbff.gz	Nocardioides marinisabuli DSM 18965	ORF02908	GlpF	ORF02909	GlpK	ORF02910	GlpD
GCA_013467635.1_ASM1346763v1_genomic.gbff.gz	Actinobacteria bacterium IMCC25003	DLE03_06215	GlpD	DLE03_06220	GlpK
GCA_013467655.1_ASM1346765v1_genomic.gbff.gz	Actinobacteria bacterium IMCC26103	DLE04_06705	GlpD	DLE04_06710	GlpK
GCA_013693715.1_ASM1369371v1_genomic.gbff.gz	Streptomyces albidoflavus	XNRR2_5167	GlpD	XNRR2_5168	GlpK	XNRR2_5169	GlpF	XNRR2_5170	GylR
GCA_013693715.1_ASM1369371v1_genomic.gbff.gz	Streptomyces albidoflavus	XNRR2_5754	GlpK	XNRR2_5755	GlpF
GCA_013693855.1_ASM1369385v1_genomic.gbff.gz	Micropruina sp.	HZY73_00375	GlpF	HZY73_00380	GlpK
GCA_013744875.1_ASM1374487v1_genomic.gbff.gz	Nocardia huaxiensis	H0264_07000	GlpK	H0264_07005	GlpD
GCA_013744875.1_ASM1374487v1_genomic.gbff.gz	Nocardia huaxiensis	H0264_36765	GlpK	H0264_36770	GylR	H0264_36775	GlpK	H0264_36780	GlpD	H0264_36785	GlpF
GCA_014041935.1_ASM1404193v1_genomic.gbff.gz	Gordonia jinghuaiqii	H1R19_08685	GlpK	H1R19_08690	GlpD
GCA_014041995.1_ASM1404199v1_genomic.gbff.gz	Changpingibacter yushuensis	ORF01789	GlpF	ORF01790	GlpK
GCA_014042015.1_ASM1404201v1_genomic.gbff.gz	Actinotalea sp. JY-7876	ORF02843	GlpD	ORF02844	GlpF	ORF02845	GlpK
GCA_014069575.1_ASM1406957v1_genomic.gbff.gz	Schaalia sp. JY-X169	ORF01558	GlpK	ORF01559	GlpF	ORF01560	GlpD
GCA_014070435.1_ASM1407043v1_genomic.gbff.gz	Streptomyces pristinaespiralis	H3L99_00335	GlpK	H3L99_00340	GlpF
GCA_014070435.1_ASM1407043v1_genomic.gbff.gz	Streptomyces pristinaespiralis	H3L99_05955	GlpF	H3L99_05960	GlpK
GCA_014070435.1_ASM1407043v1_genomic.gbff.gz	Streptomyces pristinaespiralis	H3L99_07270	GylR	H3L99_07275	GlpF	H3L99_07280	GlpK	H3L99_07285	GlpD
GCA_014070455.1_ASM1407045v1_genomic.gbff.gz	Gordonia rubripertincta	H3V45_20140	GlpD	H3V45_20145	GlpK
GCA_014076395.1_ASM1407639v1_genomic.gbff.gz	Paenarthrobacter ureafaciens	FV140_11385	GlpK	FV140_11390	GlpF
GCA_014083905.1_ASM1408390v1_genomic.gbff.gz	Streptomyces lincolnensis	GJU35_08385	GlpF	GJU35_08390	GlpK
GCA_014083905.1_ASM1408390v1_genomic.gbff.gz	Streptomyces lincolnensis	GJU35_09925	GylR	GJU35_09930	GlpF	GJU35_09935	GlpK	GJU35_09940	GlpD
GCA_014083985.1_ASM1408398v1_genomic.gbff.gz	Streptomyces sp. SCUT-3	GQS52_01500	GlpF	GQS52_01505	GlpK
GCA_014083985.1_ASM1408398v1_genomic.gbff.gz	Streptomyces sp. SCUT-3	GQS52_22750	GlpD	GQS52_22755	GlpK	GQS52_22760	GlpF	GQS52_22765	GylR
GCA_014084045.1_ASM1408404v1_genomic.gbff.gz	Microbacterium esteraromaticum	FVO59_13300	GlpK	FVO59_13305	GlpF
GCA_014084105.1_ASM1408410v1_genomic.gbff.gz	Streptacidiphilus sp. P02-A3a	GXP74_16325	GlpD	GXP74_16330	GlpF	GXP74_16335	GlpK
GCA_014084105.1_ASM1408410v1_genomic.gbff.gz	Streptacidiphilus sp. P02-A3a	GXP74_24025	GylR	GXP74_24030	GlpF	GXP74_24035	GlpK	GXP74_24040	GlpD
GCA_014084125.1_ASM1408412v1_genomic.gbff.gz	Streptacidiphilus sp. PB12-B1b	GXW83_16195	GlpD	GXW83_16200	GlpF
GCA_014084125.1_ASM1408412v1_genomic.gbff.gz	Streptacidiphilus sp. PB12-B1b	GXW83_19235	GylR	GXW83_19240	GlpF	GXW83_19245	GlpK	GXW83_19250	GlpD
GCA_014108865.1_ASM1410886v1_genomic.gbff.gz	Nocardioides sp. WS12	ORF03173	GlpD	ORF03174	GlpK
GCA_014117305.1_ASM1411730v1_genomic.gbff.gz	Nocardia seriolae	ORF01535	GlpK	ORF01534	GylR	ORF01536	GlpK	ORF01538	GlpD	ORF01539	GlpF
GCA_014117305.1_ASM1411730v1_genomic.gbff.gz	Nocardia seriolae	ORF01753	GlpD	ORF01754	GlpK
GCA_014126825.1_ASM1412682v1_genomic.gbff.gz	Tomitella gaofuii	ORF01113	GlpK	ORF01114	GlpD
GCA_014127285.1_ASM1412728v1_genomic.gbff.gz	Mumia sp. ZJ1417	H4N58_13715	GlpD	H4N58_13720	GlpK
GCA_014171575.1_ASM1417157v1_genomic.gbff.gz	Microbacterium sp. Se63.02b	G4G29_09380	GlpK	G4G29_09385	GlpF
GCA_014216315.1_ASM1421631v1_genomic.gbff.gz	Streptomyces finlayi	F0344_30175	GlpD	F0344_30180	GlpK	F0344_30185	GlpF	F0344_30190	GylR
GCA_014216335.1_ASM1421633v1_genomic.gbff.gz	Streptomyces rutgersensis	F0345_01735	GlpF	F0345_01740	GlpK
GCA_014216335.1_ASM1421633v1_genomic.gbff.gz	Streptomyces rutgersensis	F0345_04375	GylR	F0345_04380	GlpF	F0345_04385	GlpK	F0345_04390	GlpD
GCA_014217215.1_ASM1421721v1_genomic.gbff.gz	Rothia nasimurium	ORF01526	GlpD	ORF01527	GlpF	ORF01528	GlpK
GCA_014217235.1_ASM1421723v1_genomic.gbff.gz	Micrococcus luteus	ORF02363	GlpD	ORF02365	GlpF	ORF02366	GlpK
GCA_014217545.1_ASM1421754v1_genomic.gbff.gz	Pseudarthrobacter sp. NBSH8	FYJ92_10180	GlpK	FYJ92_10185	GlpF
GCA_014217565.1_ASM1421756v1_genomic.gbff.gz	Kribbella qitaiheensis	F1D05_02995	GlpF	F1D05_03000	GlpK	F1D05_03005	GlpD
GCA_014217585.1_ASM1421758v1_genomic.gbff.gz	Streptomyces sp. INR7	F1D59_27965	GlpD	F1D59_27970	GlpK	F1D59_27975	GlpF	F1D59_27980	GylR
GCA_014217585.1_ASM1421758v1_genomic.gbff.gz	Streptomyces sp. INR7	F1D59_35970	GlpF	F1D59_35975	GlpK
GCA_014217625.1_ASM1421762v1_genomic.gbff.gz	Leifsonia shinshuensis	F1C12_08355	GlpK	F1C12_08360	GlpF
GCA_014217665.1_ASM1421766v1_genomic.gbff.gz	Frigoribacterium sp. NBH87	F1C15_02345	GlpF	F1C15_02350	GlpK
GCA_014217685.1_ASM1421768v1_genomic.gbff.gz	Glaciihabitans sp. INWT7	F1C58_06850	GlpK	F1C58_06855	GlpF
GCA_014217765.1_ASM1421776v1_genomic.gbff.gz	Rhodococcus triatomae DSM 44893	G4H72_12830	GlpD	G4H72_12835	GlpK
GCA_014217765.1_ASM1421776v1_genomic.gbff.gz	Rhodococcus triatomae DSM 44893	G4H72_19000	GlpD	G4H72_19005	GlpK	G4H72_19010	GylR	G4H72_19015	GlpK
GCA_014217785.1_ASM1421778v1_genomic.gbff.gz	Rhodococcus triatomae DSM 44892	G4H71_11365	GlpK	G4H71_11370	GylR	G4H71_11375	GlpK	G4H71_11380	GlpD
GCA_014217785.1_ASM1421778v1_genomic.gbff.gz	Rhodococcus triatomae DSM 44892	G4H71_17540	GlpK	G4H71_17545	GlpD
GCA_014217915.1_ASM1421791v1_genomic.gbff.gz	Janibacter sp. YB324	H7A72_09975	GlpD	H7A72_09980	GlpK
GCA_014218215.1_ASM1421821v1_genomic.gbff.gz	Geodermatophilaceae bacterium NBWT11	F1C76_09625	GlpD	F1C76_09630	GlpK	F1C76_09635	GylR	F1C76_09640	GlpF	F1C76_09645	GlpK
GCA_014218295.1_ASM1421829v1_genomic.gbff.gz	Mycolicibacterium litorale	NIIDNTM18_31400	GlpD	NIIDNTM18_31410	GlpK	NIIDNTM18_31420	GylR	NIIDNTM18_31430	GlpK
GCA_014235185.1_ASM1423518v1_genomic.gbff.gz	Pseudonocardia sp. CGMCC 4.1532	H6H00_00810	GlpK	H6H00_00815	GylR	H6H00_00820	GlpF
GCA_014295035.1_ASM1429503v1_genomic.gbff.gz	Streptomyces buecherae	H7H31_04940	GylR	H7H31_04945	GlpF	H7H31_04950	GlpK	H7H31_04955	GlpD
GCA_014295435.1_ASM1429543v1_genomic.gbff.gz	Mycolicibacterium fluoranthenivorans	HZU40_10645	GlpK	HZU40_10655	GlpF
GCA_014302635.1_ASM1430263v1_genomic.gbff.gz	Dermacoccus sp. PAMC28757	H7F30_00980	GlpK	H7F30_00985	GlpF	H7F30_00990	GlpD
GCA_014303195.1_ASM1430319v1_genomic.gbff.gz	Brevibacterium sp. PAMC23299	H7F28_02445	GlpD	H7F28_02450	GlpK	H7F28_02455	GlpF
GCA_014303395.1_ASM1430339v1_genomic.gbff.gz	Nakamurella sp. PAMC28650	H7F38_11080	GlpK	H7F38_11085	GlpF	H7F38_11090	GlpD	H7F38_11095	GylR	H7F38_11100	GlpK
GCA_014334735.1_ASM1433473v1_genomic.gbff.gz	Aeromicrobium sp. zg-629	H9L21_04270	GlpK	H9L21_04280	GlpD
GCA_014395785.1_ASM1439578v1_genomic.gbff.gz	Nocardioides mesophilus	H9L09_06790	GlpD	H9L09_06795	GlpK	H9L09_06800	GlpF	H9L09_06805	GylR	H9L09_06810	GlpK
GCA_014466955.1_ASM1446695v1_genomic.gbff.gz	Nocardia wallacei	NWFMUON74_45450	GlpK	NWFMUON74_45460	GylR	NWFMUON74_45470	GlpF	NWFMUON74_45480	GlpK	NWFMUON74_45490	GlpD
GCA_014489615.1_ASM1448961v1_genomic.gbff.gz	Streptomyces genisteinicus	IAG43_05640	GylR	IAG43_05645	GlpF	IAG43_05650	GlpK	IAG43_05655	GlpD
GCA_014489635.1_ASM1448963v1_genomic.gbff.gz	Streptomyces roseirectus	IAG44_32200	GlpD	IAG44_32205	GlpK	IAG44_32210	GlpF	IAG44_32215	GylR
GCA_014490055.1_ASM1449005v1_genomic.gbff.gz	Saccharopolyspora spinosa	ORF02318	GlpD	ORF02320	GlpF	ORF02321	GlpK
GCA_014495705.1_ASM1449570v1_genomic.gbff.gz	Streptomyces sp. CB00271	HYC88_29830	GlpD	HYC88_29835	GlpK	HYC88_29840	GlpF	HYC88_29845	GylR
GCA_014495705.1_ASM1449570v1_genomic.gbff.gz	Streptomyces sp. CB00271	HYC88_32620	GlpK	HYC88_32625	GlpF
GCA_014522205.1_ASM1452220v1_genomic.gbff.gz	Corynebacterium poyangense	GP475_11795	GlpK	GP475_11800	GlpF	GP475_11805	GlpD
GCA_014522285.1_ASM1452228v1_genomic.gbff.gz	Mycetocola sp. JXN-3	ORF02763	GlpK	ORF02764	GlpF
GCA_014595995.2_ASM1459599v2_genomic.gbff.gz	Actinomyces respiraculi	ID810_10220	GlpD	ID810_10225	GlpK
GCA_014621695.1_ASM1462169v1_genomic.gbff.gz	Streptomyces xanthii	IAG42_28795	GlpD	IAG42_28800	GlpK	IAG42_28805	GlpF	IAG42_28810	GylR
GCA_014621695.1_ASM1462169v1_genomic.gbff.gz	Streptomyces xanthii	IAG42_30095	GlpK	IAG42_30100	GlpF
GCA_014672815.1_ASM1467281v1_genomic.gbff.gz	Glutamicibacter nicotianae	ORF01942	GlpK	ORF01943	GlpF
GCA_014673495.1_ASM1467349v1_genomic.gbff.gz	Streptomyces griseofuscus DSM 40191	HEP81_06114	GlpD	HEP81_06115	GlpK	HEP81_06116	GlpF	HEP81_06117	GylR
GCA_014697215.1_ASM1469721v1_genomic.gbff.gz	Saccharopolyspora pogona NRRL30141	ORF07639	GlpK	ORF07640	GlpF	ORF07642	GlpD
GCA_014701095.1_ASM1470109v1_genomic.gbff.gz	Streptomyces tuirus JCM 4255	GCM10017668_09740	GlpF	GCM10017668_09750	GlpK
GCA_014701095.1_ASM1470109v1_genomic.gbff.gz	Streptomyces tuirus JCM 4255	GCM10017668_12340	GylR	GCM10017668_12350	GlpF	GCM10017668_12360	GlpK	GCM10017668_12370	GlpD
GCA_014701115.1_ASM1470111v1_genomic.gbff.gz	Streptomyces aurantiacus JCM 4677	GCM10017557_66610	GlpD	GCM10017557_66620	GlpK	GCM10017557_66630	GlpF	GCM10017557_66640	GylR
GCA_014701115.1_ASM1470111v1_genomic.gbff.gz	Streptomyces aurantiacus JCM 4677	GCM10017557_69320	GlpK	GCM10017557_69330	GlpF
GCA_014701115.1_ASM1470111v1_genomic.gbff.gz	Streptomyces aurantiacus JCM 4677	GCM10017557_79240	GlpK	GCM10017557_79250	GlpF
GCA_014701265.1_ASM1470126v1_genomic.gbff.gz	Mycobacterium kansasii	NIIDMKKI_80890	GlpK	NIIDMKKI_80900	GlpK
GCA_014705925.2_ASM1470592v2_genomic.gbff.gz	Rothia terrae	IDM49_07690	GlpD	IDM49_07700	GlpF	IDM49_07705	GlpK
GCA_014705945.2_ASM1470594v2_genomic.gbff.gz	Rothia amarae	IDM48_07415	GlpD	IDM48_07420	GlpF	IDM48_07425	GlpK
GCA_014725695.1_ASM1472569v1_genomic.gbff.gz	Microbacterium hominis	IC745_07050	GlpF	IC745_07055	GlpK
GCA_014764445.1_ASM1476444v1_genomic.gbff.gz	Pseudarthrobacter sp. BIM B-2242	IDT60_09900	GlpK	IDT60_09905	GlpF
GCA_014770185.1_ASM1477018v1_genomic.gbff.gz	Rathayibacter toxicus	AYW78_02485	GlpF	AYW78_02490	GlpK
GCA_014770315.1_ASM1477031v1_genomic.gbff.gz	Rathayibacter toxicus	BSG36_02435	GlpF	BSG36_02440	GlpK
GCA_014775655.1_ASM1477565v1_genomic.gbff.gz	Clavibacter zhangzhiyongii	H9X71_09215	GlpF	H9X71_09220	GlpK
GCA_014792805.1_ASM1479280v1_genomic.gbff.gz	Corynebacterium ulcerans	HUF05_01185	GlpK	HUF05_01190	GlpF
GCA_014826095.1_ASM1482609v1_genomic.gbff.gz	Corynebacterium diphtheriae bv. mitis	FGA20_10750	GlpK	FGA20_10755	GlpF	FGA20_10760	GlpD
GCA_014843135.1_ASM1484313v1_genomic.gbff.gz	Mycobacteroides abscessus	E3G42_000380	GlpF	E3G42_000381	GlpK
GCA_014843155.1_ASM1484315v1_genomic.gbff.gz	Mycobacteroides abscessus	E3G43_000367	GlpF	E3G43_000368	GlpK
GCA_014843175.1_ASM1484317v1_genomic.gbff.gz	Mycobacteroides abscessus	E3G57_000353	GlpF	E3G57_000354	GlpK
GCA_014843195.1_ASM1484319v1_genomic.gbff.gz	Mycobacteroides abscessus	E3G66_000361	GlpF	E3G66_000362	GlpK
GCA_014843215.1_ASM1484321v1_genomic.gbff.gz	Mycobacteroides abscessus	E3G69_000387	GlpF	E3G69_000388	GlpK
GCA_014843235.1_ASM1484323v1_genomic.gbff.gz	Mycobacteroides abscessus	E3G70_000384	GlpF	E3G70_000385	GlpK
GCA_014854695.1_ASM1485469v1_genomic.gbff.gz	Rhodococcus rhodochrous	C6Y44_17405	GlpD	C6Y44_17410	GlpK
GCA_014863525.1_ASM1486352v1_genomic.gbff.gz	Brevibacterium sp. JNUCC-42	JNUCC42_00660	GlpF	JNUCC42_00665	GlpK	JNUCC42_00670	GlpD
GCA_014863565.1_ASM1486356v1_genomic.gbff.gz	Arthrobacter sp. TES	IG195_16855	GlpF	IG195_16860	GlpK
GCA_014883915.1_ASM1488391v1_genomic.gbff.gz	Janibacter indicus	IGS73_11275	GlpD	IGS73_11280	GlpK
GCA_014926385.1_ASM1492638v1_genomic.gbff.gz	Trueperella pecoris	HLG82_07690	GlpF	HLG82_07695	GlpK
GCA_014931645.1_ASM1493164v1_genomic.gbff.gz	Trueperella pecoris	INS90_02140	GlpK	INS90_02145	GlpF
GCA_014931665.1_ASM1493166v1_genomic.gbff.gz	Trueperella pecoris	INS88_02035	GlpK	INS88_02040	GlpF
GCA_014960965.1_ASM1496096v1_genomic.gbff.gz	Ruania alkalisoli	IM660_15850	GlpF	IM660_15855	GlpK
GCA_014960965.1_ASM1496096v1_genomic.gbff.gz	Ruania alkalisoli	IM660_18055	GlpD	IM660_18065	GlpK	IM660_18070	GylR	IM660_18075	GlpK
GCA_015034605.1_ASM1503460v1_genomic.gbff.gz	Rhodococcus qingshengii	IM699_04680	GlpD	IM699_04685	GlpK
GCA_015034605.1_ASM1503460v1_genomic.gbff.gz	Rhodococcus qingshengii	IM699_21845	GlpF	IM699_21850	GlpK	IM699_21855	GlpD
GCA_015040095.1_ASM1504009v1_genomic.gbff.gz	Paenarthrobacter sp. YJN-5	HMI59_10605	GlpF	HMI59_10610	GlpK
GCA_015040335.1_ASM1504033v1_genomic.gbff.gz	Paenarthrobacter sp. YJN-D	HMI60_03715	GlpK	HMI60_03720	GlpF
GCA_015099595.1_ASM1509959v1_genomic.gbff.gz	Rhodococcus qingshengii	RQCS_20250	GlpK	RQCS_20260	GlpD
GCA_015099595.1_ASM1509959v1_genomic.gbff.gz	Rhodococcus qingshengii	RQCS_44280	GlpD	RQCS_44290	GlpK	RQCS_44300	GlpF
GCA_015160855.1_ASM1516085v1_genomic.gbff.gz	Streptomyces ferrugineus	IM697_14260	GlpD	IM697_14265	GlpK	IM697_14270	GlpF	IM697_14275	GylR
GCA_015160855.1_ASM1516085v1_genomic.gbff.gz	Streptomyces ferrugineus	IM697_15780	GlpK	IM697_15785	GlpF
GCA_015160855.1_ASM1516085v1_genomic.gbff.gz	Streptomyces ferrugineus	IM697_27620	GlpK	IM697_27625	GylR
GCA_015160875.1_ASM1516087v1_genomic.gbff.gz	Streptomyces chromofuscus DSM 40273	IPT68_06055	GlpF	IPT68_06060	GlpK
GCA_015160875.1_ASM1516087v1_genomic.gbff.gz	Streptomyces chromofuscus DSM 40273	IPT68_07360	GylR	IPT68_07365	GlpF	IPT68_07370	GlpK	IPT68_07375	GlpD
GCA_015169995.1_ASM1516999v1_genomic.gbff.gz	Rhodococcus pyridinivorans	INP59_16415	GlpD	INP59_16420	GlpK
GCA_015209825.1_ASM1520982v1_genomic.gbff.gz	Nocardia seriolae	IMZ23_03785	GlpF	IMZ23_03790	GlpD	IMZ23_03795	GlpK	IMZ23_03800	GylR	IMZ23_03805	GlpK
GCA_015240065.1_ASM1524006v1_genomic.gbff.gz	Nanchangia anserum	H8R18_02175	GlpK	H8R18_02180	GlpF
GCA_015240415.1_ASM1524041v1_genomic.gbff.gz	Rothia mucilaginosa	ORF00046	GlpD	ORF00047	GlpF	ORF00048	GlpK
GCA_015244315.1_ASM1524431v1_genomic.gbff.gz	Streptomyces olivaceus	ORF00228	GlpF	ORF00229	GlpK
GCA_015244315.1_ASM1524431v1_genomic.gbff.gz	Streptomyces olivaceus	ORF06239	GlpD	ORF06240	GlpK	ORF06241	GlpF	ORF06243	GylR
GCA_015277855.1_ASM1527785v1_genomic.gbff.gz	Microbacterium cremeum	ORF02526	GlpK	ORF02527	GlpD
GCA_015291085.1_ASM1529108v1_genomic.gbff.gz	Streptomyces violascens ATCC 27968	DI273_26755	GlpD	DI273_26760	GlpK	DI273_26765	GlpF	DI273_26770	GylR
GCA_015291085.1_ASM1529108v1_genomic.gbff.gz	Streptomyces violascens ATCC 27968	DI273_29745	GlpK	DI273_29750	GlpF
GCA_015327065.1_ASM1532706v1_genomic.gbff.gz	Cellulosimicrobium sp. JZ28	ORF00468	GlpK	ORF00469	GlpF	ORF00470	GlpD
GCA_015601545.1_ASM1560154v1_genomic.gbff.gz	Streptomyces albidoflavus	ORF05193	GlpD	ORF05196	GlpK	ORF05195	GlpF	ORF05197	GylR
GCA_015601545.1_ASM1560154v1_genomic.gbff.gz	Streptomyces albidoflavus	ORF05811	GlpK	ORF05812	GlpF
GCA_015654185.1_ASM1565418v1_genomic.gbff.gz	Rhodococcus sp. M8	ISO16_07220	GlpD	ISO16_07225	GlpK
GCA_015678935.1_ASM1567893v1_genomic.gbff.gz	Rhodococcus qingshengii	I1G86_07100	GlpF	I1G86_07105	GlpK	I1G86_07110	GlpD
GCA_015678935.1_ASM1567893v1_genomic.gbff.gz	Rhodococcus qingshengii	I1G86_18830	GlpD	I1G86_18835	GlpK
GCA_015689475.1_ASM1568947v1_genomic.gbff.gz	Streptomyces solisilvae	I1A49_04710	GylR	I1A49_04715	GlpK
GCA_015689475.1_ASM1568947v1_genomic.gbff.gz	Streptomyces solisilvae	I1A49_06985	GlpF	I1A49_06990	GlpK
GCA_015689475.1_ASM1568947v1_genomic.gbff.gz	Streptomyces solisilvae	I1A49_10785	GylR	I1A49_10790	GlpF	I1A49_10795	GlpK	I1A49_10800	GlpD
GCA_015689475.1_ASM1568947v1_genomic.gbff.gz	Streptomyces solisilvae	I1A49_38640	GlpF	I1A49_38645	GlpK
GCA_015708605.1_ASM1570860v1_genomic.gbff.gz	Streptomyces clavuligerus ATCC 27064	GE265_03060	GlpF	GE265_03065	GlpK
GCA_015708605.1_ASM1570860v1_genomic.gbff.gz	Streptomyces clavuligerus ATCC 27064	GE265_04245	GylR	GE265_04250	GlpF	GE265_04255	GlpK	GE265_04260	GlpD
GCA_015710575.2_ASM1571057v2_genomic.gbff.gz	Mycolicibacterium mengxianglii	ORF00156	GlpD	ORF00157	GlpK	ORF00158	GlpF	ORF00159	GylR	ORF00160	GlpK
GCA_015710995.1_ASM1571099v1_genomic.gbff.gz	Streptomyces gardneri ATCC 15439	H4W23_08185	GylR	H4W23_08190	GlpF	H4W23_08195	GlpK	H4W23_08200	GlpD
GCA_015711475.2_ASM1571147v2_genomic.gbff.gz	Actinomyces trachealis	ORF00353	GlpK	ORF00354	GlpF
GCA_015767735.1_ASM1576773v1_genomic.gbff.gz	Streptomyces clavuligerus	I3J04_23870	GlpD	I3J04_23875	GlpK	I3J04_23880	GlpF	I3J04_23885	GylR
GCA_015767735.1_ASM1576773v1_genomic.gbff.gz	Streptomyces clavuligerus	I3J04_25060	GlpK	I3J04_25065	GlpF
GCA_015767755.1_ASM1576775v1_genomic.gbff.gz	Streptomyces clavuligerus	I3J05_26490	GlpF	I3J05_26495	GlpK
GCA_015767755.1_ASM1576775v1_genomic.gbff.gz	Streptomyces clavuligerus	I3J05_27670	GylR	I3J05_27675	GlpF	I3J05_27680	GlpK	I3J05_27685	GlpD
GCA_015767775.1_ASM1576777v1_genomic.gbff.gz	Streptomyces clavuligerus	I3J06_23885	GlpD	I3J06_23890	GlpK	I3J06_23895	GlpF	I3J06_23900	GylR
GCA_015767775.1_ASM1576777v1_genomic.gbff.gz	Streptomyces clavuligerus	I3J06_25075	GlpK	I3J06_25080	GlpF
GCA_015767795.1_ASM1576779v1_genomic.gbff.gz	Streptomyces clavuligerus	I3J07_23920	GlpD	I3J07_23925	GlpK	I3J07_23930	GlpF	I3J07_23935	GylR
GCA_015767795.1_ASM1576779v1_genomic.gbff.gz	Streptomyces clavuligerus	I3J07_25110	GlpK	I3J07_25115	GlpF
GCA_015767815.1_ASM1576781v1_genomic.gbff.gz	Streptomyces clavuligerus	I3J08_02975	GlpF	I3J08_02980	GlpK
GCA_015767815.1_ASM1576781v1_genomic.gbff.gz	Streptomyces clavuligerus	I3J08_04155	GylR	I3J08_04160	GlpF	I3J08_04165	GlpK	I3J08_04170	GlpD
GCA_015767835.1_ASM1576783v1_genomic.gbff.gz	Streptomyces clavuligerus	I3J15_23810	GlpD	I3J15_23815	GlpK	I3J15_23820	GlpF	I3J15_23825	GylR
GCA_015767835.1_ASM1576783v1_genomic.gbff.gz	Streptomyces clavuligerus	I3J15_24995	GlpK	I3J15_25000	GlpF
GCA_015767855.1_ASM1576785v1_genomic.gbff.gz	Streptomyces clavuligerus	I3J09_23885	GlpD	I3J09_23890	GlpK	I3J09_23895	GlpF	I3J09_23900	GylR
GCA_015767855.1_ASM1576785v1_genomic.gbff.gz	Streptomyces clavuligerus	I3J09_25075	GlpK	I3J09_25080	GlpF
GCA_015767875.1_ASM1576787v1_genomic.gbff.gz	Streptomyces clavuligerus	I3J16_23895	GlpD	I3J16_23900	GlpK	I3J16_23905	GlpF	I3J16_23910	GylR
GCA_015767875.1_ASM1576787v1_genomic.gbff.gz	Streptomyces clavuligerus	I3J16_25085	GlpK	I3J16_25090	GlpF
GCA_015767895.1_ASM1576789v1_genomic.gbff.gz	Streptomyces clavuligerus	I3J17_03000	GlpF	I3J17_03005	GlpK
GCA_015767895.1_ASM1576789v1_genomic.gbff.gz	Streptomyces clavuligerus	I3J17_04180	GylR	I3J17_04185	GlpF	I3J17_04190	GlpK	I3J17_04195	GlpD
GCA_015767915.1_ASM1576791v1_genomic.gbff.gz	Streptomyces clavuligerus	I3J18_23910	GlpD	I3J18_23915	GlpK	I3J18_23920	GlpF	I3J18_23925	GylR
GCA_015767915.1_ASM1576791v1_genomic.gbff.gz	Streptomyces clavuligerus	I3J18_25100	GlpK	I3J18_25105	GlpF
GCA_015767935.1_ASM1576793v1_genomic.gbff.gz	Streptomyces clavuligerus	I3J19_23870	GlpD	I3J19_23875	GlpK	I3J19_23880	GlpF	I3J19_23885	GylR
GCA_015767935.1_ASM1576793v1_genomic.gbff.gz	Streptomyces clavuligerus	I3J19_25060	GlpK	I3J19_25065	GlpF
GCA_015910445.1_ASM1591044v1_genomic.gbff.gz	Streptomyces bathyalis	G4Z16_28665	GlpD	G4Z16_28670	GlpK	G4Z16_28675	GlpF	G4Z16_28680	GylR
GCA_015910445.1_ASM1591044v1_genomic.gbff.gz	Streptomyces bathyalis	G4Z16_30575	GlpK	G4Z16_30580	GlpF
GCA_016025875.1_ASM1602587v1_genomic.gbff.gz	Rhodococcus equi	I6H09_01105	GlpD	I6H09_01110	GlpK
GCA_016026415.1_ASM1602641v1_genomic.gbff.gz	Corynebacterium amycolatum	I6G95_02050	GlpD	I6G95_02055	GlpF	I6G95_02060	GlpK
GCA_016026555.1_ASM1602655v1_genomic.gbff.gz	Brevibacterium casei	I6G94_01965	GlpD	I6G94_01970	GlpF	I6G94_01975	GlpK
GCA_016026595.1_ASM1602659v1_genomic.gbff.gz	Brevibacterium casei	I6G93_17245	GlpD	I6G93_17250	GlpF	I6G93_17255	GlpK
GCA_016027415.1_ASM1602741v1_genomic.gbff.gz	Brevibacterium casei	I6G59_08295	GlpD	I6G59_08300	GlpF	I6G59_08305	GlpK
GCA_016027615.1_ASM1602761v1_genomic.gbff.gz	Corynebacterium minutissimum	I6G51_01000	GlpK	I6G51_01005	GlpF	I6G51_01010	GlpD
GCA_016028855.1_ASM1602885v1_genomic.gbff.gz	Rothia kristinae	I6G21_07790	GlpK	I6G21_07795	GlpF	I6G21_07800	GlpD
GCA_016126915.1_ASM1612691v1_genomic.gbff.gz	Corynebacterium minutissimum	I6H49_11835	GlpD	I6H49_11840	GlpF	I6H49_11845	GlpK
GCA_016127015.1_ASM1612701v1_genomic.gbff.gz	Corynebacterium tuberculostearicum	I6H50_09575	GlpK	I6H50_09580	GlpF	I6H50_09585	GlpD
GCA_016127155.1_ASM1612715v1_genomic.gbff.gz	Brevibacterium casei	I6H47_07915	GlpD	I6H47_07920	GlpF	I6H47_07925	GlpK
GCA_016127395.1_ASM1612739v1_genomic.gbff.gz	Corynebacterium glucuronolyticum	I6I10_06310	GlpK	I6I10_06315	GlpF	I6I10_06320	GlpD
GCA_016127615.1_ASM1612761v1_genomic.gbff.gz	Corynebacterium amycolatum	I6H48_02650	GlpD	I6H48_02655	GlpF	I6H48_02660	GlpK
GCA_016127855.1_ASM1612785v1_genomic.gbff.gz	Actinomyces naeslundii	I6H94_00140	GlpD	I6H94_00145	GlpF	I6H94_00150	GlpK
GCA_016127955.1_ASM1612795v1_genomic.gbff.gz	Actinomyces oris	I6I08_09015	GlpD	I6I08_09020	GlpF	I6I08_09025	GlpK
GCA_016127995.1_ASM1612799v1_genomic.gbff.gz	Schaalia meyeri	I6H42_06260	GlpK	I6H42_06265	GlpF
GCA_016128175.1_ASM1612817v1_genomic.gbff.gz	Rothia kristinae	I6H58_02265	GlpD	I6H58_02270	GlpF	I6H58_02275	GlpK
GCA_016128295.1_ASM1612829v1_genomic.gbff.gz	Streptomyces alfalfae	I8755_07140	GlpF	I8755_07145	GlpK
GCA_016128295.1_ASM1612829v1_genomic.gbff.gz	Streptomyces alfalfae	I8755_08450	GylR	I8755_08455	GlpF	I8755_08460	GlpK	I8755_08465	GlpD
GCA_016267665.1_ASM1626766v1_genomic.gbff.gz	Curtobacterium sp. YC1	I8920_07975	GlpK	I8920_07980	GlpF
GCA_016403285.1_ASM1640328v1_genomic.gbff.gz	Corynebacterium striatum	I6I11_08155	GlpK	I6I11_08160	GlpF	I6I11_08165	GlpD
GCA_016446355.1_ASM1644635v1_genomic.gbff.gz	Mycobacteroides chelonae	HBA97_01895	GlpF	HBA97_01900	GlpK
GCA_016446375.1_ASM1644637v1_genomic.gbff.gz	Mycobacteroides chelonae	HBE99_00515	GlpF	HBE99_00520	GlpK
GCA_016467295.1_ASM1646729v1_genomic.gbff.gz	Streptomyces murinus	ORF05767	GylR	ORF05768	GlpF	ORF05769	GlpK	ORF05770	GlpD
GCA_016598535.1_ASM1659853v1_genomic.gbff.gz	Rhodococcus sp. P-2	I7X09_03525	GlpD	I7X09_03530	GlpK
GCA_016598535.1_ASM1659853v1_genomic.gbff.gz	Rhodococcus sp. P-2	I7X09_08565	GlpD	I7X09_08570	GlpK	I7X09_08575	GlpF
GCA_016598575.1_ASM1659857v1_genomic.gbff.gz	Streptomyces sp. HSG2	ORF03796	GlpD	ORF03797	GlpK	ORF03798	GlpF	ORF03799	GylR
GCA_016598615.1_ASM1659861v1_genomic.gbff.gz	Streptomyces liliifuscus	JEQ17_37120	GlpD	JEQ17_37125	GlpK	JEQ17_37130	GlpF	JEQ17_37135	GylR
GCA_016598615.1_ASM1659861v1_genomic.gbff.gz	Streptomyces liliifuscus	JEQ17_38880	GlpK	JEQ17_38885	GlpF
GCA_016598695.1_ASM1659869v1_genomic.gbff.gz	Rhodococcus pyridinivorans	JGU70_15765	GlpD	JGU70_15770	GlpK
GCA_016598775.1_ASM1659877v1_genomic.gbff.gz	Actinomyces weissii CCUG 61299	JG540_01980	GlpK	JG540_01985	GlpF
GCA_016599755.1_ASM1659975v1_genomic.gbff.gz	Corynebacterium kefirresidentii	I6I12_01700	GlpD	I6I12_01705	GlpF	I6I12_01710	GlpK
GCA_016605905.1_ASM1660590v1_genomic.gbff.gz	Streptomyces sp. XC 2026	IPZ77_25650	GlpD	IPZ77_25655	GlpK	IPZ77_25660	GlpF	IPZ77_25665	GylR
GCA_016626125.1_ASM1662612v1_genomic.gbff.gz	Actinomyces sp. HMT897	JJJ15_04010	GlpD	JJJ15_04015	GlpK
GCA_016628525.2_ASM1662852v2_genomic.gbff.gz	Corynebacterium macginleyi	GWO64_011365	GlpK	GWO64_011370	GlpF	GWO64_011375	GlpD
GCA_016628735.2_ASM1662873v2_genomic.gbff.gz	Corynebacterium macginleyi	GWO70_011025	GlpK	GWO70_011030	GlpF	GWO70_011035	GlpD
GCA_016694895.1_ASM1669489v1_genomic.gbff.gz	Actinomyces sp. HMT 175	JJJ14_02505	GlpK	JJJ14_02510	GlpF	JJJ14_02515	GlpD
GCA_016694995.1_ASM1669499v1_genomic.gbff.gz	Paenarthrobacter ureafaciens	JHQ56_11280	GlpK	JHQ56_11285	GlpF
GCA_016695385.1_ASM1669538v1_genomic.gbff.gz	Saccharothrix sp. 6-C	IOD16_11630	GlpD	IOD16_11635	GlpK	IOD16_11640	GlpF	IOD16_11645	GylR
GCA_016695385.1_ASM1669538v1_genomic.gbff.gz	Saccharothrix sp. 6-C	IOD16_32525	GlpK	IOD16_32530	GlpF	IOD16_32535	GlpD
GCA_016699675.1_ASM1669967v1_genomic.gbff.gz	Austwickia sp.	IPK37_18890	GlpK	IPK37_18895	GlpF	IPK37_18900	GlpD
GCA_016722835.2_ASM1672283v2_genomic.gbff.gz	Rhodococcus qingshengii	JKI97_04715	GlpD	JKI97_04720	GlpK	JKI97_04725	GlpF
GCA_016722835.2_ASM1672283v2_genomic.gbff.gz	Rhodococcus qingshengii	JKI97_22030	GlpK	JKI97_22035	GlpD
GCA_016726245.1_ASM1672624v1_genomic.gbff.gz	Brevibacterium casei	I6I57_16170	GlpK	I6I57_16175	GlpF	I6I57_16180	GlpD
GCA_016726365.1_ASM1672636v1_genomic.gbff.gz	Rothia aeria	I6I94_02610	GlpD	I6I94_02615	GlpF	I6I94_02620	GlpK
GCA_016727365.1_ASM1672736v1_genomic.gbff.gz	Corynebacterium ulcerans	I6I75_03640	GlpF	I6I75_03645	GlpK
GCA_016728105.1_ASM1672810v1_genomic.gbff.gz	Corynebacterium striatum	I6I72_08440	GlpD	I6I72_08445	GlpF	I6I72_08450	GlpK
GCA_016728205.1_ASM1672820v1_genomic.gbff.gz	Corynebacterium striatum	I6I73_08745	GlpD	I6I73_08750	GlpF	I6I73_08755	GlpK
GCA_016728365.1_ASM1672836v1_genomic.gbff.gz	Corynebacterium tuberculostearicum	I6I74_04495	GlpK	I6I74_04500	GlpF	I6I74_04505	GlpD
GCA_016728645.1_ASM1672864v1_genomic.gbff.gz	Corynebacterium glucuronolyticum	I6I68_04075	GlpK	I6I68_04080	GlpF	I6I68_04085	GlpD
GCA_016728685.1_ASM1672868v1_genomic.gbff.gz	Corynebacterium aurimucosum	I6I67_06575	GlpD	I6I67_06580	GlpF	I6I67_06585	GlpK
GCA_016728705.1_ASM1672870v1_genomic.gbff.gz	Corynebacterium aurimucosum	I6I66_03710	GlpD	I6I66_03715	GlpF	I6I66_03720	GlpK
GCA_016728725.1_ASM1672872v1_genomic.gbff.gz	Corynebacterium amycolatum	I6I65_07090	GlpD	I6I65_07095	GlpF	I6I65_07100	GlpK
GCA_016728745.1_ASM1672874v1_genomic.gbff.gz	Corynebacterium amycolatum	I6I64_04350	GlpD	I6I64_04355	GlpF	I6I64_04360	GlpK
GCA_016756395.1_ASM1675639v1_genomic.gbff.gz	Streptomyces sp. SN-593	RVR_1355	GylR	RVR_1356	GlpF	RVR_1357	GlpK	RVR_1358	GlpD
GCA_016756395.1_ASM1675639v1_genomic.gbff.gz	Streptomyces sp. SN-593	RVR_5237	GlpK	RVR_5238	GlpF
GCA_016766735.1_ASM1676673v1_genomic.gbff.gz	Cutibacterium avidum	JMX17_02905	GlpF	JMX17_02910	GlpK
GCA_016766755.1_ASM1676675v1_genomic.gbff.gz	Cutibacterium avidum	JMX53_04310	GlpK	JMX53_04315	GlpF
GCA_016766835.1_ASM1676683v1_genomic.gbff.gz	Dermacoccus nishinomiyaensis	I6I76_03665	GlpD	I6I76_03675	GlpF	I6I76_03680	GlpK
GCA_016767715.1_ASM1676771v1_genomic.gbff.gz	Mycobacteroides chelonae	HBA99_01895	GlpF	HBA99_01900	GlpK
GCA_016772255.1_ASM1677225v1_genomic.gbff.gz	Rhodococcus sp. 21391	GO592_18250	GlpD	GO592_18255	GlpK
GCA_016772455.1_ASM1677245v1_genomic.gbff.gz	Streptomyces microflavus	IFE09_05630	GylR	IFE09_05635	GlpF	IFE09_05640	GlpK	IFE09_05645	GlpD
GCA_016803985.1_ASM1680398v1_genomic.gbff.gz	Streptomyces koyangensis	G9U55_00390	GlpK	G9U55_00395	GlpD
GCA_016803985.1_ASM1680398v1_genomic.gbff.gz	Streptomyces koyangensis	G9U55_00735	GlpF	G9U55_00740	GlpK
GCA_016803985.1_ASM1680398v1_genomic.gbff.gz	Streptomyces koyangensis	G9U55_03870	GylR	G9U55_03875	GlpF	G9U55_03880	GlpK	G9U55_03885	GlpD
GCA_016804005.1_ASM1680400v1_genomic.gbff.gz	Streptomyces pratensis	ORF01956	GlpK	ORF01957	GlpF
GCA_016804005.1_ASM1680400v1_genomic.gbff.gz	Streptomyces pratensis	ORF04599	GylR	ORF04600	GlpF	ORF04601	GlpK	ORF04602	GlpD
GCA_016804345.1_ASM1680434v1_genomic.gbff.gz	Rhodococcus ruber	F1734_18250	GlpD	F1734_18255	GlpK
GCA_016805985.1_ASM1680598v1_genomic.gbff.gz	Microbacterium sp. JZ31	ORF01744	GlpF	ORF01745	GlpK
GCA_016834535.1_ASM1683453v1_genomic.gbff.gz	Cutibacterium avidum KCTC 5339	JMX58_11405	GlpK	JMX58_11410	GlpF
GCA_016839185.1_ASM1683918v1_genomic.gbff.gz	Rhodococcus aetherivorans	JQ505_13175	GlpK	JQ505_13180	GlpD
GCA_016859185.1_ASM1685918v1_genomic.gbff.gz	Saccharopolyspora erythraea NRRL 23338	JQX30_32625	GlpD	JQX30_32635	GlpF	JQX30_32640	GlpK
GCA_016879575.2_ASM1687957v2_genomic.gbff.gz	Rhodococcus equi	GS533_002350	GlpD	GS533_002355	GlpK
GCA_016887465.1_ASM1688746v1_genomic.gbff.gz	Nocardiopsis sp. BM-2018	JK586_02785	GylR	JK586_02790	GlpK	JK586_02795	GlpF	JK586_02805	GlpK	JK586_02815	GlpD
GCA_016889225.1_ASM1688922v1_genomic.gbff.gz	Corynebacterium glucuronolyticum	I6J20_00995	GlpK	I6J20_01000	GlpF	I6J20_01005	GlpD
GCA_016889365.1_ASM1688936v1_genomic.gbff.gz	Corynebacterium kroppenstedtii	I6J22_05380	GlpD	I6J22_05385	GlpF	I6J22_05390	GlpK
GCA_016889405.1_ASM1688940v1_genomic.gbff.gz	Corynebacterium kroppenstedtii	I6J24_00515	GlpK	I6J24_00520	GlpF	I6J24_00525	GlpD
GCA_016889425.1_ASM1688942v1_genomic.gbff.gz	Corynebacterium amycolatum	I6J19_03405	GlpK	I6J19_03410	GlpF	I6J19_03415	GlpD
GCA_016889445.1_ASM1688944v1_genomic.gbff.gz	Corynebacterium striatum	I6J27_04125	GlpD	I6J27_04130	GlpF	I6J27_04135	GlpK
GCA_016889465.1_ASM1688946v1_genomic.gbff.gz	Corynebacterium macginleyi	I6J25_11615	GlpK	I6J25_11620	GlpF	I6J25_11625	GlpD
GCA_016889705.1_ASM1688970v1_genomic.gbff.gz	Amycolatopsis sp. FDAARGOS 1241	I6J71_39380	GlpD	I6J71_39385	GlpF	I6J71_39390	GlpK
GCA_016889765.1_ASM1688976v1_genomic.gbff.gz	Corynebacterium minutissimum	I6J26_05125	GlpK	I6J26_05130	GlpF	I6J26_05135	GlpD
GCA_016889785.1_ASM1688978v1_genomic.gbff.gz	Corynebacterium glucuronolyticum	I6J21_09165	GlpD	I6J21_09170	GlpF	I6J21_09175	GlpK
GCA_016889985.1_ASM1688998v1_genomic.gbff.gz	Corynebacterium sp. FDAARGOS 1242	I6J72_12290	GlpD	I6J72_12295	GlpF	I6J72_12300	GlpK
GCA_016894245.1_ASM1689424v1_genomic.gbff.gz	Corynebacterium kroppenstedtii	I6J23_02405	GlpD	I6J23_02410	GlpF	I6J23_02415	GlpK
GCA_016894265.1_ASM1689426v1_genomic.gbff.gz	Corynebacterium tuberculostearicum	I6J28_03320	GlpD	I6J28_03325	GlpF	I6J28_03330	GlpK
GCA_016894325.1_ASM1689432v1_genomic.gbff.gz	Glutamicibacter protophormiae	JQN66_08725	GlpK	JQN66_08730	GlpF
GCA_016904675.1_ASM1690467v1_genomic.gbff.gz	Arcanobacterium phocisimile DSM 26142	JTE88_01310	GlpK	JTE88_01315	GlpF
GCA_016906185.1_ASM1690618v1_genomic.gbff.gz	Streptomyces californicus	I6J39_02705	GlpF	I6J39_02710	GlpK
GCA_016906185.1_ASM1690618v1_genomic.gbff.gz	Streptomyces californicus	I6J39_05410	GylR	I6J39_05415	GlpF	I6J39_05420	GlpK	I6J39_05425	GlpD
GCA_016906205.1_ASM1690620v1_genomic.gbff.gz	Streptomyces californicus	I6J42_28320	GlpD	I6J42_28325	GlpK	I6J42_28330	GlpF	I6J42_28335	GylR
GCA_016906205.1_ASM1690620v1_genomic.gbff.gz	Streptomyces californicus	I6J42_31045	GlpK	I6J42_31050	GlpF
GCA_016906225.1_ASM1690622v1_genomic.gbff.gz	Streptomyces californicus	I6J41_02535	GlpF	I6J41_02540	GlpK
GCA_016906225.1_ASM1690622v1_genomic.gbff.gz	Streptomyces californicus	I6J41_05240	GylR	I6J41_05245	GlpF	I6J41_05250	GlpK	I6J41_05255	GlpD
GCA_016906245.1_ASM1690624v1_genomic.gbff.gz	Streptomyces californicus	I6J43_02575	GlpF	I6J43_02580	GlpK
GCA_016906245.1_ASM1690624v1_genomic.gbff.gz	Streptomyces californicus	I6J43_05285	GylR	I6J43_05290	GlpF	I6J43_05295	GlpK	I6J43_05300	GlpD
GCA_016906265.1_ASM1690626v1_genomic.gbff.gz	Streptomyces californicus	I6J40_29270	GlpD	I6J40_29275	GlpK	I6J40_29280	GlpF	I6J40_29285	GylR
GCA_016906265.1_ASM1690626v1_genomic.gbff.gz	Streptomyces californicus	I6J40_31820	GlpK	I6J40_31825	GlpF
GCA_016917755.1_ASM1691775v1_genomic.gbff.gz	Streptomyces noursei	JNO44_09160	GlpF	JNO44_09165	GlpK
GCA_016917755.1_ASM1691775v1_genomic.gbff.gz	Streptomyces noursei	JNO44_11700	GylR	JNO44_11705	GlpF	JNO44_11710	GlpK	JNO44_11715	GlpD
GCA_016919305.1_ASM1691930v1_genomic.gbff.gz	Microbacterium hominis	JVX92_10295	GlpF	JVX92_10300	GlpK
GCA_016919385.1_ASM1691938v1_genomic.gbff.gz	Gordonia sp. PDNC005	JVX90_04480	GlpK	JVX90_04485	GlpD
GCA_016919465.1_ASM1691946v1_genomic.gbff.gz	Tsukamurella tyrosinosolvens	JVY00_21990	GlpD	JVY00_21995	GlpK
GCA_016919685.1_ASM1691968v1_genomic.gbff.gz	Streptomyces tsukubensis	ORF06024	GlpD	ORF06025	GlpK	ORF06026	GlpF	ORF06027	GylR
GCA_016924835.1_ASM1692483v1_genomic.gbff.gz	Rothia sp. ZJ932	JR346_06755	GlpD	JR346_06760	GlpF	JR346_06765	GlpK
GCA_016925615.1_ASM1692561v1_genomic.gbff.gz	Natronosporangium hydrolyticum DSM 106523	JQS43_09775	GlpD	JQS43_09780	GlpK	JQS43_09785	GlpF	JQS43_09790	GylR	JQS43_09795	GlpK
GCA_016925615.1_ASM1692561v1_genomic.gbff.gz	Natronosporangium hydrolyticum DSM 106523	JQS43_20715	GlpD	JQS43_20720	GlpK	JQS43_20725	GlpF
GCA_017068035.1_ASM1706803v1_genomic.gbff.gz	Rhodococcus erythropolis	JXX30_10170	GlpK	JXX30_10175	GlpD
GCA_017068035.1_ASM1706803v1_genomic.gbff.gz	Rhodococcus erythropolis	JXX30_21950	GlpD	JXX30_21955	GlpK	JXX30_21960	GlpF
GCA_017068255.1_ASM1706825v1_genomic.gbff.gz	Rhodococcus sp. PSBB066	JYA75_14285	GlpK	JYA75_14290	GlpD
GCA_017068295.1_ASM1706829v1_genomic.gbff.gz	Rhodococcus sp. PSBB049	JYA91_13295	GlpD	JYA91_13300	GlpK
GCA_017068375.1_ASM1706837v1_genomic.gbff.gz	Rhodococcus koreensis	JWS14_34085	GlpK	JWS14_34090	GlpD
GCA_017068395.1_ASM1706839v1_genomic.gbff.gz	Rhodococcus pseudokoreensis	JWS13_09825	GlpD	JWS13_09830	GlpK
GCA_017163995.1_ASM1716399v1_genomic.gbff.gz	Streptomyces lividans	SLIVDG2_29440	GlpD	SLIVDG2_29445	GlpK	SLIVDG2_29450	GlpF	SLIVDG2_29455	GylR
GCA_017183555.1_ASM1718355v1_genomic.gbff.gz	Mycobacteroides abscessus subsp. abscessus	IN842_02275	GlpF	IN842_02280	GlpK
GCA_017183655.1_ASM1718365v1_genomic.gbff.gz	Mycobacteroides abscessus subsp. abscessus	IN840_02100	GlpF	IN840_02105	GlpK
GCA_017183735.1_ASM1718373v1_genomic.gbff.gz	Mycobacteroides abscessus subsp. abscessus	IN841_01820	GlpF	IN841_01825	GlpK
GCA_017183775.1_ASM1718377v1_genomic.gbff.gz	Mycobacteroides abscessus subsp. abscessus	IN839_01820	GlpF	IN839_01825	GlpK
GCA_017183795.1_ASM1718379v1_genomic.gbff.gz	Mycobacteroides abscessus subsp. abscessus	IN838_01820	GlpF	IN838_01825	GlpK
GCA_017183815.1_ASM1718381v1_genomic.gbff.gz	Mycobacteroides abscessus subsp. abscessus	IN837_02055	GlpF	IN837_02060	GlpK
GCA_017183835.1_ASM1718383v1_genomic.gbff.gz	Mycobacteroides abscessus subsp. abscessus	IMZ79_01800	GlpF	IMZ79_01805	GlpK
GCA_017183855.1_ASM1718385v1_genomic.gbff.gz	Mycobacteroides abscessus subsp. massiliense	I2T84_02455	GlpF	I2T84_02460	GlpK
GCA_017183875.1_ASM1718387v1_genomic.gbff.gz	Mycobacteroides abscessus subsp. abscessus	I3U34_01820	GlpF	I3U34_01825	GlpK
GCA_017183895.1_ASM1718389v1_genomic.gbff.gz	Mycobacteroides abscessus subsp. abscessus	I3U37_01820	GlpF	I3U37_01825	GlpK
GCA_017183915.1_ASM1718391v1_genomic.gbff.gz	Mycobacteroides abscessus subsp. bolletii	I3U44_01825	GlpF	I3U44_01830	GlpK
GCA_017183935.1_ASM1718393v1_genomic.gbff.gz	Mycobacteroides abscessus subsp. abscessus	I3U31_02010	GlpF	I3U31_02015	GlpK
GCA_017183955.1_ASM1718395v1_genomic.gbff.gz	Mycobacteroides abscessus subsp. abscessus	I3U40_02010	GlpF	I3U40_02015	GlpK
GCA_017183975.1_ASM1718397v1_genomic.gbff.gz	Mycobacteroides abscessus subsp. massiliense	I3U35_01895	GlpF	I3U35_01900	GlpK
GCA_017189355.1_ASM1718935v1_genomic.gbff.gz	Mycobacteroides abscessus subsp. abscessus	I3U29_01820	GlpF	I3U29_01825	GlpK
GCA_017189375.1_ASM1718937v1_genomic.gbff.gz	Mycobacteroides abscessus subsp. abscessus	I3U32_01820	GlpF	I3U32_01825	GlpK
GCA_017189395.1_ASM1718939v1_genomic.gbff.gz	Mycobacteroides abscessus subsp. abscessus	I3U41_02100	GlpF	I3U41_02105	GlpK
GCA_017189415.1_ASM1718941v1_genomic.gbff.gz	Mycobacteroides abscessus subsp. abscessus	I3U36_02485	GlpF	I3U36_02490	GlpK
GCA_017189435.1_ASM1718943v1_genomic.gbff.gz	Mycobacteroides abscessus subsp. abscessus	I3U42_02490	GlpF	I3U42_02495	GlpK
GCA_017190535.1_ASM1719053v1_genomic.gbff.gz	Mycobacteroides abscessus subsp. massiliense	I3U30_01895	GlpF	I3U30_01900	GlpK
GCA_017190595.1_ASM1719059v1_genomic.gbff.gz	Mycobacteroides abscessus subsp. abscessus	I3U43_01820	GlpF	I3U43_01825	GlpK
GCA_017190695.1_ASM1719069v1_genomic.gbff.gz	Mycobacteroides abscessus subsp. abscessus	I3U38_01820	GlpF	I3U38_01825	GlpK
GCA_017190795.1_ASM1719079v1_genomic.gbff.gz	Mycobacteroides abscessus subsp. abscessus	I3U39_02430	GlpF	I3U39_02435	GlpK
GCA_017190875.1_ASM1719087v1_genomic.gbff.gz	Mycobacteroides abscessus subsp. abscessus	I3U33_01930	GlpF	I3U33_01935	GlpK
GCA_017309995.1_ASM1730999v1_genomic.gbff.gz	Nocardioides aromaticivorans	CFH99_12970	GlpD	CFH99_12975	GlpK
GCA_017310035.1_ASM1731003v1_genomic.gbff.gz	Nocardioides sp. S5	CFI00_05350	GlpK	CFI00_05355	GylR	CFI00_05360	GlpD	CFI00_05365	GlpK	CFI00_05370	GlpF
GCA_017311125.1_ASM1731112v1_genomic.gbff.gz	Streptomyces sp. M54	H3V39_02530	GlpF	H3V39_02535	GlpK
GCA_017311125.1_ASM1731112v1_genomic.gbff.gz	Streptomyces sp. M54	H3V39_05090	GylR	H3V39_05095	GlpF	H3V39_05100	GlpK	H3V39_05105	GlpD
GCA_017352335.1_ASM1735233v1_genomic.gbff.gz	Streptomyces nodosus	ORF05593	GlpD	ORF05594	GlpK	ORF05595	GlpF	ORF05596	GylR
GCA_017356985.1_ASM1735698v1_genomic.gbff.gz	Streptomyces griseocarneus	J3S04_24125	GylR	J3S04_24130	GlpF	J3S04_24135	GlpK	J3S04_24140	GlpD
GCA_017357425.1_ASM1735742v1_genomic.gbff.gz	Arthrobacter sp. D5-1	AYX22_11770	GlpK	AYX22_11775	GlpF
GCA_017357445.1_ASM1735744v1_genomic.gbff.gz	Paenarthrobacter ureafaciens	AYX19_13055	GlpF	AYX19_13060	GlpK
GCA_017358145.1_ASM1735814v1_genomic.gbff.gz	Streptomyces sp. CA-256286	JHY03_10920	GylR	JHY03_10930	GlpF	JHY03_10940	GlpK	JHY03_10950	GlpD
GCA_017498645.1_ASM1749864v1_genomic.gbff.gz	Streptomyces lividans	SLIVYQS_29440	GlpD	SLIVYQS_29445	GlpK	SLIVYQS_29450	GlpF	SLIVYQS_29455	GylR
GCA_017526105.1_ASM1752610v1_genomic.gbff.gz	Streptomyces cyanogenus	S1361_02885	GylR	S1361_02890	GlpK
GCA_017526105.1_ASM1752610v1_genomic.gbff.gz	Streptomyces cyanogenus	S1361_07700	GlpF	S1361_07705	GlpK
GCA_017526105.1_ASM1752610v1_genomic.gbff.gz	Streptomyces cyanogenus	S1361_09140	GylR	S1361_09145	GlpF	S1361_09150	GlpK	S1361_09155	GlpD
GCA_017569205.1_ASM1756920v1_genomic.gbff.gz	Brevilactibacter sp. MC1595	J4N02_10145	GlpK	J4N02_10150	GlpF	J4N02_10155	GlpD
GCA_017569225.1_ASM1756922v1_genomic.gbff.gz	Pengzhenrongella sicca	J4E96_13170	GlpD	J4E96_13175	GlpK
GCA_017569225.1_ASM1756922v1_genomic.gbff.gz	Pengzhenrongella sicca	J4E96_18130	GlpD	J4E96_18135	GlpF	J4E96_18140	GlpK
GCA_017579825.1_ASM1757982v1_genomic.gbff.gz	Arthrobacter woluwensis	G8758_04805	GlpF	G8758_04810	GlpK
GCA_017603605.1_ASM1760360v1_genomic.gbff.gz	Trueperella pecoris	J4179_01965	GlpK	J4179_01970	GlpF
GCA_017639205.1_ASM1763920v1_genomic.gbff.gz	Streptomyces nojiriensis JCM 3382	JYK04_02313	GylR	JYK04_02314	GlpF	JYK04_02315	GlpK	JYK04_02316	GlpD
GCA_017654315.1_ASM1765431v1_genomic.gbff.gz	Gordonia polyisoprenivorans	J6U32_12150	GlpK	J6U32_12155	GlpD
GCA_017654605.1_ASM1765460v1_genomic.gbff.gz	Yimella sp. cx-51	J5M86_01205	GlpD	J5M86_01210	GlpF	J5M86_01215	GlpK
GCA_017656075.1_ASM1765607v1_genomic.gbff.gz	Rhodococcus sp. ZPP	HYG77_27660	GlpK	HYG77_27665	GlpD
GCA_017723815.1_ASM1772381v1_genomic.gbff.gz	Kocuria rhizophila	J5U48_06440	GlpK	J5U48_06445	GlpF	J5U48_06450	GlpD
GCA_017795725.1_ASM1779572v1_genomic.gbff.gz	Rhodococcus qingshengii	ORF02186	GlpK	ORF02187	GlpD
GCA_017795725.1_ASM1779572v1_genomic.gbff.gz	Rhodococcus qingshengii	ORF04783	GlpD	ORF04785	GlpK
GCA_017815535.1_ASM1781553v1_genomic.gbff.gz	Tessaracoccus sp. MC1865	J7D54_00335	GlpF	J7D54_00340	GlpK
GCA_017840535.1_ASM1784053v1_genomic.gbff.gz	Micrococcus luteus	J7660_10980	GlpD	J7660_10985	GlpF	J7660_10990	GlpK
GCA_017909455.1_ASM1790945v1_genomic.gbff.gz	Curtobacterium flaccumfaciens pv. flaccumfaciens	JG550_001876	GlpK	JG550_001877	GlpF
GCA_017910955.1_ASM1791095v1_genomic.gbff.gz	Rhodococcus qingshengii	J6K27_002054	GlpK	J6K27_002055	GlpD
GCA_017910955.1_ASM1791095v1_genomic.gbff.gz	Rhodococcus qingshengii	J6K27_004437	GlpD	J6K27_004438	GlpK	J6K27_004439	GlpF
GCA_017916235.1_ASM1791623v1_genomic.gbff.gz	Rhodococcus opacus	ORF05642	GlpK	ORF05643	GlpD
GCA_017916255.1_ASM1791625v1_genomic.gbff.gz	Streptomyces mobaraensis NBRC 13819 = DSM 40847	J7W19_05995	GylR	J7W19_06000	GlpF	J7W19_06005	GlpK	J7W19_06010	GlpD
GCA_017933115.1_ASM1793311v1_genomic.gbff.gz	Streptomyces sp. LBUM 1482	F3K20_08575	GylR	F3K20_08580	GlpF	F3K20_08585	GlpK	F3K20_08590	GlpD
GCA_017933235.1_ASM1793323v1_genomic.gbff.gz	Streptomyces sp. LBUM 1480	F3K21_08795	GylR	F3K21_08800	GlpF	F3K21_08805	GlpK	F3K21_08810	GlpD
GCA_017933255.1_ASM1793325v1_genomic.gbff.gz	Streptomyces sp. LBUM 1475	F3K22_08360	GlpF	F3K22_08365	GlpK	F3K22_08370	GlpD
GCA_017948325.1_ASM1794832v1_genomic.gbff.gz	Brevibacterium oceani	ORF01201	GlpD	ORF01202	GlpF	ORF01203	GlpK
GCA_018024495.1_ASM1802449v1_genomic.gbff.gz	Agromyces archimandritae	G127AT_00495	GlpF	G127AT_00500	GlpK
GCA_018069625.1_ASM1806962v1_genomic.gbff.gz	Streptomyces yatensis DSM 41771	ORF01185	GlpK	ORF01186	GlpF
GCA_018069625.1_ASM1806962v1_genomic.gbff.gz	Streptomyces yatensis DSM 41771	ORF07088	GlpD	ORF07089	GlpK	ORF07090	GlpF	ORF07092	GylR
GCA_018069625.1_ASM1806962v1_genomic.gbff.gz	Streptomyces yatensis DSM 41771	ORF07850	GlpK	ORF07851	GlpF
GCA_018069625.1_ASM1806962v1_genomic.gbff.gz	Streptomyces yatensis DSM 41771	ORF08414	GlpK	ORF08416	GylR
GCA_018114805.1_ASM1811480v1_genomic.gbff.gz	Candidatus Streptomyces philanthi	ORF00291	GylR	ORF00292	GlpF	ORF00293	GlpK	ORF00295	GlpD
GCA_018128265.1_ASM1812826v1_genomic.gbff.gz	Cellulosimicrobium cellulans	J5A69_11640	GlpD	J5A69_11645	GlpF	J5A69_11650	GlpK
GCA_018128325.1_ASM1812832v1_genomic.gbff.gz	Arachnia rubra	J5A65_03775	GlpF	J5A65_03780	GlpK
GCA_018128345.1_ASM1812834v1_genomic.gbff.gz	Arachnia propionica	J5A61_11570	GlpK	J5A61_11575	GlpF
GCA_018128365.1_ASM1812836v1_genomic.gbff.gz	Arachnia propionica	J5A53_03700	GlpF	J5A53_03705	GlpK
GCA_018128905.1_ASM1812890v1_genomic.gbff.gz	Streptomyces sp. A2-16	IOD14_29445	GlpF	IOD14_29450	GlpK
GCA_018128905.1_ASM1812890v1_genomic.gbff.gz	Streptomyces sp. A2-16	IOD14_30920	GylR	IOD14_30925	GlpF	IOD14_30930	GlpK	IOD14_30935	GlpD
GCA_018135605.1_ASM1813560v1_genomic.gbff.gz	Gordonia polyisoprenivorans	J8M97_14915	GlpD	J8M97_14920	GlpK
GCA_018137945.1_ASM1813794v1_genomic.gbff.gz	Brevibacterium sp. W7.2	ORF02723	GlpK	ORF02724	GlpF	ORF02725	GlpD
GCA_018139085.1_ASM1813908v1_genomic.gbff.gz	Actinosynnema pretiosum subsp. pretiosum ATCC 31280	KCV87_23915	GlpD	KCV87_23920	GlpF	KCV87_23925	GlpK
GCA_018141105.1_ASM1814110v1_genomic.gbff.gz	Saccharopolyspora erythraea	HUO13_32695	GlpD	HUO13_32705	GlpF	HUO13_32710	GlpK
GCA_018141485.1_ASM1814148v1_genomic.gbff.gz	Streptomyces alfalfae	H9W91_06790	GlpF	H9W91_06795	GlpK
GCA_018141485.1_ASM1814148v1_genomic.gbff.gz	Streptomyces alfalfae	H9W91_08505	GylR	H9W91_08510	GlpF	H9W91_08515	GlpK	H9W91_08520	GlpD
GCA_018208375.1_ASM1820837v1_genomic.gbff.gz	Brevibacterium sp. SMBL_HHYL_HB1	IG171_11640	GlpK	IG171_11645	GlpF	IG171_11650	GlpD
GCA_018223685.1_ASM1822368v1_genomic.gbff.gz	Nocardia seriolae	KEC46_04300	GlpK	KEC46_04305	GylR	KEC46_04310	GlpK	KEC46_04315	GlpD	KEC46_04320	GlpF
GCA_018255875.1_ASM1825587v1_genomic.gbff.gz	Streptomyces lavendulae subsp. lavendulae	SLLC_27345	GlpD	SLLC_27350	GlpK	SLLC_27355	GlpF	SLLC_27360	GylR
GCA_018255875.1_ASM1825587v1_genomic.gbff.gz	Streptomyces lavendulae subsp. lavendulae	SLLC_33440	GlpF	SLLC_33445	GlpK
GCA_018263855.1_ASM1826385v1_genomic.gbff.gz	Kutzneria sp. CA-103260	JJ691_63650	GlpD	JJ691_63660	GlpK	JJ691_63670	GlpF	JJ691_63680	GylR	JJ691_63690	GlpK
GCA_018263855.1_ASM1826385v1_genomic.gbff.gz	Kutzneria sp. CA-103260	JJ691_86570	GlpK	JJ691_86580	GlpF	JJ691_86590	GlpD
GCA_018308945.1_ASM1830894v1_genomic.gbff.gz	Agrococcus sp. Marseille-Q4369	JSQ78_02980	GlpF	JSQ78_02985	GlpK
GCA_018310535.1_ASM1831053v1_genomic.gbff.gz	Streptomyces mirabilis	SMIR_31340	GlpD	SMIR_31345	GlpK	SMIR_31350	GlpF	SMIR_31355	GylR
GCA_018310535.1_ASM1831053v1_genomic.gbff.gz	Streptomyces mirabilis	SMIR_33020	GlpK	SMIR_33025	GlpF
GCA_018310575.1_ASM1831057v1_genomic.gbff.gz	Streptomyces sp. V17-9	KE639_01547	GylR	KE639_01548	GlpF	KE639_01549	GlpK	KE639_01550	GlpD
GCA_018316655.1_ASM1831665v1_genomic.gbff.gz	Nocardiopsis sp. Mg02	KGD84_06260	GlpD	KGD84_06270	GlpF	KGD84_06275	GlpK	KGD84_06280	GylR
GCA_018316795.1_ASM1831679v1_genomic.gbff.gz	Nocardiopsis sp. HDS12	KGD83_06950	GlpD	KGD83_06955	GlpF	KGD83_06960	GlpK	KGD83_06965	GylR
GCA_018324205.1_ASM1832420v1_genomic.gbff.gz	Actinoplanes ianthinogenes NBRC 13996	Aiant_15500	GlpD	Aiant_15510	GlpK	Aiant_15520	GlpF	Aiant_15530	GylR	Aiant_15540	GlpK
GCA_018324205.1_ASM1832420v1_genomic.gbff.gz	Actinoplanes ianthinogenes NBRC 13996	Aiant_25960	GlpD	Aiant_25970	GlpK	Aiant_25980	GylR	Aiant_25990	GlpK
GCA_018326205.1_ASM1832620v1_genomic.gbff.gz	Actinoplanes sp. NBRC 14428	Asp14428_77660	GlpD	Asp14428_77670	GlpK	Asp14428_77680	GlpF	Asp14428_77690	GylR	Asp14428_77700	GlpK
GCA_018326265.1_ASM1832626v1_genomic.gbff.gz	Catellatospora sp. IY07-71	CS0771_38720	GlpF	CS0771_38730	GlpK	CS0771_38740	GlpD
GCA_018343855.1_ASM1834385v1_genomic.gbff.gz	Rhodococcus sp. USK13	ORF03215	GlpK	ORF03216	GlpD
GCA_018350285.1_ASM1835028v1_genomic.gbff.gz	Curtobacterium flaccumfaciens pv. flaccumfaciens	JG551_001857	GlpK	JG551_001858	GlpF
GCA_018361455.1_ASM1836145v1_genomic.gbff.gz	Corynebacterium pseudotuberculosis	ORF00173	GlpK	ORF00174	GlpF
GCA_018362975.1_ASM1836297v1_genomic.gbff.gz	Nocardia tengchongensis	KHQ06_37630	GlpK	KHQ06_37640	GlpK	KHQ06_37645	GlpD
GCA_018363015.1_ASM1836301v1_genomic.gbff.gz	Mycolicibacterium neoaurum	MN2019_25100	GlpF	MN2019_25110	GlpK
GCA_018388425.1_ASM1838842v1_genomic.gbff.gz	Nocardioides sp. zg-536	KG111_08910	GlpK	KG111_08915	GlpD
GCA_018388445.1_ASM1838844v1_genomic.gbff.gz	Cellulomonas sp. zg-ZUI222	KG103_02970	GlpK	KG103_02975	GlpF	KG103_02980	GlpD
GCA_018388465.1_ASM1838846v1_genomic.gbff.gz	Cellulomonas sp. zg-ZUI188	KG102_01330	GlpK	KG102_01335	GlpF	KG102_01340	GlpD
GCA_018388605.1_ASM1838860v1_genomic.gbff.gz	Corynebacterium diphtheriae	KFR76_05540	GlpD	KFR76_05545	GlpF	KFR76_05550	GlpK
GCA_018388625.1_ASM1838862v1_genomic.gbff.gz	Nocardiopsis sp. HDS5	KGD82_05255	GlpF	KGD82_05260	GlpK
GCA_018437505.1_ASM1843750v1_genomic.gbff.gz	Spiractinospora alimapuensis	J4H86_00230	GlpF	J4H86_00235	GylR	J4H86_00240	GlpK	J4H86_00245	GlpK
GCA_018459925.1_ASM1845992v1_genomic.gbff.gz	Nocardioides aquaticus KCTC 9944	ENKNEFLB_02690	GlpD	ENKNEFLB_02691	GlpF	ENKNEFLB_02692	GlpK
GCA_018596355.1_ASM1859635v1_genomic.gbff.gz	Streptomyces sp. JCM17656	KJK32_08120	GlpF	KJK32_08125	GlpK
GCA_018596355.1_ASM1859635v1_genomic.gbff.gz	Streptomyces sp. JCM17656	KJK32_09545	GylR	KJK32_09550	GlpF
GCA_018604545.1_ASM1860454v1_genomic.gbff.gz	Streptomyces sp. MG62	KJK29_31025	GlpD	KJK29_31030	GlpK	KJK29_31035	GlpF	KJK29_31040	GylR
GCA_018604545.1_ASM1860454v1_genomic.gbff.gz	Streptomyces sp. MG62	KJK29_32440	GlpK	KJK29_32445	GlpF
GCA_018622995.1_ASM1862299v1_genomic.gbff.gz	Arthrobacter jiangjiafuii	KKR91_10060	GlpK	KKR91_10065	GlpF
GCA_018623035.1_ASM1862303v1_genomic.gbff.gz	Cellulomonas sp. zg-ZUI157	KKR89_02875	GlpK	KKR89_02880	GlpF	KKR89_02885	GlpD
GCA_018672315.1_ASM1867231v1_genomic.gbff.gz	Nocardioidaceae bacterium	KLP28_17025	GlpD	KLP28_17030	GlpF	KLP28_17035	GlpK
GCA_018736145.1_ASM1873614v1_genomic.gbff.gz	Amycolatopsis sp. CA-230715	HUW46_02779	GlpD	HUW46_02780	GlpF	HUW46_02781	GlpK
GCA_018800825.1_ASM1880082v1_genomic.gbff.gz	Rathayibacter toxicus	E2R45_02405	GlpF	E2R45_02410	GlpK
GCA_018800945.1_ASM1880094v1_genomic.gbff.gz	Rathayibacter toxicus	E2R44_02465	GlpF	E2R44_02470	GlpK
GCA_018801025.1_ASM1880102v1_genomic.gbff.gz	Rathayibacter toxicus	E2R43_02405	GlpF	E2R43_02410	GlpK
GCA_018801045.1_ASM1880104v1_genomic.gbff.gz	Rathayibacter toxicus	E2R42_02400	GlpF	E2R42_02405	GlpK
GCA_018801065.1_ASM1880106v1_genomic.gbff.gz	Rathayibacter toxicus	E2R41_02400	GlpF	E2R41_02405	GlpK
GCA_018801085.1_ASM1880108v1_genomic.gbff.gz	Rathayibacter toxicus	E2R40_02400	GlpF	E2R40_02405	GlpK
GCA_018801105.1_ASM1880110v1_genomic.gbff.gz	Rathayibacter toxicus	E2R39_02405	GlpF	E2R39_02410	GlpK
GCA_018801125.1_ASM1880112v1_genomic.gbff.gz	Rathayibacter toxicus	E2R38_02400	GlpF	E2R38_02405	GlpK
GCA_018801145.1_ASM1880114v1_genomic.gbff.gz	Rathayibacter toxicus	E2R37_02400	GlpF	E2R37_02405	GlpK
GCA_018801165.1_ASM1880116v1_genomic.gbff.gz	Rathayibacter toxicus	E2R36_02405	GlpF	E2R36_02410	GlpK
GCA_018801185.1_ASM1880118v1_genomic.gbff.gz	Rathayibacter toxicus	E2R35_02405	GlpF	E2R35_02410	GlpK
GCA_018801205.1_ASM1880120v1_genomic.gbff.gz	Rathayibacter toxicus	E2R34_02385	GlpF	E2R34_02390	GlpK
GCA_018801225.1_ASM1880122v1_genomic.gbff.gz	Rathayibacter toxicus	E2R33_02430	GlpF	E2R33_02435	GlpK
GCA_018801245.1_ASM1880124v1_genomic.gbff.gz	Rathayibacter toxicus	E2R32_02455	GlpF	E2R32_02460	GlpK
GCA_018866305.1_ASM1886630v1_genomic.gbff.gz	Arthrobacter sunyaminii	KG104_10505	GlpK	KG104_10510	GlpF
GCA_018866325.1_ASM1886632v1_genomic.gbff.gz	Streptomyces sp. YPW6	KME66_28555	GlpD	KME66_28560	GlpK	KME66_28565	GlpF	KME66_28570	GylR
GCA_018866325.1_ASM1886632v1_genomic.gbff.gz	Streptomyces sp. YPW6	KME66_31025	GlpK	KME66_31030	GlpF
GCA_018885265.1_ASM1888526v1_genomic.gbff.gz	Amycolatopsis aidingensis	ORF00834	GlpK	ORF00835	GlpF	ORF00836	GlpD
GCA_018885265.1_ASM1888526v1_genomic.gbff.gz	Amycolatopsis aidingensis	ORF01528	GlpK	ORF01529	GylR	ORF01530	GlpF	ORF01531	GlpK	ORF01532	GlpD
GCA_018885305.1_ASM1888530v1_genomic.gbff.gz	Curtobacterium sp. L6-1	KM842_05200	GlpF	KM842_05205	GlpK
GCA_018889995.1_ASM1888999v1_genomic.gbff.gz	Subtercola sp. PAMC28395	KPL76_05445	GlpF	KPL76_05450	GlpK
GCA_018986735.1_ASM1898673v1_genomic.gbff.gz	Schaalia sp. 19OD2882	I6B53_02070	GlpF	I6B53_02075	GlpK
GCA_019048465.1_ASM1904846v1_genomic.gbff.gz	Jonesia denitrificans	I6L70_09620	GlpD	I6L70_09625	GlpF	I6L70_09630	GlpK
GCA_019048925.1_ASM1904892v1_genomic.gbff.gz	Rhodococcus qingshengii	KSE96_10250	GlpK	KSE96_10255	GlpD
GCA_019048925.1_ASM1904892v1_genomic.gbff.gz	Rhodococcus qingshengii	KSE96_22210	GlpD	KSE96_22215	GlpK	KSE96_22220	GlpF
GCA_019056515.1_ASM1905651v1_genomic.gbff.gz	Microbacterium paraoxydans	IZR02_07510	GlpK	IZR02_07515	GlpF
GCA_019056675.1_ASM1905667v1_genomic.gbff.gz	Streptomyces sp. GMY02	KQY30_30570	GlpK	KQY30_30575	GlpF
GCA_019095205.1_ASM1909520v1_genomic.gbff.gz	Rhodococcus pyridinivorans	HBA53_21725	GlpK	HBA53_21730	GlpD
GCA_019112525.1_ASM1911252v1_genomic.gbff.gz	Modestobacter sp. L9-4	KUM42_10125	GlpD	KUM42_10130	GylR	KUM42_10135	GlpK	KUM42_10140	GlpF	KUM42_10145	GlpK
GCA_019175365.1_ASM1917536v1_genomic.gbff.gz	Actinomadura graeca	AGRA3207_000027	GlpF	AGRA3207_000028	GlpK
GCA_019175365.1_ASM1917536v1_genomic.gbff.gz	Actinomadura graeca	AGRA3207_007571	GlpK	AGRA3207_007572	GlpF
GCA_019222765.1_ASM1922276v1_genomic.gbff.gz	Nocardia iowensis NRRL 5646	KV110_06215	GlpK	KV110_06220	GlpD
GCA_019222765.1_ASM1922276v1_genomic.gbff.gz	Nocardia iowensis NRRL 5646	KV110_07660	GlpD	KV110_07665	GlpK	KV110_07670	GlpF	KV110_07675	GylR	KV110_07680	GlpK
GCA_019263705.2_ASM1926370v2_genomic.gbff.gz	Pseudonocardia abyssalis	I4I81_30045	GlpD	I4I81_30050	GlpK	I4I81_30055	GlpF	I4I81_30060	GylR	I4I81_30065	GlpK
GCA_019263765.1_ASM1926376v1_genomic.gbff.gz	Clavibacter michiganensis subsp. michiganensis	KN200_09285	GlpF	KN200_09290	GlpK
GCA_019263785.1_ASM1926378v1_genomic.gbff.gz	Clavibacter michiganensis subsp. michiganensis	KN218_09210	GlpF	KN218_09215	GlpK
GCA_019285735.1_ASM1928573v1_genomic.gbff.gz	Paeniglutamicibacter sp. Y32M11	KUF55_08525	GlpF	KUF55_08530	GlpK
GCA_019285775.1_ASM1928577v1_genomic.gbff.gz	Skermania piniformis DSM 43998	KV203_15990	GlpD	KV203_16000	GlpK
GCA_019286195.1_ASM1928619v1_genomic.gbff.gz	Streptomyces albidoflavus	STALF2_00515	GlpK	STALF2_00520	GlpD
GCA_019286195.1_ASM1928619v1_genomic.gbff.gz	Streptomyces albidoflavus	STALF2_00845	GlpF	STALF2_00850	GlpK
GCA_019286195.1_ASM1928619v1_genomic.gbff.gz	Streptomyces albidoflavus	STALF2_03760	GylR	STALF2_03765	GlpF	STALF2_03770	GlpK	STALF2_03775	GlpD
GCA_019286295.1_ASM1928629v1_genomic.gbff.gz	Streptomyces albidoflavus	STALF4_00515	GlpK	STALF4_00520	GlpD
GCA_019286295.1_ASM1928629v1_genomic.gbff.gz	Streptomyces albidoflavus	STALF4_00845	GlpF	STALF4_00850	GlpK
GCA_019286295.1_ASM1928629v1_genomic.gbff.gz	Streptomyces albidoflavus	STALF4_03775	GylR	STALF4_03780	GlpF	STALF4_03785	GlpK	STALF4_03790	GlpD
GCA_019287315.1_ASM1928731v1_genomic.gbff.gz	Streptomyces sp. WY228	KV381_03000	GlpF	KV381_03005	GlpK
GCA_019287315.1_ASM1928731v1_genomic.gbff.gz	Streptomyces sp. WY228	KV381_05950	GylR	KV381_05955	GlpF	KV381_05960	GlpK	KV381_05965	GlpD
GCA_019297775.1_ASM1929777v1_genomic.gbff.gz	Rothia dentocariosa	LPB409_09000	GlpD	LPB409_09005	GlpF	LPB409_09010	GlpK
GCA_019316905.1_ASM1931690v1_genomic.gbff.gz	Tessaracoccus sp. J1M15	KDB89_00430	GlpF	KDB89_00435	GlpK
GCA_019317345.1_ASM1931734v1_genomic.gbff.gz	Rhodococcus sp. LW-XY12	KXC42_16625	GlpD	KXC42_16630	GlpK
GCA_019330265.1_ASM1933026v1_genomic.gbff.gz	Amycolatopsis sp. TNS106	CVV72_04130	GlpK	CVV72_04135	GylR	CVV72_04140	GlpF	CVV72_04145	GlpK	CVV72_04150	GlpD
GCA_019330265.1_ASM1933026v1_genomic.gbff.gz	Amycolatopsis sp. TNS106	CVV72_24295	GlpD	CVV72_24300	GlpF	CVV72_24305	GlpK
GCA_019334125.1_ASM1933412v1_genomic.gbff.gz	Rhodococcus globerulus	KYT97_08095	GlpD	KYT97_08100	GlpK
GCA_019334125.1_ASM1933412v1_genomic.gbff.gz	Rhodococcus globerulus	KYT97_29970	GlpD	KYT97_29975	GlpK	KYT97_29980	GlpF
GCA_019334745.1_ASM1933474v1_genomic.gbff.gz	Rothia aeria	LPB401_02340	GlpK	LPB401_02345	GlpF	LPB401_02350	GlpD
GCA_019334805.1_ASM1933480v1_genomic.gbff.gz	Rothia mucilaginosa	LPB405_01835	GlpD	LPB405_01840	GlpF	LPB405_01845	GlpK
GCA_019378875.1_ASM1937887v1_genomic.gbff.gz	Rhodococcus sp. USK10	I1A62_41635	GlpK	I1A62_41640	GlpD
GCA_019378935.1_ASM1937893v1_genomic.gbff.gz	Streptomyces anulatus	KZO11_02890	GlpF	KZO11_02895	GlpK
GCA_019378935.1_ASM1937893v1_genomic.gbff.gz	Streptomyces anulatus	KZO11_05705	GylR	KZO11_05710	GlpF	KZO11_05715	GlpK	KZO11_05720	GlpD
GCA_019380255.1_ASM1938025v1_genomic.gbff.gz	Schaalia turicensis	G5S47_01255	GlpF	G5S47_01260	GlpK
GCA_019397265.1_ASM1939726v1_genomic.gbff.gz	Nonomuraea coxensis DSM 45129	Nocox_08190	GlpD	Nocox_08195	GlpK	Nocox_08200	GylR
GCA_019397265.1_ASM1939726v1_genomic.gbff.gz	Nonomuraea coxensis DSM 45129	Nocox_10510	GylR	Nocox_10515	GylR
GCA_019397265.1_ASM1939726v1_genomic.gbff.gz	Nonomuraea coxensis DSM 45129	Nocox_16710	GlpK	Nocox_16715	GlpF	Nocox_16720	GlpD
GCA_019443325.1_ASM1944332v1_genomic.gbff.gz	Cryobacterium sp. PAMC25264	KY500_00500	GlpF	KY500_00505	GlpK
GCA_019443385.1_ASM1944338v1_genomic.gbff.gz	Brevibacterium sp. PAMC21349	KY492_05065	GlpF	KY492_05070	GlpK	KY492_05075	GlpD
GCA_019443425.1_ASM1944342v1_genomic.gbff.gz	Arthrobacter sp. PAMC25284	KY499_01835	GlpF	KY499_01840	GlpK
GCA_019443465.1_ASM1944346v1_genomic.gbff.gz	Microbacterium sp. PAMC21962	KY498_10090	GlpK	KY498_10095	GlpF
GCA_019443525.1_ASM1944352v1_genomic.gbff.gz	Microbacterium sp. PAMC22086	KY497_11115	GlpK	KY497_11120	GlpF
GCA_019443965.1_ASM1944396v1_genomic.gbff.gz	Salinibacterium sp. M195	FFT87_14160	GlpK	FFT87_14165	GlpD
GCA_019448235.1_ASM1944823v1_genomic.gbff.gz	Nocardioides panacisoli	KUV85_04740	GlpK	KUV85_04745	GlpD
GCA_019448335.1_ASM1944833v1_genomic.gbff.gz	Rubrobacter xylanophilus DSM 9941	Rxycam_00099	GlpK	Rxycam_00101	GlpF	Rxycam_00105	GlpD
GCA_019464375.1_ASM1946437v1_genomic.gbff.gz	Microbacterium sp. Se5.02b	K1X59_09420	GlpK	K1X59_09425	GlpF
GCA_019464495.1_ASM1946449v1_genomic.gbff.gz	Leucobacter luti	K1X41_10190	GlpK	K1X41_10195	GlpF
GCA_019468465.1_ASM1946846v1_genomic.gbff.gz	Amycolatopsis sp. DSM 110486	K1T34_23175	GlpK	K1T34_23180	GlpF	K1T34_23185	GlpD
GCA_019468565.1_ASM1946856v1_genomic.gbff.gz	Pseudonocardia sp. DSM 110487	K1T35_39055	GlpK	K1T35_39060	GylR	K1T35_39065	GlpF	K1T35_39070	GlpK	K1T35_39075	GlpD
GCA_019598965.1_ASM1959896v1_genomic.gbff.gz	Nocardiopsis sp. MT53	K1J57_15715	GlpD	K1J57_15725	GlpF	K1J57_15730	GlpK	K1J57_15735	GylR
GCA_019599145.1_ASM1959914v1_genomic.gbff.gz	Streptomyces sp. MG28	K1J60_35990	GlpD	K1J60_35995	GlpK	K1J60_36000	GlpF	K1J60_36005	GylR
GCA_019599145.1_ASM1959914v1_genomic.gbff.gz	Streptomyces sp. MG28	K1J60_37435	GlpK	K1J60_37440	GlpF
GCA_019703895.1_ASM1970389v1_genomic.gbff.gz	Streptomyces sp. EAS-AB2608 NBRC 114648	EASAB2608_01081	GlpK	EASAB2608_01082	GlpD
GCA_019703895.1_ASM1970389v1_genomic.gbff.gz	Streptomyces sp. EAS-AB2608 NBRC 114648	EASAB2608_06596	GlpF	EASAB2608_06597	GylR
GCA_019703895.1_ASM1970389v1_genomic.gbff.gz	Streptomyces sp. EAS-AB2608 NBRC 114648	EASAB2608_07845	GlpK	EASAB2608_07846	GylR
GCA_019703915.1_ASM1970391v1_genomic.gbff.gz	Rhodococcus equi JCM94	RE9414_34920	GlpD	RE9414_34930	GlpK
GCA_019703935.1_ASM1970393v1_genomic.gbff.gz	Rhodococcus equi JCM94	RE9416_34650	GlpD	RE9416_34660	GlpK
GCA_019703955.1_ASM1970395v1_genomic.gbff.gz	Rhodococcus equi JCM94	RE9425_35440	GlpD	RE9425_35450	GlpK
GCA_019703975.1_ASM1970397v1_genomic.gbff.gz	Rhodococcus equi JCM94	RE9427_34740	GlpD	RE9427_34750	GlpK
GCA_019703995.1_ASM1970399v1_genomic.gbff.gz	Rhodococcus equi JCM94	RE9431_34830	GlpD	RE9431_34840	GlpK
GCA_019704015.1_ASM1970401v1_genomic.gbff.gz	Rhodococcus equi JCM94	RE943_34150	GlpD	RE943_34160	GlpK
GCA_019704035.1_ASM1970403v1_genomic.gbff.gz	Rhodococcus equi	RE0327_34750	GlpD	RE0327_34760	GlpK
GCA_019704055.1_ASM1970405v1_genomic.gbff.gz	Rhodococcus equi	RE0346_35320	GlpD	RE0346_35330	GlpK
GCA_019704075.1_ASM1970407v1_genomic.gbff.gz	Rhodococcus equi	RE0356_35030	GlpD	RE0356_35040	GlpK
GCA_019704095.1_ASM1970409v1_genomic.gbff.gz	Cutibacterium avidum	TPCV4_23470	GlpK	TPCV4_23480	GlpF
GCA_019704115.1_ASM1970411v1_genomic.gbff.gz	Cutibacterium avidum	TPCV14_23270	GlpK	TPCV14_23280	GlpF
GCA_019704555.1_ASM1970455v1_genomic.gbff.gz	Actinoplanes sp. L3-i22	L3i22_080770	GlpD	L3i22_080780	GlpK	L3i22_080790	GlpF	L3i22_080800	GylR	L3i22_080810	GlpK
GCA_019704555.1_ASM1970455v1_genomic.gbff.gz	Actinoplanes sp. L3-i22	L3i22_082130	GlpK	L3i22_082140	GylR	L3i22_082150	GlpK	L3i22_082160	GlpD
GCA_019704575.1_ASM1970457v1_genomic.gbff.gz	Cutibacterium modestum	KB1_24700	GlpK	KB1_24710	GlpF
GCA_019720815.1_ASM1972081v1_genomic.gbff.gz	Brevibacterium casei	K4X33_04660	GlpD	K4X33_04665	GlpF	K4X33_04670	GlpK
GCA_019774615.1_ASM1977461v1_genomic.gbff.gz	Streptomyces sp. BHT-5-2	K2224_24065	GylR	K2224_24070	GlpF	K2224_24075	GlpK	K2224_24080	GlpD
[truncated: 647 more rows]
[truncated: 2 more columns]
