# Supplementary material for: Molecular mechanism of GylR-mediated regulation of glycerol metabolism in Streptomyces clavuligerus NRRL 3585
Source: Front Microbiol. 2022 Nov 25;13:1078293. doi: 10.3389/fmicb.2022.1078293 (PMC9732521; doi:10.3389/fmicb.2022.1078293)
Supplement: Supplementary file 4 [file Table_3.xlsx]

## Sheet: Table-S3
assembly file	organism	position	sequence	gene	mismatch
GCA_000009765.2_ASM976v2_genomic.gbff.gz	Streptomyces avermitilis MA-4680 = NBRC 14893	7972944	GGTCGGCATTGTCGAACA	GlpF	0
GCA_000009765.2_ASM976v2_genomic.gbff.gz	Streptomyces avermitilis MA-4680 = NBRC 14893	7973986	GTTCGACATTGCCGAACG	GylR	0
GCA_000010605.1_ASM1060v1_genomic.gbff.gz	Streptomyces griseus subsp. griseus NBRC 13350	6844038	GGTCGGCATTGTCGAACG	GlpF	0
GCA_000010605.1_ASM1060v1_genomic.gbff.gz	Streptomyces griseus subsp. griseus NBRC 13350	6845103	GTTCAGCATTGTCGAACC	GylR	0
GCA_000091305.1_ASM9130v1_genomic.gbff.gz	Streptomyces scabiei 87.22	8105103	GGTCGACATTGTCGAACA	GlpF	0
GCA_000091305.1_ASM9130v1_genomic.gbff.gz	Streptomyces scabiei 87.22	8106167	GTTCGGCATTGCCGAACG	GylR	0
GCA_000092385.1_ASM9238v1_genomic.gbff.gz	Streptomyces bingchenggensis BCW-1	10061797	GGTCGGCATTGTCGAACA	GlpF	0
GCA_000092385.1_ASM9238v1_genomic.gbff.gz	Streptomyces bingchenggensis BCW-1	10062710	GTTCAGCATTGTCGAACC	GylR	0
GCA_000147815.3_ASM14781v3_genomic.gbff.gz	Streptomyces violaceusniger Tu 4113	7625877	GTTCAGCATTGTCGAACC	GylR	0
GCA_000147815.3_ASM14781v3_genomic.gbff.gz	Streptomyces violaceusniger Tu 4113	7626810	GGTCGGCATTGTCGAACA	GlpF	0
GCA_000148465.1_Scla_1.0_genomic.gbff.gz	Streptomyces clavuligerus ATCC 27064	1097841	GTTCAGCATTGTCGAATC	GylR	0
GCA_000148465.1_Scla_1.0_genomic.gbff.gz	Streptomyces clavuligerus ATCC 27064	1098928	GGTCGGCATTGTCGAACA	GlpF	0
GCA_000154945.1_ASM15494v1_genomic.gbff.gz	Streptomyces pristinaespiralis ATCC 25486	6445773	GGTCGGCATTGTCGAACA	GlpF	0
GCA_000154945.1_ASM15494v1_genomic.gbff.gz	Streptomyces pristinaespiralis ATCC 25486	6446668	GTTCAGCATTGTCGAACC	GylR	0
GCA_000163875.1_Strep_clav_ATCC27064_genomic.gbff.gz	Streptomyces clavuligerus ATCC 27064	1098730	GTTCAGCATTGTCGAATC	GylR	0
GCA_000163875.1_Strep_clav_ATCC27064_genomic.gbff.gz	Streptomyces clavuligerus ATCC 27064	1099817	GGTCGGCATTGTCGAACA	GlpF	0
GCA_000177195.2_ASM17719v2_genomic.gbff.gz	Streptomyces sp. SirexAA-E	1229076	GTTCAGCATTGTCGAACC	GylR	0
GCA_000177195.2_ASM17719v2_genomic.gbff.gz	Streptomyces sp. SirexAA-E	1229978	GGTCGGCATTGTCGAACA	GlpF	0
GCA_000203835.1_ASM20383v1_genomic.gbff.gz	Streptomyces coelicolor A3(2)	1776668	GTTCGGCATTGCCGAACG	GylR	0
GCA_000203835.1_ASM20383v1_genomic.gbff.gz	Streptomyces coelicolor A3(2)	1777693	GGTCGGCATTGTCGAACA	GlpF	0
GCA_000213055.1_ASM21305v1_genomic.gbff.gz	Streptomyces sp. Tu6071	6528887	GGTCGGCATTGTCGAACA	GlpF	0
GCA_000213055.1_ASM21305v1_genomic.gbff.gz	Streptomyces sp. Tu6071	6530129	GTTCAGCATGGCCGACCA	GylR	2
GCA_000220705.2_ASM22070v2_genomic.gbff.gz	Streptomyces xinghaiensis S187	6148359	GGTCGGCATTGTCGAACA	GlpF	0
GCA_000220705.2_ASM22070v2_genomic.gbff.gz	Streptomyces xinghaiensis S187	6149265	GTTCAGCATTGCCGAATC	GylR	0
GCA_000237305.1_ASM23730v1_genomic.gbff.gz	Streptomyces cattleya NRRL 8057 = DSM 46488	5561838	GGTCGACATTGTCGAACA	GlpF	0
GCA_000237305.1_ASM23730v1_genomic.gbff.gz	Streptomyces cattleya NRRL 8057 = DSM 46488	5562790	GGTCGGCATCGCCCAATC	GylR	2
GCA_000237305.1_ASM23730v1_genomic.gbff.gz	Streptomyces cattleya NRRL 8057 = DSM 46488	5562770	GTTCAGCATTGCCGAACG	GylR	0
GCA_000240165.1_ASM24016v1_genomic.gbff.gz	Streptomyces cattleya NRRL 8057 = DSM 46488	5561730	GGTCGACATTGTCGAACA	GlpF	0
GCA_000240165.1_ASM24016v1_genomic.gbff.gz	Streptomyces cattleya NRRL 8057 = DSM 46488	5562682	GGTCGGCATCGCCCAATC	GylR	2
GCA_000240165.1_ASM24016v1_genomic.gbff.gz	Streptomyces cattleya NRRL 8057 = DSM 46488	5562662	GTTCAGCATTGCCGAACG	GylR	0
GCA_000245355.1_ASM24535v1_genomic.gbff.gz	Streptomyces hygroscopicus subsp. jinggangensis 5008	3639921	GTTCGACATTGCCGAACG	GylR	0
GCA_000245355.1_ASM24535v1_genomic.gbff.gz	Streptomyces hygroscopicus subsp. jinggangensis 5008	3640967	GGTCGGCATTGTCGAACA	GlpF	0
GCA_000253235.1_ASM25323v1_genomic.gbff.gz	Streptomyces venezuelae ATCC 10712	1408457	GTTCAGCATTGTCGAACA	GylR	0
GCA_000253235.1_ASM25323v1_genomic.gbff.gz	Streptomyces venezuelae ATCC 10712	1409387	GGTCGGCATTGCCGAACA	GlpF	0
GCA_000261345.2_ASM26134v2_genomic.gbff.gz	Streptomyces globisporus C-1027	1397810	GTTCAGCATTGTCGAACC	GylR	0
GCA_000261345.2_ASM26134v2_genomic.gbff.gz	Streptomyces globisporus C-1027	1398820	GGTCGGCATTGTCGAACG	GlpF	0
GCA_000280865.2_ASM28086v2_genomic.gbff.gz	Streptomyces auratus AGR0001	1459177	GTTCAGCATTGTCGAACC	GylR	0
GCA_000280865.2_ASM28086v2_genomic.gbff.gz	Streptomyces auratus AGR0001	1460066	GGTCGGCATTGTCGAACA	GlpF	0
GCA_000297155.3_ASM29715v3_genomic.gbff.gz	Streptomyces tsukubensis NRRL18488	6725023	GGTCGGCATTGTCGAACG	GlpF	0
GCA_000297155.3_ASM29715v3_genomic.gbff.gz	Streptomyces tsukubensis NRRL18488	6726289	GTTCAGCATTGTCGAACA	GylR	0
GCA_000331185.2_ASM33118v2_genomic.gbff.gz	Streptomyces rimosus subsp. rimosus ATCC 10970	1778320	GTTCAGCATTGCCGAACC	GylR	0
GCA_000331185.2_ASM33118v2_genomic.gbff.gz	Streptomyces rimosus subsp. rimosus ATCC 10970	1779274	GGTCGGCATTGTCGAACA	GlpF	0
GCA_000340845.1_ASM34084v1_genomic.gbff.gz	Streptomyces hygroscopicus subsp. jinggangensis TL01	3333568	GTTCGACATTGCCGAACG	GylR	0
GCA_000340845.1_ASM34084v1_genomic.gbff.gz	Streptomyces hygroscopicus subsp. jinggangensis TL01	3334614	GGTCGGCATTGTCGAACA	GlpF	0
GCA_000349325.1_ASM34932v1_genomic.gbff.gz	Streptomyces davaonensis JCM 4913	7764108	GGTCGGCATTGTCGAACA	GlpF	0
GCA_000349325.1_ASM34932v1_genomic.gbff.gz	Streptomyces davaonensis JCM 4913	7765138	GTTCGACATTGCCGAACA	GylR	0
GCA_000359525.1_ASM35952v1_genomic.gbff.gz	Streptomyces albidoflavus	5868296	GGTCGACATTGTCGAACA	GlpF	0
GCA_000359525.1_ASM35952v1_genomic.gbff.gz	Streptomyces albidoflavus	5869325	GTTCAGCATTGTCGAATG	GylR	0
GCA_000364805.1_ASM36480v1_genomic.gbff.gz	Streptomyces sp. PAMC 26508	1472074	GTTCAGCATTGTCGAACC	GylR	0
GCA_000364805.1_ASM36480v1_genomic.gbff.gz	Streptomyces sp. PAMC 26508	1472965	GGTCGGCATTGCCGAACA	GlpF	0
GCA_000385945.1_ASM38594v1_genomic.gbff.gz	Streptomyces fulvissimus DSM 40593	1332991	GTTCAGCATTGTCGAACC	GylR	0
GCA_000385945.1_ASM38594v1_genomic.gbff.gz	Streptomyces fulvissimus DSM 40593	1333981	GGTCGGCATTGTCGAACG	GlpF	0
GCA_000403665.1_Streptomyces_lividans_1326_genomic.gbff.gz	Streptomyces lividans 1326	1995350	GTTCGGCATTGCCGAACG	GylR	0
GCA_000403665.1_Streptomyces_lividans_1326_genomic.gbff.gz	Streptomyces lividans 1326	1996375	GGTCGGCATTGTCGAACA	GlpF	0
GCA_000412265.2_ASM41226v2_genomic.gbff.gz	Streptomyces sp. Mg1	2073281	GTTCAGCATTGTCGAACT	GylR	1
GCA_000412265.2_ASM41226v2_genomic.gbff.gz	Streptomyces sp. Mg1	2074260	GGTCGGCATTGTCGAACA	GlpF	0
GCA_000418455.1_ASM41845v1_genomic.gbff.gz	Streptomyces rapamycinicus NRRL 5491	9400041	GGTCGGCATTGTCGAACA	GlpF	0
GCA_000418455.1_ASM41845v1_genomic.gbff.gz	Streptomyces rapamycinicus NRRL 5491	9400974	GTTCAGCATTGTCGAACC	GylR	0
GCA_000444875.1_ASM44487v1_genomic.gbff.gz	Streptomyces collinus Tu 365	2021462	GTTCGGCATTGTCGAACA	GylR	0
GCA_000444875.1_ASM44487v1_genomic.gbff.gz	Streptomyces collinus Tu 365	2022517	GGTCGGCATTGTCGAACA	GlpF	0
GCA_000495635.1_GBA94-10.20_genomic.gbff.gz	Streptomyces sp. GBA 94-10	5886514	GGTCGGCATTGTCGAACA	GlpF	0
GCA_000495635.1_GBA94-10.20_genomic.gbff.gz	Streptomyces sp. GBA 94-10	5887544	GTTCAGCATTGTCGAATG	GylR	0
GCA_000495755.1_PVA94-07.23_genomic.gbff.gz	Streptomyces sp. PVA_94-07	5886070	GGTCGGCATTGTCGAACA	GlpF	0
GCA_000495755.1_PVA94-07.23_genomic.gbff.gz	Streptomyces sp. PVA_94-07	5887100	GTTCAGCATTGTCGAATG	GylR	0
GCA_000497425.1_S.niveus_v1_genomic.gbff.gz	Streptomyces niveus NCIMB 11891	7295966	GGTCGGCATTGTCGAACA	GlpF	0
GCA_000497425.1_S.niveus_v1_genomic.gbff.gz	Streptomyces niveus NCIMB 11891	7296862	GTTCAGCATTGTCGAACG	GylR	0
GCA_000497445.1_S.roseochromogenes_v1_genomic.gbff.gz	Streptomyces roseochromogenus subsp. oscitans DS 12.976	7759511	GGTCGGCATTGTCGAACA	GlpF	0
GCA_000497445.1_S.roseochromogenes_v1_genomic.gbff.gz	Streptomyces roseochromogenus subsp. oscitans DS 12.976	7760658	GTTCGACATTGCCGAACG	GylR	0
GCA_000695235.1_ASM69523v1_genomic.gbff.gz	Streptomyces albulus	2416253	GTTCAGCATTGTCGAACC	GylR	0
GCA_000695235.1_ASM69523v1_genomic.gbff.gz	Streptomyces albulus	2417142	GGTCGGCATTGCCGAACA	GlpF	0
GCA_000707925.2_ASM70792v2_genomic.gbff.gz	Streptomyces rimosus R6-500	3191176	GTTCAGCATTGCCGAACC	GylR	0
GCA_000707925.2_ASM70792v2_genomic.gbff.gz	Streptomyces rimosus R6-500	3192130	GGTCGGCATTGTCGAACA	GlpF	0
GCA_000739105.1_ASM73910v1_genomic.gbff.gz	Streptomyces lividans TK24	6564837	GGTCGGCATTGTCGAACA	GlpF	0
GCA_000739105.1_ASM73910v1_genomic.gbff.gz	Streptomyces lividans TK24	6565862	GTTCGGCATTGCCGAACG	GylR	0
GCA_000761215.1_ASM76121v1_genomic.gbff.gz	Streptomyces glaucescens	1558426	GTTCGACATTGCCGAACA	GylR	0
GCA_000761215.1_ASM76121v1_genomic.gbff.gz	Streptomyces glaucescens	1560165	GGTCGGCATTGTCGAACA	GlpF	0
GCA_000772045.1_ASM77204v1_genomic.gbff.gz	Streptomyces sp. CCM_MD2014	6962748	GGTCGGCATTGTCGAACA	GlpF	0
GCA_000772045.1_ASM77204v1_genomic.gbff.gz	Streptomyces sp. CCM_MD2014	6963750	GTTCGGCATTGCCGAACG	GylR	0
GCA_000802245.2_ASM80224v2_genomic.gbff.gz	Streptomyces pluripotens	1175473	GTTCGACATTGCCGAACG	GylR	0
GCA_000802245.2_ASM80224v2_genomic.gbff.gz	Streptomyces pluripotens	1176563	GGTCGGCATTGTCGAACA	GlpF	0
GCA_000816025.1_ASM81602v1_genomic.gbff.gz	Streptomyces sp. 769	7559332	GGTCGGCATTGCCGAACA	GlpF	0
GCA_000816465.4_ASM81646v4_genomic.gbff.gz	Streptomyces pluripotens	1438694	GTTCGACATTGCCGAACG	GylR	0
GCA_000816465.4_ASM81646v4_genomic.gbff.gz	Streptomyces pluripotens	1439784	GGTCGGCATTGTCGAACA	GlpF	0
GCA_000819545.1_ASM81954v1_genomic.gbff.gz	Streptomyces nodosus ATCC 14899	1666478	GTTCGGCATTGCCGAACG	GylR	0
GCA_000819545.1_ASM81954v1_genomic.gbff.gz	Streptomyces nodosus ATCC 14899	1667595	GGTCGGCATTGTCGAACA	GlpF	0
GCA_000827005.1_ASM82700v1_genomic.gbff.gz	Streptomyces albus DSM 41398	7206464	GGTCGGCATTGTCGAACA	GlpF	0
GCA_000827005.1_ASM82700v1_genomic.gbff.gz	Streptomyces albus DSM 41398	7207677	GTTCAGCATTGCCGAACA	GylR	0
GCA_000830005.1_ASM83000v1_genomic.gbff.gz	Streptomyces vietnamensis	1769000	GTTCAGCATTGTCGAACA	GylR	0
GCA_000830005.1_ASM83000v1_genomic.gbff.gz	Streptomyces vietnamensis	1770012	GGTCGGCATTGTCGAACA	GlpF	0
GCA_000931445.1_ASM93144v1_genomic.gbff.gz	Streptomyces cyaneogriseus subsp. noncyanogenus	1780475	GTTCGACAATGCCGAACG	GylR	1
GCA_000931445.1_ASM93144v1_genomic.gbff.gz	Streptomyces cyaneogriseus subsp. noncyanogenus	1781674	GGTCGGCATTGTCGAACA	GlpF	0
GCA_000935185.3_ASM93518v3_genomic.gbff.gz	Streptomyces albulus	2426805	GGTCGGCATTGCCGAACA	GlpF	0
GCA_000952035.2_ASM95203v2_genomic.gbff.gz	Streptomyces lydicus	7089525	GGTCGGCATTGTCGAACA	GlpF	0
GCA_000952035.2_ASM95203v2_genomic.gbff.gz	Streptomyces lydicus	7090414	GTTTGGCATTGTCGAACC	GylR	1
GCA_000963515.1_ASM96351v1_genomic.gbff.gz	Streptomyces albulus ZPM	2566327	GTTCAGCATTGTCGAACC	GylR	0
GCA_000963515.1_ASM96351v1_genomic.gbff.gz	Streptomyces albulus ZPM	2567794	GTTCAGCATTGTCGAACC	GylR	0
GCA_000963515.1_ASM96351v1_genomic.gbff.gz	Streptomyces albulus ZPM	2568683	GGTCGGCATTGCCGAACA	GlpF	0
GCA_000993785.3_ASM99378v3_genomic.gbff.gz	Streptomyces xiamenensis	551831	GTTCGGCATTGTCGAATG	GylR	0
GCA_000993785.3_ASM99378v3_genomic.gbff.gz	Streptomyces xiamenensis	552754	GGTCGACATTGTCGAACA	GlpF	0
GCA_001011035.1_ASM101103v1_genomic.gbff.gz	Streptomyces sp. CNQ-509	1014471	GTTCAGCATTGTCGAACT	GylR	1
GCA_001011035.1_ASM101103v1_genomic.gbff.gz	Streptomyces sp. CNQ-509	1015371	GGTCGGCATTGTCGAACA	GlpF	0
GCA_001013905.1_sleC34_genomic.gbff.gz	Streptomyces leeuwenhoekii DSM 42122 NRRL B-24963	6393020	GGTCGGCATTGTCGAACA	GlpF	0
GCA_001013905.1_sleC34_genomic.gbff.gz	Streptomyces leeuwenhoekii DSM 42122 NRRL B-24963	6394160	GTTCGACAATGCCGAACG	GylR	1
GCA_001027185.1_ASM102718v1_genomic.gbff.gz	Streptomyces incarnatus NRRL 8089	6808883	GGTCGGCATTGTCGAACA	GlpF	0
GCA_001027185.1_ASM102718v1_genomic.gbff.gz	Streptomyces incarnatus NRRL 8089	6809933	GTTCGACATTGCCGAACG	GylR	0
GCA_001040905.1_ASM104090v1_genomic.gbff.gz	Streptomyces sp. PBH53	4853358	GGTCGGCATTGTCGAACA	GlpF	0
GCA_001040905.1_ASM104090v1_genomic.gbff.gz	Streptomyces sp. PBH53	4854383	GTTCGACATTGCCGAACG	GylR	0
GCA_001267885.1_ASM126788v1_genomic.gbff.gz	Streptomyces ambofaciens ATCC 23877	1768376	GTTCGGCATTGCCGAACG	GylR	0
GCA_001267885.1_ASM126788v1_genomic.gbff.gz	Streptomyces ambofaciens ATCC 23877	1769452	GGTCGGCATTGTCGAACA	GlpF	0
GCA_001278075.1_ASM127807v1_genomic.gbff.gz	Streptomyces pristinaespiralis	6845434	GGTCGGCATTGTCGAACA	GlpF	0
GCA_001278075.1_ASM127807v1_genomic.gbff.gz	Streptomyces pristinaespiralis	6846329	GTTCAGCATTGTCGAACC	GylR	0
GCA_001278095.1_ASM127809v1_genomic.gbff.gz	Streptomyces sp. CFMR 7	7073080	GGTCGGCATTGTCGAACG	GlpF	0
GCA_001278095.1_ASM127809v1_genomic.gbff.gz	Streptomyces sp. CFMR 7	7074118	GTTCAGCATTGTCGAACC	GylR	0
GCA_001406115.1_Streptomyces_venezuelae_ATCC_15439_genomic.gbff.gz	Streptomyces venezuelae ATCC 15439	7245476	GGTCGGCATTGCCGAACA	GlpF	0
GCA_001406115.1_Streptomyces_venezuelae_ATCC_15439_genomic.gbff.gz	Streptomyces venezuelae ATCC 15439	7246477	GTTCAGCATTGTCGAACA	GylR	0
GCA_001431765.1_ASM143176v1_genomic.gbff.gz	Streptomyces sp. FR-008	6105097	GGTCGACATTGTCGAACA	GlpF	0
GCA_001431765.1_ASM143176v1_genomic.gbff.gz	Streptomyces sp. FR-008	6106126	GTTCAGCATTGTCGAATG	GylR	0
GCA_001434355.1_ASM143435v1_genomic.gbff.gz	Streptomyces anulatus ATCC 11523	1395427	GTTCAGCATTGTCGAACC	GylR	0
GCA_001434355.1_ASM143435v1_genomic.gbff.gz	Streptomyces anulatus ATCC 11523	1396458	GGTCGGCATTGTCGAACG	GlpF	0
GCA_001443625.1_ASM144362v1_genomic.gbff.gz	Streptomyces venezuelae ATCC 15439	1817155	GTTCAGCATTGTCGAACA	GylR	0
GCA_001443625.1_ASM144362v1_genomic.gbff.gz	Streptomyces venezuelae ATCC 15439	1818156	GGTCGGCATTGCCGAACA	GlpF	0
GCA_001447075.1_ASM144707v1_genomic.gbff.gz	Streptomyces hygroscopicus subsp. limoneus KCTC 1717	1858219	GTTCGACATTGCCGAACG	GylR	0
GCA_001447075.1_ASM144707v1_genomic.gbff.gz	Streptomyces hygroscopicus subsp. limoneus KCTC 1717	1859265	GGTCGGCATTGTCGAACA	GlpF	0
GCA_001484565.1_ASM148456v1_genomic.gbff.gz	Streptomyces sp. CdTB01	7890209	GGTCGGCATTGTCGAACA	GlpF	0
GCA_001484565.1_ASM148456v1_genomic.gbff.gz	Streptomyces sp. CdTB01	7891289	GTTCGGCATTGCCGAACG	GylR	0
GCA_001484705.1_ASM148470v1_genomic.gbff.gz	Streptomyces sp. 4F	1797931	GTTCGGCATTGCCGAACA	GylR	0
GCA_001484705.1_ASM148470v1_genomic.gbff.gz	Streptomyces sp. 4F	1798966	GGTCGGCATTGTCGAACA	GlpF	0
GCA_001511815.1_TUE45_genomic.gbff.gz	Streptomyces reticuli	2485786	GTTCGACATTGCCGAACG	GylR	0
GCA_001511815.1_TUE45_genomic.gbff.gz	Streptomyces reticuli	2486811	GGTCGGCATTGTCGAACA	GlpF	0
GCA_001542625.2_ASM154262v2_genomic.gbff.gz	Streptomyces griseochromogenes ATCC 14511	8066434	GTTCGACATTGCCGAACA	GylR	0
GCA_001542625.2_ASM154262v2_genomic.gbff.gz	Streptomyces griseochromogenes ATCC 14511	8067491	GGTCGGCATTGTCGAACA	GlpF	0
GCA_001577385.1_ASM157738v1_genomic.gbff.gz	Streptomyces albidoflavus	6135005	GGTCGGCATTGTCGAACG	GlpF	0
GCA_001577385.1_ASM157738v1_genomic.gbff.gz	Streptomyces albidoflavus	6136034	GTTCAGCATTGTCGAATG	GylR	0
GCA_001598115.2_ASM159811v2_genomic.gbff.gz	Streptomyces sp. AgN23	2717484	GTTCAGCATTGTCGAACC	GylR	0
GCA_001598115.2_ASM159811v2_genomic.gbff.gz	Streptomyces sp. AgN23	2718417	GGTCGGCATTGTCGAACA	GlpF	0
GCA_001611795.1_ASM161179v1_genomic.gbff.gz	Streptomyces qaidamensis	1903179	GTTCGACATTGCCGAACG	GylR	0
GCA_001611795.1_ASM161179v1_genomic.gbff.gz	Streptomyces qaidamensis	1904197	GGTCGACATTGTCGAACA	GlpF	0
GCA_001632865.1_ASM163286v1_genomic.gbff.gz	Streptomyces ambofaciens DSM 40697	1703624	GTTCGGCATTGCCGAACG	GylR	0
GCA_001632865.1_ASM163286v1_genomic.gbff.gz	Streptomyces ambofaciens DSM 40697	1704700	GGTCGGCATTGTCGAACA	GlpF	0
GCA_001650215.1_ASM165021v1_genomic.gbff.gz	Streptomyces sp. RTd22	2518544	GTTCAGCATTGTCGAACC	GylR	0
GCA_001650215.1_ASM165021v1_genomic.gbff.gz	Streptomyces sp. RTd22	2519534	GGTCGGCATTGTCGAACA	GlpF	0
GCA_001654495.1_ASM165449v1_genomic.gbff.gz	Streptomyces sp. SAT1	1356551	GTTCGGCATTGCCGAACG	GylR	0
GCA_001654495.1_ASM165449v1_genomic.gbff.gz	Streptomyces sp. SAT1	1357628	GGTCGGCATTGTCGAACA	GlpF	0
GCA_001660045.1_ASM166004v1_genomic.gbff.gz	Streptomyces parvulus	1394042	GTTCGGCATTGCCGAACG	GylR	0
GCA_001660045.1_ASM166004v1_genomic.gbff.gz	Streptomyces parvulus	1395035	GGTCGGCATTGTCGAACA	GlpF	0
GCA_001685355.1_ASM168535v1_genomic.gbff.gz	Streptomyces lincolnensis NRRL 2936	2247956	GTTCGACATTGCCGAACG	GylR	0
GCA_001685355.1_ASM168535v1_genomic.gbff.gz	Streptomyces lincolnensis NRRL 2936	2249002	GGTCGACATTGTCGAACA	GlpF	0
GCA_001693675.1_ASM169367v1_genomic.gbff.gz	Streptomyces clavuligerus	5784734	GGTCGGCATTGTCGAACA	GlpF	0
GCA_001693675.1_ASM169367v1_genomic.gbff.gz	Streptomyces clavuligerus	5785821	GTTCAGCATTGTCGAATC	GylR	0
GCA_001704195.1_ASM170419v1_genomic.gbff.gz	Streptomyces sampsonii	1098757	GTTCAGCATTGTCGAATG	GylR	0
GCA_001704195.1_ASM170419v1_genomic.gbff.gz	Streptomyces sampsonii	1099786	GGTCGACATTGTCGAACA	GlpF	0
GCA_001704275.1_ASM170427v1_genomic.gbff.gz	Streptomyces noursei ATCC 11455	7264808	GGTCGGCATTGCCGAACA	GlpF	0
GCA_001704275.1_ASM170427v1_genomic.gbff.gz	Streptomyces noursei ATCC 11455	7265698	GTTCAGCATTGTCGAACC	GylR	0
GCA_001729485.1_ASM172948v1_genomic.gbff.gz	Streptomyces lydicus	2609002	GGTCGGCATTGTCGAACA	GlpF	0
GCA_001729485.1_ASM172948v1_genomic.gbff.gz	Streptomyces lydicus	2609890	GTTCAGCATTGTCGAACC	GylR	0
GCA_001735805.1_ASM173580v1_genomic.gbff.gz	Streptomyces fodineus	7700294	GGTCGGCATTGTCGAACA	GlpF	0
GCA_001735805.1_ASM173580v1_genomic.gbff.gz	Streptomyces fodineus	7701424	GTTCGACATTGCCGAACG	GylR	0
GCA_001750785.1_ASM175078v1_genomic.gbff.gz	Streptomyces rubrolavendulae	1051680	GTTCAGCATTGTCGAACC	GylR	0
GCA_001750785.1_ASM175078v1_genomic.gbff.gz	Streptomyces rubrolavendulae	1052925	GGTCGGCATTGTCGAACA	GlpF	0
GCA_001753425.1_ASM175342v1_genomic.gbff.gz	Streptomyces albus	7208707	GGTCGGCATTGTCGAACA	GlpF	0
GCA_001753425.1_ASM175342v1_genomic.gbff.gz	Streptomyces albus	7209920	GTTCAGCATTGCCGAACA	GylR	0
GCA_001886595.1_ASM188659v1_genomic.gbff.gz	Streptomyces venezuelae NRRL B-65442	1412360	GTTCAGCATTGTCGAACA	GylR	0
GCA_001886595.1_ASM188659v1_genomic.gbff.gz	Streptomyces venezuelae NRRL B-65442	1413290	GGTCGGCATTGCCGAACA	GlpF	0
GCA_001888885.2_ASM188888v2_genomic.gbff.gz	Streptomyces viridifaciens DSM 40239	888467	GGTCGACAATGTCGACCG	GylR	2
GCA_001888885.2_ASM188888v2_genomic.gbff.gz	Streptomyces viridifaciens DSM 40239	889455	GGTCGACATTGTCGAACG	GlpF	0
GCA_001931635.1_ASM193163v1_genomic.gbff.gz	Streptomyces sp. Tue 6075	6599064	GGTCGGCATTGTCGAACG	GlpF	0
GCA_001931635.1_ASM193163v1_genomic.gbff.gz	Streptomyces sp. Tue 6075	6600087	GTTCAGCATTGTCGAACC	GylR	0
GCA_001941845.1_ASM194184v1_genomic.gbff.gz	Streptomyces sp. TN58	1555505	GTTCAGCATTGTCGAACC	GylR	0
GCA_001941845.1_ASM194184v1_genomic.gbff.gz	Streptomyces sp. TN58	1556510	GGTCGACATTGTCGAACA	GlpF	0
GCA_001975025.1_ASM197502v1_genomic.gbff.gz	Streptomyces alfalfae	6772931	GGTCGGCATTGTCGAACA	GlpF	0
GCA_001975025.1_ASM197502v1_genomic.gbff.gz	Streptomyces alfalfae	6774019	GTTCAGCATTGCCGAACG	GylR	0
GCA_001983975.1_ASM198397v1_genomic.gbff.gz	Streptomyces autolyticus CGMCC0516	2875721	GTTCAGCATTGTCGAACC	GylR	0
GCA_001983975.1_ASM198397v1_genomic.gbff.gz	Streptomyces autolyticus CGMCC0516	2876656	GGTCGGCATTGTCGAACA	GlpF	0
GCA_001984445.1_ASM198444v1_genomic.gbff.gz	Streptomyces lydicus	1842380	GTTCAGCATTGTCGAACC	GylR	0
GCA_001984445.1_ASM198444v1_genomic.gbff.gz	Streptomyces lydicus	1843268	GGTCGGCATTGTCGAACA	GlpF	0
GCA_002005225.1_ASM200522v1_genomic.gbff.gz	Streptomyces pactum	6794530	GGTCGGCATTGTCGAACA	GlpF	0
GCA_002005225.1_ASM200522v1_genomic.gbff.gz	Streptomyces pactum	6795546	GTTCGGCATTGCCGAACG	GylR	0
GCA_002007685.1_ASM200768v1_genomic.gbff.gz	Streptomyces sp. fd1-xmd	1945670	GTTCAGCATTGTCGAACC	GylR	0
GCA_002007685.1_ASM200768v1_genomic.gbff.gz	Streptomyces sp. fd1-xmd	1946675	GGTCGACATTGTCGAACA	GlpF	0
GCA_002009175.1_ASM200917v1_genomic.gbff.gz	Streptomyces niveus	6582940	GGTCGGCATTGTCGAACA	GlpF	0
GCA_002009175.1_ASM200917v1_genomic.gbff.gz	Streptomyces niveus	6583837	GTTCAGCATTGTCGAACG	GylR	0
GCA_002019855.1_ASM201985v1_genomic.gbff.gz	Streptomyces antibioticus DSM 41481	1928407	GTTCGACATTGCCGAACG	GylR	0
GCA_002019855.1_ASM201985v1_genomic.gbff.gz	Streptomyces antibioticus DSM 41481	1929452	GGTCGGCATTGTCGAACA	GlpF	0
GCA_002021875.1_ASM202187v1_genomic.gbff.gz	Streptomyces hygroscopicus	3839929	GTTCAGCATTGTCGAACC	GylR	0
GCA_002021875.1_ASM202187v1_genomic.gbff.gz	Streptomyces hygroscopicus	3840862	GGTCGGCATTGTCGAACA	GlpF	0
GCA_002028385.1_ASM202838v1_genomic.gbff.gz	Streptomyces sp. 3211	1978044	GTTCAGCATTGTCGAACC	GylR	0
GCA_002028385.1_ASM202838v1_genomic.gbff.gz	Streptomyces sp. 3211	1979049	GGTCGGCATTGTCGAACA	GlpF	0
GCA_002028425.1_ASM202842v1_genomic.gbff.gz	Streptomyces katrae	1728201	GTTCGGCATGGTCGAACT	GylR	2
GCA_002028425.1_ASM202842v1_genomic.gbff.gz	Streptomyces katrae	1729190	GGTCGGCATTGTCGAACA	GlpF	0
GCA_002080455.1_ASM208045v1_genomic.gbff.gz	Streptomyces sp. Sge12	6230346	GGTCGGCATTGTCGAACA	GlpF	0
GCA_002080455.1_ASM208045v1_genomic.gbff.gz	Streptomyces sp. Sge12	6231351	GTTCAGCATTGTCGAACC	GylR	0
GCA_002082175.1_ASM208217v1_genomic.gbff.gz	Streptomyces violaceoruber	1183383	GTTCAGCATTGTCGAACC	GylR	0
GCA_002082175.1_ASM208217v1_genomic.gbff.gz	Streptomyces violaceoruber	1184522	GGTCGGCATTGTCGAACG	GlpF	0
GCA_002082195.1_ASM208219v1_genomic.gbff.gz	Streptomyces gilvosporeus	2349907	GTTTGGCATTGTCGAACC	GylR	1
GCA_002082195.1_ASM208219v1_genomic.gbff.gz	Streptomyces gilvosporeus	2350796	GGTCGGCATTGTCGAACA	GlpF	0
GCA_002094995.1_ASM209499v1_genomic.gbff.gz	Streptomyces sp. S8	6391054	GGTCGGCATTGTCGAACG	GlpF	0
GCA_002094995.1_ASM209499v1_genomic.gbff.gz	Streptomyces sp. S8	6392130	GTTCAGCATTGTCGAACC	GylR	0
GCA_002128305.1_ASM212830v1_genomic.gbff.gz	Streptomyces marincola	5656425	GGTCGACATTGTCGAACG	GlpF	0
GCA_002128305.1_ASM212830v1_genomic.gbff.gz	Streptomyces marincola	5657322	GTTCGACAATGCCGAACG	GylR	1
GCA_002189675.2_ASM218967v2_genomic.gbff.gz	Streptomyces alboflavus	1833917	GTTCAGCATTGTCGAACG	GylR	0
GCA_002189675.2_ASM218967v2_genomic.gbff.gz	Streptomyces alboflavus	1834862	GGTCGGCATTGTCGAACA	GlpF	0
GCA_002192455.1_ASM219245v1_genomic.gbff.gz	Streptomyces albireticuli	6096351	GTTCAGCATTGCCGAACG	GylR	0
GCA_002192455.1_ASM219245v1_genomic.gbff.gz	Streptomyces albireticuli	6097423	GGTCGGCATTGTCGAACA	GlpF	0
GCA_002214185.1_ASM221418v1_genomic.gbff.gz	Streptomyces capitiformicae	5087632	GGTCGACATTGTCGAACA	GlpF	0
GCA_002214185.1_ASM221418v1_genomic.gbff.gz	Streptomyces capitiformicae	5088665	GTTCGGCATTGCCGAACG	GylR	0
GCA_002288075.1_ASM228807v1_genomic.gbff.gz	Streptomyces sp. CLI2509	6179080	GGTCGGCATTGTCGAACA	GlpF	0
GCA_002288075.1_ASM228807v1_genomic.gbff.gz	Streptomyces sp. CLI2509	6180322	GTTCAGCATGGCCGACCA	GylR	2
GCA_002355495.1_ASM235549v1_genomic.gbff.gz	Streptomyces laurentii ATCC 31255	1277886	GTTCAGCATTACCGAACA	GylR	1
GCA_002355495.1_ASM235549v1_genomic.gbff.gz	Streptomyces laurentii ATCC 31255	1278871	GGTCGGCATTGTCGAACA	GlpF	0
GCA_002556545.1_ASM255654v1_genomic.gbff.gz	Streptomyces formicae	1808293	GTTCAGCATTGTCGAACG	GylR	0
GCA_002556545.1_ASM255654v1_genomic.gbff.gz	Streptomyces formicae	1809237	GGTCGGCATTGTCGAACA	GlpF	0
GCA_002591335.1_ASM259133v1_genomic.gbff.gz	Streptomyces malaysiensis DSM 4137	1974223	GTTCAGCATTGTCGAACC	GylR	0
GCA_002591335.1_ASM259133v1_genomic.gbff.gz	Streptomyces malaysiensis DSM 4137	1975158	GGTCGGCATTGTCGAACA	GlpF	0
GCA_002777535.1_ASM277753v1_genomic.gbff.gz	Streptomyces peucetius subsp. caesius ATCC 27952	1467607	GTTCAGCATTGTCGAACC	GylR	0
GCA_002777535.1_ASM277753v1_genomic.gbff.gz	Streptomyces peucetius subsp. caesius ATCC 27952	1468503	GGTCGGCATTGTCGAACA	GlpF	0
GCA_002803845.1_ASM280384v1_genomic.gbff.gz	Streptomyces lavendulae subsp. lavendulae	6530934	GGTCGGCATTGTCGAACA	GlpF	0
GCA_002803845.1_ASM280384v1_genomic.gbff.gz	Streptomyces lavendulae subsp. lavendulae	6531923	GTTCAGCATTGTCGAACT	GylR	1
GCA_002804165.1_ASM280416v1_genomic.gbff.gz	Streptomyces cavourensis	1110601	GTTCAGCATTGTCGAACC	GylR	0
GCA_002804165.1_ASM280416v1_genomic.gbff.gz	Streptomyces cavourensis	1111639	GGTCGGCATTGTCGAACG	GlpF	0
GCA_002812405.1_ASM281240v1_genomic.gbff.gz	Streptomyces sp. M56	8642736	GGTCGGCATTGTCGAACA	GlpF	0
GCA_002812405.1_ASM281240v1_genomic.gbff.gz	Streptomyces sp. M56	8643671	GTTCAGCATTGTCGAACC	GylR	0
GCA_002832675.1_ASM283267v1_genomic.gbff.gz	Streptomyces sp. S063	1146814	GTTCAGCATTGTCGAACC	GylR	0
GCA_002832675.1_ASM283267v1_genomic.gbff.gz	Streptomyces sp. S063	1147823	GGTCGGCATTGTCGAACG	GlpF	0
GCA_002847285.1_ASM284728v1_genomic.gbff.gz	Streptomyces sp. CMB-StM0423	6977918	GGTCGGCATTGTCGAACA	GlpF	0
GCA_002847285.1_ASM284728v1_genomic.gbff.gz	Streptomyces sp. CMB-StM0423	6978818	GTTCAGCATTGTCGAACT	GylR	1
GCA_002848525.1_ASM284852v1_genomic.gbff.gz	Streptomyces sp. DUT11	1413012	GTTCAGCATTGTCGAACC	GylR	0
GCA_002848525.1_ASM284852v1_genomic.gbff.gz	Streptomyces sp. DUT11	1414050	GGTCGGCATTGTCGAACG	GlpF	0
GCA_002910725.2_ASM291072v2_genomic.gbff.gz	Streptomyces sp. SM17	1003351	GTTCAGCATTGTCGAATG	GylR	0
GCA_002910725.2_ASM291072v2_genomic.gbff.gz	Streptomyces sp. SM17	1004380	GGTCGACATTGTCGAACA	GlpF	0
GCA_002910775.2_ASM291077v2_genomic.gbff.gz	Streptomyces sp. SM18	1150242	GTTCAGCATTGTCGAACC	GylR	0
GCA_002910775.2_ASM291077v2_genomic.gbff.gz	Streptomyces sp. SM18	1151143	GGTCGGCATTGTCGAACA	GlpF	0
GCA_002943895.1_ASM294389v1_genomic.gbff.gz	Streptomyces sp. WAC00288	5963006	GGTCGGCATTGCCGAACA	GlpF	0
GCA_002943895.1_ASM294389v1_genomic.gbff.gz	Streptomyces sp. WAC00288	5963971	GTTCAGCATTGTCGAACA	GylR	0
GCA_002946835.1_ASM294683v1_genomic.gbff.gz	Streptomyces dengpaensis	7028313	GGTCGGCATTGCCGAACA	GlpF	0
GCA_002946835.1_ASM294683v1_genomic.gbff.gz	Streptomyces dengpaensis	7029351	GTTCGGCATTGCCGAACG	GylR	0
GCA_002953255.1_ASM295325v1_genomic.gbff.gz	Streptomyces sp. CB01881	1483664	GGTCGACATTGTCGACCA	GylR	1
GCA_002953255.1_ASM295325v1_genomic.gbff.gz	Streptomyces sp. CB01881	1484670	GGTCGACATTGTCGAACG	GlpF	0
GCA_003032475.1_ASM303247v1_genomic.gbff.gz	Streptomyces sp. P3	4675201	GGTCGACATTGTCGAACA	GlpF	0
GCA_003032475.1_ASM303247v1_genomic.gbff.gz	Streptomyces sp. P3	4676267	GTTCGACATTGCCGAACG	GylR	0
GCA_003054555.1_ASM305455v1_genomic.gbff.gz	Streptomyces lunaelactis	1752837	GTTCGGCATTGTCGAACT	GylR	1
GCA_003054555.1_ASM305455v1_genomic.gbff.gz	Streptomyces lunaelactis	1753744	GGTCGGCATTGCCGAACA	GlpF	0
GCA_003074055.1_ASM307405v1_genomic.gbff.gz	Streptomyces nigra	1368638	GTTCGACATTGCCGAACG	GylR	0
GCA_003074055.1_ASM307405v1_genomic.gbff.gz	Streptomyces nigra	1369726	GGTCGGCATTGTCGAACA	GlpF	0
GCA_003097515.1_ASM309751v1_genomic.gbff.gz	Streptomyces tirandamycinicus	524678	GTTCAGCATTGTCGAACG	GylR	0
GCA_003097515.1_ASM309751v1_genomic.gbff.gz	Streptomyces tirandamycinicus	525720	GGTCGGCATTGTCGAACA	GlpF	0
GCA_003122365.1_ASM312236v1_genomic.gbff.gz	Streptomyces spongiicola	417518	GTTCAGCATTGTCGAACG	GylR	0
GCA_003122365.1_ASM312236v1_genomic.gbff.gz	Streptomyces spongiicola	419011	GGTCGGCATTGTCGAACA	GlpF	0
GCA_003147545.1_ASM314754v1_genomic.gbff.gz	Streptomyces globisporus	6279519	GGTCGGCATTGTCGAACG	GlpF	0
GCA_003147545.1_ASM314754v1_genomic.gbff.gz	Streptomyces globisporus	6280511	GTTCAGCATTGTCGAACC	GylR	0
GCA_003173275.1_ASM317327v1_genomic.gbff.gz	Streptomyces sp. NEAU-S7GS2	2396055	GTTCAGCATTGTCGAACC	GylR	0
GCA_003173275.1_ASM317327v1_genomic.gbff.gz	Streptomyces sp. NEAU-S7GS2	2396944	GGTCGGCATTGTCGAACA	GlpF	0
GCA_003208035.1_ASM320803v1_genomic.gbff.gz	Streptomyces actuosus ATCC 25421	1563456	GTTCGACATTGCCGAACG	GylR	0
GCA_003208035.1_ASM320803v1_genomic.gbff.gz	Streptomyces actuosus ATCC 25421	1564484	GGTCGGCATTGTCGAACA	GlpF	0
GCA_003261055.1_ASM326105v1_genomic.gbff.gz	Streptomyces cadmiisoli	6912415	GGTCGGCATTGTCGAACA	GlpF	0
GCA_003261055.1_ASM326105v1_genomic.gbff.gz	Streptomyces cadmiisoli	6913441	GTTCGGCATTGCCGAACA	GylR	0
GCA_003268535.2_ASM326853v2_genomic.gbff.gz	Streptomyces sp. ST1015	2687494	GTTCGGCATTGTCGAACT	GylR	1
GCA_003268535.2_ASM326853v2_genomic.gbff.gz	Streptomyces sp. ST1015	2688561	GGTCGGCATTGTCGAACA	GlpF	0
GCA_003268675.1_ASM326867v1_genomic.gbff.gz	Streptomyces bacillaris ATCC 15855	6605463	GGTCGGCATTGTCGAACG	GlpF	0
GCA_003268675.1_ASM326867v1_genomic.gbff.gz	Streptomyces bacillaris ATCC 15855	6606501	GTTCAGCATTGTCGAACC	GylR	0
GCA_003287915.1_ASM328791v1_genomic.gbff.gz	Streptomyces sp. ICC4	5914178	GGTCGGCATTGCCGAACA	GlpF	0
GCA_003287915.1_ASM328791v1_genomic.gbff.gz	Streptomyces sp. ICC4	5915178	GTTCAGCATTGTCGAACT	GylR	1
GCA_003287935.1_ASM328793v1_genomic.gbff.gz	Streptomyces sp. ICC1	5899370	GGTCGGCATTGCCGAACA	GlpF	0
GCA_003287935.1_ASM328793v1_genomic.gbff.gz	Streptomyces sp. ICC1	5900370	GTTCAGCATTGTCGAACT	GylR	1
GCA_003325375.1_ASM332537v1_genomic.gbff.gz	Streptomyces globosus	4896348	GTTCAGCATTGTCGAACT	GylR	1
GCA_003325375.1_ASM332537v1_genomic.gbff.gz	Streptomyces globosus	4897328	GGTCGGCATTGTCGAACA	GlpF	0
GCA_003330845.1_ASM333084v1_genomic.gbff.gz	Streptomyces sp. Go-475	1550167	GTTCGACATTGCCGAACG	GylR	0
GCA_003330845.1_ASM333084v1_genomic.gbff.gz	Streptomyces sp. Go-475	1551176	GGTCGACATTGTCGAACA	GlpF	0
GCA_003330865.1_ASM333086v1_genomic.gbff.gz	Streptomyces atratus	1965747	GTTCAGCATTGTCGAACC	GylR	0
GCA_003330865.1_ASM333086v1_genomic.gbff.gz	Streptomyces atratus	1966657	GGTCGGCATTGTCGAACA	GlpF	0
GCA_003344445.1_ASM334444v1_genomic.gbff.gz	Streptomyces lincolnensis	7863947	GGTCGACATTGTCGAACA	GlpF	0
GCA_003344445.1_ASM334444v1_genomic.gbff.gz	Streptomyces lincolnensis	7864993	GTTCGACATTGCCGAACG	GylR	0
GCA_003344965.1_ASM334496v1_genomic.gbff.gz	Streptomyces paludis	973534	GTTCAGCATTGTCGAACG	GylR	0
GCA_003344965.1_ASM334496v1_genomic.gbff.gz	Streptomyces paludis	974425	GGTCGGCATTGTCGAACA	GlpF	0
GCA_003352445.1_ASM335244v1_genomic.gbff.gz	Streptomyces cavourensis	1147587	GTTCAGCATTGTCGAACC	GylR	0
GCA_003352445.1_ASM335244v1_genomic.gbff.gz	Streptomyces cavourensis	1148625	GGTCGGCATTGTCGAACG	GlpF	0
GCA_003352805.1_ASM335280v1_genomic.gbff.gz	Streptomyces sp. ETH9427	1801738	GTTCGGCATTGCCGAACA	GylR	0
GCA_003352805.1_ASM335280v1_genomic.gbff.gz	Streptomyces sp. ETH9427	1802769	GGTCGGCATTGTCGAACA	GlpF	0
GCA_003355155.1_ASM335515v1_genomic.gbff.gz	Streptomyces armeniacus ATCC 15676	1298511	GTTCGACATTGTCGAATG	GylR	0
GCA_003355155.1_ASM335515v1_genomic.gbff.gz	Streptomyces armeniacus ATCC 15676	1299416	GGTCGACATTGTCGAACA	GlpF	0
GCA_003369795.1_ASM336979v1_genomic.gbff.gz	Streptomyces sp. CB09001	1092102	GTTCGGCATTGCCGAACG	GylR	0
GCA_003369795.1_ASM336979v1_genomic.gbff.gz	Streptomyces sp. CB09001	1093155	GGTCGGCATTGTCGAACA	GlpF	0
GCA_003391135.1_ASM339113v1_genomic.gbff.gz	Streptomyces olivoreticuli subsp. olivoreticuli ATCC 31159	2731731	GGTCGGCATTGTCGAACG	GlpF	0
GCA_003391135.1_ASM339113v1_genomic.gbff.gz	Streptomyces olivoreticuli subsp. olivoreticuli ATCC 31159	2732681	GTTCAGCATTGCCGAACG	GylR	0
GCA_003428925.1_ASM342892v1_genomic.gbff.gz	Streptomyces koyangensis	6219224	GGTCGACATTGTCGAACA	GlpF	0
GCA_003428925.1_ASM342892v1_genomic.gbff.gz	Streptomyces koyangensis	6220251	GTTCAGCATTGTCGAATG	GylR	0
GCA_003443735.1_ASM344373v1_genomic.gbff.gz	Streptomyces sp. CC0208	7167953	GGTCGGCATTGTCGAACA	GlpF	0
GCA_003443735.1_ASM344373v1_genomic.gbff.gz	Streptomyces sp. CC0208	7168974	GTTCGGCATTGCCGAACA	GylR	0
GCA_003454755.1_ASM345475v1_genomic.gbff.gz	Streptomyces clavuligerus	5801891	GGTCGGCATTGTCGAACA	GlpF	0
GCA_003454755.1_ASM345475v1_genomic.gbff.gz	Streptomyces clavuligerus	5802978	GTTCAGCATTGTCGAATC	GylR	0
GCA_003573485.1_ASM357348v1_genomic.gbff.gz	Streptomyces fradiae	6354913	GGTCGGCATTGTCGAACA	GlpF	0
GCA_003573485.1_ASM357348v1_genomic.gbff.gz	Streptomyces fradiae	6356001	GTTCAGCATTGCCGAACG	GylR	0
GCA_003595235.1_ASM359523v1_genomic.gbff.gz	Streptomyces griseorubiginosus	7637669	GGTCGGCATTGTCGAACA	GlpF	0
GCA_003595235.1_ASM359523v1_genomic.gbff.gz	Streptomyces griseorubiginosus	7638711	GTTCGGCATTGCCGAACA	GylR	0
GCA_003595545.1_ASM359554v1_genomic.gbff.gz	Streptomyces sp. 11-1-2	2856590	GTTCAGCATTGTCGAACC	GylR	0
GCA_003595545.1_ASM359554v1_genomic.gbff.gz	Streptomyces sp. 11-1-2	2857523	GGTCGGCATTGTCGAACA	GlpF	0
GCA_003610995.1_ASM361099v1_genomic.gbff.gz	Streptomyces griseus subsp. griseus ATCC 13273	1165187	GTTCAGCATTGTCGAACC	GylR	0
GCA_003610995.1_ASM361099v1_genomic.gbff.gz	Streptomyces griseus subsp. griseus ATCC 13273	1166196	GGTCGGCATTGTCGAACG	GlpF	0
GCA_003627815.1_ASM362781v1_genomic.gbff.gz	Streptomyces hundungensis	6807533	GGTCGGCATTGTCGAACA	GlpF	0
GCA_003627815.1_ASM362781v1_genomic.gbff.gz	Streptomyces hundungensis	6808660	GTTCAGCATTGTCGAACC	GylR	0
GCA_003665435.1_ASM366543v1_genomic.gbff.gz	Streptomyces fungicidicus	1563876	GTTCGGCATTGCCGAACA	GylR	0
GCA_003665435.1_ASM366543v1_genomic.gbff.gz	Streptomyces fungicidicus	1564905	GGTCGGCATTGTCGAACA	GlpF	0
GCA_003675325.1_ASM367532v1_genomic.gbff.gz	Streptomyces dangxiongensis	6323928	GGTCGGCATTGTCGAACA	GlpF	0
GCA_003675325.1_ASM367532v1_genomic.gbff.gz	Streptomyces dangxiongensis	6324959	GTTCGGCATTGCCGAACG	GylR	0
GCA_003675345.1_ASM367534v1_genomic.gbff.gz	Streptomyces albus	7206835	GGTCGGCATTGTCGAACA	GlpF	0
GCA_003675345.1_ASM367534v1_genomic.gbff.gz	Streptomyces albus	7208048	GTTCAGCATTGCCGAACA	GylR	0
GCA_003721495.1_ASM372149v1_genomic.gbff.gz	Streptomyces sp. ADI95-16	2148433	GTTCAGCATTGTCGAACT	GylR	1
GCA_003721495.1_ASM372149v1_genomic.gbff.gz	Streptomyces sp. ADI95-16	2149412	GGTCGGCATTGTCGAACA	GlpF	0
GCA_003932715.1_ASM393271v1_genomic.gbff.gz	Streptomyces tsukubensis NRRL 18488	1434459	GTTCAGCATTGTCGAACA	GylR	0
GCA_003932715.1_ASM393271v1_genomic.gbff.gz	Streptomyces tsukubensis NRRL 18488	1435725	GGTCGGCATTGTCGAACG	GlpF	0
GCA_003945505.1_ASM394550v1_genomic.gbff.gz	Streptomyces sp. WAC 06738	1001754	GTTCAGCATTGTCGAACT	GylR	1
GCA_003945505.1_ASM394550v1_genomic.gbff.gz	Streptomyces sp. WAC 06738	1002654	GGTCGGCATTGTCGAACA	GlpF	0
GCA_003945525.1_ASM394552v1_genomic.gbff.gz	Streptomyces sp. WAC 01438	6661326	GGTCGGCATTGTCGAACA	GlpF	0
GCA_003945525.1_ASM394552v1_genomic.gbff.gz	Streptomyces sp. WAC 01438	6662376	GTTCGGCATTGCCGAACA	GylR	0
GCA_003945545.1_ASM394554v1_genomic.gbff.gz	Streptomyces sp. WAC 01529	1476899	GTTCAGCATTGTCGAACG	GylR	0
GCA_003945545.1_ASM394554v1_genomic.gbff.gz	Streptomyces sp. WAC 01529	1477839	GGTCGGCATTGTCGAACA	GlpF	0
GCA_003950035.1_ASM395003v1_genomic.gbff.gz	Streptomyces sp. W1SF4	1641758	GTTCAGCATTGTCGAACT	GylR	1
GCA_003950035.1_ASM395003v1_genomic.gbff.gz	Streptomyces sp. W1SF4	1642748	GGTCGGCATTGTCGAACA	GlpF	0
GCA_003950055.1_ASM395005v1_genomic.gbff.gz	Streptomyces sp. KPB2	6523793	GGTCGGCATTGTCGAACA	GlpF	0
GCA_003950055.1_ASM395005v1_genomic.gbff.gz	Streptomyces sp. KPB2	6524829	GTTCGGCATTGCCGAACG	GylR	0
GCA_003955715.1_ASM395571v1_genomic.gbff.gz	Streptomyces aquilus	2383148	GTTCGACATTGCCGAACG	GylR	0
GCA_003955715.1_ASM395571v1_genomic.gbff.gz	Streptomyces aquilus	2384192	GGTCGGCATTGTCGAACA	GlpF	0
GCA_003963535.1_ASM396353v1_genomic.gbff.gz	Streptomyces cyaneochromogenes	2100502	GTTCGACATTGCCGAACG	GylR	0
GCA_003963535.1_ASM396353v1_genomic.gbff.gz	Streptomyces cyaneochromogenes	2101563	GGTCGGCATTGTCGAACA	GlpF	0
GCA_003970715.1_ASM397071v1_genomic.gbff.gz	Streptomyces luteoverticillatus CGMCC 15060	1527795	GGTCGGCATTGTCGAACA	GlpF	0
GCA_003970715.1_ASM397071v1_genomic.gbff.gz	Streptomyces luteoverticillatus CGMCC 15060	1528845	GTTCAGCATTGCCGAACG	GylR	0
GCA_003994375.1_ASM399437v1_genomic.gbff.gz	Streptomyces lydicus	2022957	GTTCAGCATTGTCGAACC	GylR	0
GCA_003994375.1_ASM399437v1_genomic.gbff.gz	Streptomyces lydicus	2023847	GGTCGGCATTGTCGAACA	GlpF	0
GCA_003994395.1_ASM399439v1_genomic.gbff.gz	Streptomyces griseoviridis	7000779	GGTCGGCATTGTCGAACA	GlpF	0
GCA_003994395.1_ASM399439v1_genomic.gbff.gz	Streptomyces griseoviridis	7001955	GTTCGGCATTGCCGAACG	GylR	0
GCA_004104485.1_ASM410448v1_genomic.gbff.gz	Streptomyces sp. endophyte_N2	2063709	GTTCGACATTGCCGAACG	GylR	0
GCA_004104485.1_ASM410448v1_genomic.gbff.gz	Streptomyces sp. endophyte_N2	2064782	GGTCGGCATTGTCGAACA	GlpF	0
GCA_004104505.1_ASM410450v1_genomic.gbff.gz	Streptomyces sp. M2	6947993	GGTCGGCATTGTCGAACA	GlpF	0
GCA_004104505.1_ASM410450v1_genomic.gbff.gz	Streptomyces sp. M2	6949010	GTTCGACATTGCCGAACA	GylR	0
GCA_004328625.1_ASM432862v1_genomic.gbff.gz	Streptomyces seoulensis KCTC 9819	1096720	GTTCGGCAATGCCGAACG	GylR	1
GCA_004328625.1_ASM432862v1_genomic.gbff.gz	Streptomyces seoulensis KCTC 9819	1097687	GGTCGGCATTGTCGAACA	GlpF	0
GCA_004524875.1_ASM452487v1_genomic.gbff.gz	Streptomyces sp. S501	1113280	GTTCAGCATTGTCGAACC	GylR	0
GCA_004524875.1_ASM452487v1_genomic.gbff.gz	Streptomyces sp. S501	1114171	GGTCGGCATTGCCGAACA	GlpF	0
GCA_004795715.1_ASM479571v1_genomic.gbff.gz	Streptomyces sp. SS52	1771673	GTTCGGCATTGCCGAACG	GylR	0
GCA_004795715.1_ASM479571v1_genomic.gbff.gz	Streptomyces sp. SS52	1772678	GGTCGGCATTGTCGAACA	GlpF	0
GCA_004803895.1_ASM480389v1_genomic.gbff.gz	Streptomyces hawaiiensis ATCC 12236	1851524	GTTCGGCATTGCCGAACG	GylR	0
GCA_004803895.1_ASM480389v1_genomic.gbff.gz	Streptomyces hawaiiensis ATCC 12236	1852533	GGTCGACATTGTCGAACA	GlpF	0
GCA_005222485.1_ASM522248v1_genomic.gbff.gz	Streptomyces griseoviridis	1955199	GTTCGGCATTGCCGAACG	GylR	0
GCA_005222485.1_ASM522248v1_genomic.gbff.gz	Streptomyces griseoviridis	1956375	GGTCGGCATTGTCGAACA	GlpF	0
GCA_005490965.1_ASM549096v1_genomic.gbff.gz	Streptomyces sp. SGAir0924	1869183	GTTCGGCATTGCCGAACG	GylR	0
GCA_005490965.1_ASM549096v1_genomic.gbff.gz	Streptomyces sp. SGAir0924	1870188	GGTCGGCATTGTCGAACA	GlpF	0
GCA_005517195.1_ASM551719v1_genomic.gbff.gz	Streptomyces exfoliatus	2521557	GGTCGGCATTGTCGAACA	GlpF	0
GCA_005517195.1_ASM551719v1_genomic.gbff.gz	Streptomyces exfoliatus	2522594	GTTCAGCATTGTCGAACA	GylR	0
GCA_005519465.1_ASM551946v1_genomic.gbff.gz	Streptomyces clavuligerus ATCC 27064	5649732	GGTCGGCATTGTCGAACA	GlpF	0
GCA_005519465.1_ASM551946v1_genomic.gbff.gz	Streptomyces clavuligerus ATCC 27064	5650819	GTTCAGCATTGTCGAATC	GylR	0
GCA_005860785.2_ASM586078v2_genomic.gbff.gz	Streptomyces sp. So13.3	2661936	GTTCGACAATGTCGAACG	GylR	1
GCA_005860785.2_ASM586078v2_genomic.gbff.gz	Streptomyces sp. So13.3	2662818	GGTCGACATTGTCGAACA	GlpF	0
GCA_006088715.1_ASM608871v1_genomic.gbff.gz	Streptomyces sp. YIM 121038	2177543	GTTCAGCATTGCCGAACG	GylR	0
GCA_006088715.1_ASM608871v1_genomic.gbff.gz	Streptomyces sp. YIM 121038	2178656	GGTCGGCATTGTCGAACA	GlpF	0
GCA_006229535.1_ASM622953v1_genomic.gbff.gz	Streptomyces rimosus	7586960	GGTCGGCATTGTCGAACA	GlpF	0
GCA_006229535.1_ASM622953v1_genomic.gbff.gz	Streptomyces rimosus	7587914	GTTCAGCATTGCCGAACC	GylR	0
GCA_006516935.1_ASM651693v1_genomic.gbff.gz	Streptomyces griseorubiginosus	1966324	GTTCGGCATTGCCGAACA	GylR	0
GCA_006516935.1_ASM651693v1_genomic.gbff.gz	Streptomyces griseorubiginosus	1967381	GGTCGGCATTGTCGAACA	GlpF	0
GCA_006716135.1_ASM671613v1_genomic.gbff.gz	Streptomyces calvus DSM 41452	6355452	GGTCGGCATTGTCGAACA	GlpF	0
GCA_006716135.1_ASM671613v1_genomic.gbff.gz	Streptomyces calvus DSM 41452	6356903	GTTCGACATTGCCGAACA	GylR	0
GCA_006974005.1_ASM697400v1_genomic.gbff.gz	Streptomyces malaysiensis DSM 4137	8719378	GGTCGGCATTGTCGAACA	GlpF	0
GCA_006974005.1_ASM697400v1_genomic.gbff.gz	Streptomyces malaysiensis DSM 4137	8720313	GTTCAGCATTGTCGAACC	GylR	0
GCA_007113405.2_ASM711340v2_genomic.gbff.gz	Streptomyces sp. RLB1-8	3324720	GTTCGACATTGCCGAACG	GylR	0
GCA_007113405.2_ASM711340v2_genomic.gbff.gz	Streptomyces sp. RLB1-8	3325749	GGTCGGCATTGTCGAACA	GlpF	0
GCA_007113425.2_ASM711342v2_genomic.gbff.gz	Streptomyces sp. RLB3-17	2899662	GTTCGACATTGCCGAACG	GylR	0
GCA_007113425.2_ASM711342v2_genomic.gbff.gz	Streptomyces sp. RLB3-17	2900691	GGTCGGCATTGTCGAACA	GlpF	0
GCA_007113445.1_ASM711344v1_genomic.gbff.gz	Streptomyces sp. RLB3-5	2861515	GTTCGACATTGCCGAACG	GylR	0
GCA_007113445.1_ASM711344v1_genomic.gbff.gz	Streptomyces sp. RLB3-5	2862544	GGTCGGCATTGTCGAACA	GlpF	0
GCA_007113465.1_ASM711346v1_genomic.gbff.gz	Streptomyces sp. S1A1-3	3122066	GTTCGACATTGCCGAACG	GylR	0
GCA_007113465.1_ASM711346v1_genomic.gbff.gz	Streptomyces sp. S1A1-3	3123095	GGTCGGCATTGTCGAACA	GlpF	0
GCA_007113485.2_ASM711348v2_genomic.gbff.gz	Streptomyces sp. S1D4-23	3298676	GTTCGACATTGCCGAACG	GylR	0
GCA_007113485.2_ASM711348v2_genomic.gbff.gz	Streptomyces sp. S1D4-23	3299705	GGTCGGCATTGTCGAACA	GlpF	0
GCA_007113505.2_ASM711350v2_genomic.gbff.gz	Streptomyces sp. S1A1-8	3117677	GTTCGACATTGCCGAACG	GylR	0
GCA_007113505.2_ASM711350v2_genomic.gbff.gz	Streptomyces sp. S1A1-8	3118706	GGTCGGCATTGTCGAACA	GlpF	0
GCA_007113525.2_ASM711352v2_genomic.gbff.gz	Streptomyces sp. RLB1-9	3146970	GTTCGACATTGCCGAACG	GylR	0
GCA_007113525.2_ASM711352v2_genomic.gbff.gz	Streptomyces sp. RLB1-9	3147999	GGTCGGCATTGTCGAACA	GlpF	0
GCA_007113545.2_ASM711354v2_genomic.gbff.gz	Streptomyces sp. RLB3-6	2957573	GTTCGACATTGCCGAACG	GylR	0
GCA_007113545.2_ASM711354v2_genomic.gbff.gz	Streptomyces sp. RLB3-6	2958602	GGTCGGCATTGTCGAACA	GlpF	0
GCA_007113565.2_ASM711356v2_genomic.gbff.gz	Streptomyces sp. S1A1-7	3249528	GTTCGACATTGCCGAACG	GylR	0
GCA_007113565.2_ASM711356v2_genomic.gbff.gz	Streptomyces sp. S1A1-7	3250557	GGTCGGCATTGTCGAACA	GlpF	0
GCA_007113585.2_ASM711358v2_genomic.gbff.gz	Streptomyces sp. S1D4-20	2949588	GTTCGACATTGCCGAACG	GylR	0
GCA_007113585.2_ASM711358v2_genomic.gbff.gz	Streptomyces sp. S1D4-20	2950617	GGTCGGCATTGTCGAACA	GlpF	0
GCA_007113665.2_ASM711366v2_genomic.gbff.gz	Streptomyces sp. S1D4-14	2943694	GTTCGACATTGCCGAACG	GylR	0
GCA_007113665.2_ASM711366v2_genomic.gbff.gz	Streptomyces sp. S1D4-14	2944723	GGTCGGCATTGTCGAACA	GlpF	0
GCA_007363395.1_ASM736339v1_genomic.gbff.gz	Streptomyces spectabilis NRRL 2792	2031806	GTTCAGCATTGCCGAACG	GylR	0
GCA_007363395.1_ASM736339v1_genomic.gbff.gz	Streptomyces spectabilis NRRL 2792	2032887	GGTCGGCATTGTCGAACA	GlpF	0
GCA_007856155.1_ASM785615v1_genomic.gbff.gz	Streptomyces qinzhouensis	1255383	GTTCAGCATTGTCGAACA	GylR	0
GCA_007856155.1_ASM785615v1_genomic.gbff.gz	Streptomyces qinzhouensis	1256629	GGTCGGCATTGTCGAACG	GlpF	0
GCA_007858555.1_ASM785855v1_genomic.gbff.gz	Streptomyces sp. WAC06273	6150556	GGTCGGCATTGTCGAACA	GlpF	0
GCA_007858555.1_ASM785855v1_genomic.gbff.gz	Streptomyces sp. WAC06273	6151560	GTTCGGCATTGCCGAACG	GylR	0
GCA_007858575.1_ASM785857v1_genomic.gbff.gz	Streptomyces sp. WAC08241	701382	GGTCGGCATTGCCGAACA	GlpF	0
GCA_007858575.1_ASM785857v1_genomic.gbff.gz	Streptomyces sp. WAC08241	702309	GTTCAGCATTGTCGAACA	GylR	0
GCA_008064995.1_ASM806499v1_genomic.gbff.gz	Streptomyces rochei	6361915	GGTCGGCATTGTCGAACA	GlpF	0
GCA_008064995.1_ASM806499v1_genomic.gbff.gz	Streptomyces rochei	6362988	GTTCGACATTGCCGAACG	GylR	0
GCA_008639045.1_ASM863904v1_genomic.gbff.gz	Streptomyces venezuelae ATCC 21113	1376018	GTTCAGCATTGTCGAACA	GylR	0
GCA_008639045.1_ASM863904v1_genomic.gbff.gz	Streptomyces venezuelae ATCC 21113	1376948	GGTCGGCATTGCCGAACA	GlpF	0
GCA_008639165.1_ASM863916v1_genomic.gbff.gz	Streptomyces venezuelae ATCC 10712	1412912	GTTCAGCATTGTCGAACA	GylR	0
GCA_008639165.1_ASM863916v1_genomic.gbff.gz	Streptomyces venezuelae ATCC 10712	1413842	GGTCGGCATTGCCGAACA	GlpF	0
GCA_008642275.1_ASM864227v1_genomic.gbff.gz	Streptomyces venezuelae ATCC 21018	1555171	GTTCAGCATTGTCGAACC	GylR	0
GCA_008642275.1_ASM864227v1_genomic.gbff.gz	Streptomyces venezuelae ATCC 21018	1556176	GGTCGGCATTGTCGAACA	GlpF	0
GCA_008642295.1_ASM864229v1_genomic.gbff.gz	Streptomyces venezuelae ATCC 21782	5958079	GGTCGGCATTGTCGAACA	GlpF	0
GCA_008642295.1_ASM864229v1_genomic.gbff.gz	Streptomyces venezuelae ATCC 21782	5959083	GTTCAGCATTGTCGAACT	GylR	1
GCA_008642315.1_ASM864231v1_genomic.gbff.gz	Streptomyces venezuelae ATCC 14584	7198503	GGTCGGCATTGTCGAACA	GlpF	0
GCA_008642315.1_ASM864231v1_genomic.gbff.gz	Streptomyces venezuelae ATCC 14584	7199516	GTTCAGCATTGTCGAACG	GylR	0
GCA_008642335.1_ASM864233v1_genomic.gbff.gz	Streptomyces venezuelae ATCC 14585	1410922	GTTCAGCATTGTCGAACG	GylR	0
GCA_008642335.1_ASM864233v1_genomic.gbff.gz	Streptomyces venezuelae ATCC 14585	1411958	GGTCGGCATTGTCGAACA	GlpF	0
GCA_008642355.1_ASM864235v1_genomic.gbff.gz	Streptomyces venezuelae ATCC 14583	1468594	GTTCAGCATTGTCGAACG	GylR	0
GCA_008642355.1_ASM864235v1_genomic.gbff.gz	Streptomyces venezuelae ATCC 14583	1469650	GGTCGGCATTGTCGAACA	GlpF	0
GCA_008642375.1_ASM864237v1_genomic.gbff.gz	Streptomyces venezuelae ATCC 15068	6945597	GGTCGGCATTGCCGAACA	GlpF	0
GCA_008642375.1_ASM864237v1_genomic.gbff.gz	Streptomyces venezuelae ATCC 15068	6946610	GTTCAGCATTGTCGAACA	GylR	0
GCA_008704395.1_ASM870439v1_genomic.gbff.gz	Streptomyces alboniger ATCC 12461	1486249	GTTCAGCATTGTCGAACG	GylR	0
GCA_008704395.1_ASM870439v1_genomic.gbff.gz	Streptomyces alboniger ATCC 12461	1487191	GGTCGGCATTGTCGAACA	GlpF	0
GCA_008704425.1_ASM870442v1_genomic.gbff.gz	Streptomyces fradiae ATCC 10745 = DSM 40063	1076583	GTTCAGCATTGTCGAACC	GylR	0
GCA_008704425.1_ASM870442v1_genomic.gbff.gz	Streptomyces fradiae ATCC 10745 = DSM 40063	1077828	GGTCGGCATTGTCGAACA	GlpF	0
GCA_008704445.1_ASM870444v1_genomic.gbff.gz	Streptomyces prasinus ATCC 13879	1603767	GTTCGGCATTGCCGAACA	GylR	0
GCA_008704445.1_ASM870444v1_genomic.gbff.gz	Streptomyces prasinus ATCC 13879	1604877	GGTCGGCATTGTCGAACA	GlpF	0
GCA_008704475.1_ASM870447v1_genomic.gbff.gz	Streptomyces viridifaciens ATCC 11989	1002221	GGTCGACAATGTCGACCG	GylR	2
GCA_008704475.1_ASM870447v1_genomic.gbff.gz	Streptomyces viridifaciens ATCC 11989	1003209	GGTCGACATTGTCGAACG	GlpF	0
GCA_008704495.1_ASM870449v1_genomic.gbff.gz	Streptomyces kanamyceticus ATCC 12853	8108663	GGTCGGCATTGTCGAACA	GlpF	0
GCA_008704495.1_ASM870449v1_genomic.gbff.gz	Streptomyces kanamyceticus ATCC 12853	8109606	GTTCAGCATTGTCGAACG	GylR	0
GCA_008704515.1_ASM870451v1_genomic.gbff.gz	Streptomyces viridosporus T7A ATCC 39115	1967705	GTTCGGCATTGCCGAACA	GylR	0
GCA_008704515.1_ASM870451v1_genomic.gbff.gz	Streptomyces viridosporus T7A ATCC 39115	1968745	GGTCGGCATTGTCGAACA	GlpF	0
GCA_008704535.1_ASM870453v1_genomic.gbff.gz	Streptomyces subrutilus ATCC 27467	5916180	GGTCGGCATTGTCGAACA	GlpF	0
GCA_008704535.1_ASM870453v1_genomic.gbff.gz	Streptomyces subrutilus ATCC 27467	5917197	GTTCAGCATTGTCGAACC	GylR	0
GCA_008704555.1_ASM870455v1_genomic.gbff.gz	Streptomyces nitrosporeus ATCC 12769	6345303	GGTCGACATTGTCGAACA	GlpF	0
GCA_008704555.1_ASM870455v1_genomic.gbff.gz	Streptomyces nitrosporeus ATCC 12769	6346366	GTTCAGCATTGTCGAACC	GylR	0
GCA_008704575.1_ASM870457v1_genomic.gbff.gz	Streptomyces galilaeus ATCC 14969	1473855	GTTCGACAATGCCGAACG	GylR	1
GCA_008704575.1_ASM870457v1_genomic.gbff.gz	Streptomyces galilaeus ATCC 14969	1475169	GGTCGGCATTGTCGAACA	GlpF	0
GCA_008704655.1_ASM870465v1_genomic.gbff.gz	Streptomyces rimosus ATCC 10970	7581987	GGTCGGCATTGTCGAACA	GlpF	0
GCA_008704655.1_ASM870465v1_genomic.gbff.gz	Streptomyces rimosus ATCC 10970	7582941	GTTCAGCATTGCCGAACC	GylR	0
GCA_008704715.1_ASM870471v1_genomic.gbff.gz	Streptomyces chartreusis ATCC 14922	7874555	GGTCGGCATTGTCGAACA	GlpF	0
GCA_008704715.1_ASM870471v1_genomic.gbff.gz	Streptomyces chartreusis ATCC 14922	7875620	GTTCGACATTGCCGAACG	GylR	0
GCA_008704795.1_ASM870479v1_genomic.gbff.gz	Streptomyces spectabilis ATCC 27465	2257993	GTTCAGCATTGCCGAACG	GylR	0
GCA_008704795.1_ASM870479v1_genomic.gbff.gz	Streptomyces spectabilis ATCC 27465	2259023	GGTCGGCATTGTCGAACA	GlpF	0
GCA_008704855.1_ASM870485v1_genomic.gbff.gz	Streptomyces platensis ATCC 23948	1867780	GTTCAGCATTGTCGAACC	GylR	0
GCA_008704855.1_ASM870485v1_genomic.gbff.gz	Streptomyces platensis ATCC 23948	1868670	GGTCGGCATTGTCGAACA	GlpF	0
GCA_008704935.1_ASM870493v1_genomic.gbff.gz	Streptomyces vinaceus ATCC 27476	5849454	GGTCGGCATTGTCGAACA	GlpF	0
GCA_008704935.1_ASM870493v1_genomic.gbff.gz	Streptomyces vinaceus ATCC 27476	5850435	GTTCAGCATTGTCGAACT	GylR	1
GCA_008704995.1_ASM870499v1_genomic.gbff.gz	Streptomyces nodosus ATCC 14899	1737342	GTTCGGCATTGCCGAACG	GylR	0
GCA_008704995.1_ASM870499v1_genomic.gbff.gz	Streptomyces nodosus ATCC 14899	1738459	GGTCGGCATTGTCGAACA	GlpF	0
GCA_008705135.1_ASM870513v1_genomic.gbff.gz	Streptomyces coeruleorubidus ATCC 13740	1995247	GTTCGGCATTGCCGAACA	GylR	0
GCA_008705135.1_ASM870513v1_genomic.gbff.gz	Streptomyces coeruleorubidus ATCC 13740	1996257	GGTCGACATTGTCGAACA	GlpF	0
GCA_008705255.1_ASM870525v1_genomic.gbff.gz	Streptomyces venezuelae ATCC 10595	6502382	GGTCGGCATTGCCGAACA	GlpF	0
GCA_008705255.1_ASM870525v1_genomic.gbff.gz	Streptomyces venezuelae ATCC 10595	6503312	GTTCAGCATTGTCGAACA	GylR	0
GCA_008931305.1_ASM893130v1_genomic.gbff.gz	Streptomyces coelicolor A3(2)	1776671	GTTCGGCATTGCCGAACG	GylR	0
GCA_008931305.1_ASM893130v1_genomic.gbff.gz	Streptomyces coelicolor A3(2)	1777696	GGTCGGCATTGTCGAACA	GlpF	0
GCA_008931705.1_ASM893170v1_genomic.gbff.gz	Streptomyces albogriseolus	1222890	GTTCGGCATTGCCGAACA	GylR	0
GCA_008931705.1_ASM893170v1_genomic.gbff.gz	Streptomyces albogriseolus	1223940	GGTCGGCATTGTCGAACA	GlpF	0
GCA_009025935.1_ASM902593v1_genomic.gbff.gz	Streptomyces sp. C8S0	5640559	GGTCGGCATTGTCGAACA	GlpF	0
GCA_009025935.1_ASM902593v1_genomic.gbff.gz	Streptomyces sp. C8S0	5642390	GTTCAGCATTGTCGAACC	GylR	0
GCA_009184865.1_ASM918486v1_genomic.gbff.gz	Streptomyces phaeolivaceus	1666331	GTTCGGCATTGCCGAACG	GylR	0
GCA_009184865.1_ASM918486v1_genomic.gbff.gz	Streptomyces phaeolivaceus	1667362	GGTCGACATTGTCGAACA	GlpF	0
GCA_009296025.1_ASM929602v1_genomic.gbff.gz	Streptomyces tsukubensis	1443734	GTTCAGCATTACCGAACC	GylR	1
GCA_009296025.1_ASM929602v1_genomic.gbff.gz	Streptomyces tsukubensis	1444857	GGTCGGCATTGTCGAACA	GlpF	0
GCA_009299385.1_ASM929938v1_genomic.gbff.gz	Streptomyces cinereoruber ATCC 19740	1663191	GTTCAGCATTGTCGAACA	GylR	0
GCA_009299385.1_ASM929938v1_genomic.gbff.gz	Streptomyces cinereoruber ATCC 19740	1664156	GGTCGGCATTGCCGAACA	GlpF	0
GCA_009495655.1_ASM949565v1_genomic.gbff.gz	Streptomyces sp. SYP-A7193	6863866	GGTCGGCATTGTCGAACA	GlpF	0
GCA_009495655.1_ASM949565v1_genomic.gbff.gz	Streptomyces sp. SYP-A7193	6864883	GTTCGGCATTGCCGAACG	GylR	0
GCA_009498275.1_ASM949827v1_genomic.gbff.gz	Streptomyces fagopyri	7318440	GGTCGACATTGTCGAACA	GlpF	0
GCA_009498275.1_ASM949827v1_genomic.gbff.gz	Streptomyces fagopyri	7319744	GTTCGGCATTGCCGAACG	GylR	0
GCA_009650765.1_ASM965076v1_genomic.gbff.gz	Streptomyces sp. SUK 48	6443676	GGTCGGCATTGTCGAACA	GlpF	0
GCA_009650765.1_ASM965076v1_genomic.gbff.gz	Streptomyces sp. SUK 48	6444749	GTTCGACATTGCCGAACG	GylR	0
GCA_009739905.1_ASM973990v1_genomic.gbff.gz	Streptomyces ficellus NRRL 8067	5967193	GGTCGGCATTGTCGAACA	GlpF	0
GCA_009739905.1_ASM973990v1_genomic.gbff.gz	Streptomyces ficellus NRRL 8067	5968084	GTTCAGCATTGTCGAACT	GylR	1
GCA_009789635.1_ASM978963v1_genomic.gbff.gz	Streptomyces sp. QHH-9511	1493770	GTTCAGCATTGTCGAACA	GylR	0
GCA_009789635.1_ASM978963v1_genomic.gbff.gz	Streptomyces sp. QHH-9511	1494819	GGTCGGCATTGTCGAACA	GlpF	0
GCA_009796285.1_ASM979628v1_genomic.gbff.gz	Streptomyces broussonetiae	2373827	GTTCGACATTGCCGAACG	GylR	0
GCA_009796285.1_ASM979628v1_genomic.gbff.gz	Streptomyces broussonetiae	2374922	GGTCGGCATTGTCGAACA	GlpF	0
GCA_009811615.2_ASM981161v2_genomic.gbff.gz	Streptomyces libani subsp. rufus NBRC 15424	6791029	GGTCGGCATTGTCGAACA	GlpF	0
GCA_009811615.2_ASM981161v2_genomic.gbff.gz	Streptomyces libani subsp. rufus NBRC 15424	6791919	GTTCAGCATTGTCGAACC	GylR	0
GCA_009834105.1_ASM983410v1_genomic.gbff.gz	Streptomyces sp. GF20	1108672	GTTCAGCATTGTCGAATG	GylR	0
GCA_009834105.1_ASM983410v1_genomic.gbff.gz	Streptomyces sp. GF20	1109701	GGTCGACATTGTCGAACA	GlpF	0
GCA_009834125.1_ASM983412v1_genomic.gbff.gz	Streptomyces sp. GS7	2733602	GGTCGGCATTGTCGAACA	GlpF	0
GCA_009834125.1_ASM983412v1_genomic.gbff.gz	Streptomyces sp. GS7	2734491	GTTCAGCATTGTCGAACC	GylR	0
GCA_009834145.1_ASM983414v1_genomic.gbff.gz	Streptomyces sp. HF10	1753892	GTTCGACATTGCCGAACG	GylR	0
GCA_009834145.1_ASM983414v1_genomic.gbff.gz	Streptomyces sp. HF10	1754964	GGTCGGCATTGTCGAACA	GlpF	0
GCA_009857135.1_ASM985713v1_genomic.gbff.gz	Streptomyces sp. HM190	1633173	GTTCGACATTGCCGAACG	GylR	0
GCA_009857135.1_ASM985713v1_genomic.gbff.gz	Streptomyces sp. HM190	1634251	GGTCGGCATTGTCGAACA	GlpF	0
GCA_009867075.1_ASM986707v1_genomic.gbff.gz	Streptomyces sp. NHF165	2771905	GGTCGACATTGTCGAACA	GlpF	0
GCA_009867075.1_ASM986707v1_genomic.gbff.gz	Streptomyces sp. NHF165	2772949	GTTCGACATTGTCGAACT	GylR	1
GCA_009936315.1_ASM993631v1_genomic.gbff.gz	Streptomyces antimycoticus NBRC 100767	8478724	GGTCGGCATTGTCGAACA	GlpF	0
GCA_009936315.1_ASM993631v1_genomic.gbff.gz	Streptomyces antimycoticus NBRC 100767	8479657	GTTCAGCATTGTCGAACC	GylR	0
GCA_010384365.1_ASM1038436v1_genomic.gbff.gz	Streptomyces sp. S4.7	1284483	GTTCAGCATTGTCGAACG	GylR	0
GCA_010384365.1_ASM1038436v1_genomic.gbff.gz	Streptomyces sp. S4.7	1285379	GGTCGGCATTGTCGAACA	GlpF	0
GCA_010523235.1_ASM1052323v1_genomic.gbff.gz	Streptomyces sp. 604F	1174025	GTTCAGCATTGTCGAATG	GylR	0
GCA_010523235.1_ASM1052323v1_genomic.gbff.gz	Streptomyces sp. 604F	1175055	GGTCGGCATTGTCGAACA	GlpF	0
GCA_010669165.1_ASM1066916v1_genomic.gbff.gz	Streptomyces aureoverticillatus	7368820	GGTCGGCATTGTCGAACA	GlpF	0
GCA_010669165.1_ASM1066916v1_genomic.gbff.gz	Streptomyces aureoverticillatus	7369802	GTTCAGCATTGTCGAACG	GylR	0
GCA_011006355.1_ASM1100635v1_genomic.gbff.gz	Streptomyces albus	1717954	GTTCGGCATTGTCGAATC	GylR	0
GCA_011006355.1_ASM1100635v1_genomic.gbff.gz	Streptomyces albus	1718948	GGTCGACATTGTCGAACA	GlpF	0
GCA_011193355.1_ASM1119335v1_genomic.gbff.gz	Streptomyces sp. JB150	1409402	GTTCGACATTGCCGAACG	GylR	0
GCA_011193355.1_ASM1119335v1_genomic.gbff.gz	Streptomyces sp. JB150	1410664	GGTCGGCATTGTCGAACA	GlpF	0
GCA_011290345.1_ASM1129034v1_genomic.gbff.gz	Streptomyces sp. ID38640	6911244	GGTCGGCATTGTCGAACA	GlpF	0
GCA_011290345.1_ASM1129034v1_genomic.gbff.gz	Streptomyces sp. ID38640	6912133	GTTCAGCATTGTCGAACC	GylR	0
GCA_011650445.1_ASM1165044v1_genomic.gbff.gz	Streptomyces sp. VN1	1476387	GTTCGGCATTGCCGAACG	GylR	0
GCA_011650445.1_ASM1165044v1_genomic.gbff.gz	Streptomyces sp. VN1	1477439	GGTCGGCATTGTCGAACA	GlpF	0
GCA_011694815.1_ASM1169481v1_genomic.gbff.gz	Streptomyces liangshanensis	6429925	GGTCGGCATTGTCGAACA	GlpF	0
GCA_011694815.1_ASM1169481v1_genomic.gbff.gz	Streptomyces liangshanensis	6430833	GTTCAGCATTGTCGAACT	GylR	1
GCA_011751035.2_ASM1175103v2_genomic.gbff.gz	Streptomyces sp. MBT27	6067077	GTTCAGCATTGTCGAACC	GylR	0
GCA_011751035.2_ASM1175103v2_genomic.gbff.gz	Streptomyces sp. MBT27	6068185	GGTCGGCATTGTCGAACA	GlpF	0
GCA_011820545.1_ASM1182054v1_genomic.gbff.gz	Streptomyces sp. DSM 40868	2114634	GTTCGGCATTGCCGAACG	GylR	0
GCA_011820545.1_ASM1182054v1_genomic.gbff.gz	Streptomyces sp. DSM 40868	2115699	GGTCGGCATTGTCGAACA	GlpF	0
GCA_012044595.1_ASM1204459v1_genomic.gbff.gz	Streptomyces antibioticus DSM 41481	1927176	GTTCGACATTGCCGAACG	GylR	0
GCA_012044595.1_ASM1204459v1_genomic.gbff.gz	Streptomyces antibioticus DSM 41481	1928221	GGTCGGCATTGTCGAACA	GlpF	0
GCA_012273495.1_ASM1227349v1_genomic.gbff.gz	Streptomyces sp. RPA4-5	2038432	GTTCAGCATTGTCGAACC	GylR	0
GCA_012273495.1_ASM1227349v1_genomic.gbff.gz	Streptomyces sp. RPA4-5	2039322	GGTCGGCATTGTCGAACA	GlpF	0
GCA_012273515.1_ASM1227351v1_genomic.gbff.gz	Streptomyces sp. RPA4-2	2103772	GTTCGACATTGCCGAACG	GylR	0
GCA_012273515.1_ASM1227351v1_genomic.gbff.gz	Streptomyces sp. RPA4-2	2104994	GGTCGACATTGTCGAACA	GlpF	0
GCA_012273535.1_ASM1227353v1_genomic.gbff.gz	Streptomyces sp. RLB1-33	2965448	GTTCGACATTGCCGAACG	GylR	0
GCA_012273535.1_ASM1227353v1_genomic.gbff.gz	Streptomyces sp. RLB1-33	2966477	GGTCGGCATTGTCGAACA	GlpF	0
GCA_012275145.1_ASM1227514v1_genomic.gbff.gz	Streptomyces sp. S1D4-11	2919009	GTTCGACATTGCCGAACG	GylR	0
GCA_012275145.1_ASM1227514v1_genomic.gbff.gz	Streptomyces sp. S1D4-11	2920038	GGTCGGCATTGTCGAACA	GlpF	0
GCA_013009255.1_ASM1300925v1_genomic.gbff.gz	Streptomyces sp. Z423-1	7655564	GGTCGGCATTGTCGAACA	GlpF	0
GCA_013009255.1_ASM1300925v1_genomic.gbff.gz	Streptomyces sp. Z423-1	7656644	GTTCGGCATTGCCGAACA	GylR	0
GCA_013046785.1_ASM1304678v1_genomic.gbff.gz	Streptomyces sp. jing01	6222617	GGTCGGCATTGTCGAACA	GlpF	0
GCA_013046785.1_ASM1304678v1_genomic.gbff.gz	Streptomyces sp. jing01	6223668	GTTCGACATTGCCGAACG	GylR	0
GCA_013085465.1_ASM1308546v1_genomic.gbff.gz	Streptomyces asoensis	2310098	GTTCGACATTGCCGAACG	GylR	0
GCA_013085465.1_ASM1308546v1_genomic.gbff.gz	Streptomyces asoensis	2311136	GGTCGACATTGTCGAACA	GlpF	0
GCA_013317105.1_ASM1331710v1_genomic.gbff.gz	Streptomyces coelicolor	1754966	GTTCGGCATTGCCGAACG	GylR	0
GCA_013317105.1_ASM1331710v1_genomic.gbff.gz	Streptomyces coelicolor	1755991	GGTCGGCATTGTCGAACA	GlpF	0
GCA_013364095.1_ASM1336409v1_genomic.gbff.gz	Streptomyces harbinensis	780580	GTTCGGCATTGTCGAATG	GylR	0
GCA_013364095.1_ASM1336409v1_genomic.gbff.gz	Streptomyces harbinensis	781508	GGTCGACAATGTCGAACA	GlpF	1
GCA_013364155.1_ASM1336415v1_genomic.gbff.gz	Streptomyces sp. NA02950	7398924	GGTCGGCATTGTCGAACA	GlpF	0
GCA_013364155.1_ASM1336415v1_genomic.gbff.gz	Streptomyces sp. NA02950	7399833	GTTCAGCATTGTCGAACA	GylR	0
GCA_013364175.1_ASM1336417v1_genomic.gbff.gz	Streptomyces sp. NA02536	1511427	GTTCGGCATTGCCGAACA	GylR	0
GCA_013364175.1_ASM1336417v1_genomic.gbff.gz	Streptomyces sp. NA02536	1512456	GGTCGGCATTGTCGAACA	GlpF	0
GCA_013364195.1_ASM1336419v1_genomic.gbff.gz	Streptomyces sp. NA04227	958703	GTTCAGCATTGCCGAACA	GylR	0
GCA_013364195.1_ASM1336419v1_genomic.gbff.gz	Streptomyces sp. NA04227	959847	GGTCGGCATTGTCGAACA	GlpF	0
GCA_013364255.1_ASM1336425v1_genomic.gbff.gz	Streptomyces seoulensis	2887387	GTTCGACATTGCCGAACG	GylR	0
GCA_013364255.1_ASM1336425v1_genomic.gbff.gz	Streptomyces seoulensis	2888418	GGTCGGCATTGTCGAACA	GlpF	0
GCA_013364315.1_ASM1336431v1_genomic.gbff.gz	Streptomyces microflavus	1277333	GTTCAGCATTGTCGAACC	GylR	0
GCA_013364315.1_ASM1336431v1_genomic.gbff.gz	Streptomyces microflavus	1278320	GGTCGGCATTGTCGAACG	GlpF	0
GCA_013364335.1_ASM1336433v1_genomic.gbff.gz	Streptomyces buecherae	7502768	GGTCGGCATTGTCGAACA	GlpF	0
GCA_013364335.1_ASM1336433v1_genomic.gbff.gz	Streptomyces buecherae	7503854	GTTCAGCATTGTCGAACC	GylR	0
GCA_013364375.1_ASM1336437v1_genomic.gbff.gz	Streptomyces sp. NA03103	6489351	GGTCGGCATTGTCGAACA	GlpF	0
GCA_013364375.1_ASM1336437v1_genomic.gbff.gz	Streptomyces sp. NA03103	6490387	GTTCGGCATTGCCGAACG	GylR	0
GCA_013375055.1_ASM1337505v1_genomic.gbff.gz	Streptomyces chartreusis	8827014	GGTCGGCATTGTCGAACA	GlpF	0
GCA_013375055.1_ASM1337505v1_genomic.gbff.gz	Streptomyces chartreusis	8828079	GTTCGACATTGCCGAACG	GylR	0
GCA_013376795.1_ASM1337679v1_genomic.gbff.gz	Streptomyces violascens	5963200	GGTCGACATTGTCGAACA	GlpF	0
GCA_013376795.1_ASM1337679v1_genomic.gbff.gz	Streptomyces violascens	5964229	GTTCAGCATTGTCGAATG	GylR	0
GCA_013394065.1_ASM1339406v1_genomic.gbff.gz	Streptomyces rectiverticillatus	1596452	GGTCGGCATTGTCGAACA	GlpF	0
GCA_013394065.1_ASM1339406v1_genomic.gbff.gz	Streptomyces rectiverticillatus	1597414	GTTCAGCAATGCCGAACG	GylR	1
GCA_013401535.1_ASM1340153v1_genomic.gbff.gz	Streptomyces sp. CB04723	7706272	GTTCAGCATTGTCGAACC	GylR	0
GCA_013401535.1_ASM1340153v1_genomic.gbff.gz	Streptomyces sp. CB04723	7707480	GGTCGGCATTGTCGAACG	GlpF	0
GCA_013414305.1_ASM1341430v1_genomic.gbff.gz	Streptomyces sp. Rer75	2255077	GTTCAGCATTGTCGAACC	GylR	0
GCA_013414305.1_ASM1341430v1_genomic.gbff.gz	Streptomyces sp. Rer75	2256096	GGTCGGCATTGTCGAACA	GlpF	0
GCA_013423905.1_ASM1342390v1_genomic.gbff.gz	Streptomyces sp. NEAU-sy36	2120798	GGTCGGCATTGTCGAACA	GlpF	0
GCA_013423905.1_ASM1342390v1_genomic.gbff.gz	Streptomyces sp. NEAU-sy36	2121858	GTTCGACATTGCCGAACG	GylR	0
GCA_013693715.1_ASM1369371v1_genomic.gbff.gz	Streptomyces albidoflavus	5969461	GGTCGACATTGTCGAACA	GlpF	0
GCA_013693715.1_ASM1369371v1_genomic.gbff.gz	Streptomyces albidoflavus	5970490	GTTCAGCATTGTCGAATG	GylR	0
GCA_014070435.1_ASM1407043v1_genomic.gbff.gz	Streptomyces pristinaespiralis	1681658	GTTCAGCATTGTCGAACC	GylR	0
GCA_014070435.1_ASM1407043v1_genomic.gbff.gz	Streptomyces pristinaespiralis	1682553	GGTCGGCATTGTCGAACA	GlpF	0
GCA_014083905.1_ASM1408390v1_genomic.gbff.gz	Streptomyces lincolnensis	2216109	GTTCGACATTGCCGAACG	GylR	0
GCA_014083905.1_ASM1408390v1_genomic.gbff.gz	Streptomyces lincolnensis	2217155	GGTCGACATTGTCGAACA	GlpF	0
GCA_014083985.1_ASM1408398v1_genomic.gbff.gz	Streptomyces sp. SCUT-3	5171695	GTTCGGCATTGTCGAACG	GlpF	0
GCA_014083985.1_ASM1408398v1_genomic.gbff.gz	Streptomyces sp. SCUT-3	5172568	GTTCAGCATTGCCGACCG	GylR	1
GCA_014216315.1_ASM1421631v1_genomic.gbff.gz	Streptomyces finlayi	6564060	GGTCGGCATTGTCGAACA	GlpF	0
GCA_014216315.1_ASM1421631v1_genomic.gbff.gz	Streptomyces finlayi	6565025	GTTCAGCATTGTCGAACC	GylR	0
GCA_014216335.1_ASM1421633v1_genomic.gbff.gz	Streptomyces rutgersensis	1111386	GTTCAGCATTGTCGAATG	GylR	0
GCA_014216335.1_ASM1421633v1_genomic.gbff.gz	Streptomyces rutgersensis	1112440	GGTCGGCATTGTCGAACA	GlpF	0
GCA_014217585.1_ASM1421758v1_genomic.gbff.gz	Streptomyces sp. INR7	6214551	GGTCGACATTGTCGAACA	GlpF	0
GCA_014217585.1_ASM1421758v1_genomic.gbff.gz	Streptomyces sp. INR7	6215556	GTTCAGCATTGTCGAACC	GylR	0
GCA_014295035.1_ASM1429503v1_genomic.gbff.gz	Streptomyces buecherae	1310991	GTTCAGCATTGTCGAACC	GylR	0
GCA_014295035.1_ASM1429503v1_genomic.gbff.gz	Streptomyces buecherae	1312076	GGTCGGCATTGTCGAACA	GlpF	0
GCA_014489615.1_ASM1448961v1_genomic.gbff.gz	Streptomyces genisteinicus	1273883	GTTCAGCATTGCCGAACG	GylR	0
GCA_014489615.1_ASM1448961v1_genomic.gbff.gz	Streptomyces genisteinicus	1274992	GGTCGGCATTGTCGAACA	GlpF	0
GCA_014489635.1_ASM1448963v1_genomic.gbff.gz	Streptomyces roseirectus	7488270	GGTCGGCATTGTCGAACA	GlpF	0
GCA_014489635.1_ASM1448963v1_genomic.gbff.gz	Streptomyces roseirectus	7489341	GTTCGGCATTGCCGAACG	GylR	0
GCA_014495705.1_ASM1449570v1_genomic.gbff.gz	Streptomyces sp. CB00271	6926512	GGTCGGCATTGTCGAACG	GlpF	0
GCA_014495705.1_ASM1449570v1_genomic.gbff.gz	Streptomyces sp. CB00271	6927552	GTTCAGCATTGTCGAACC	GylR	0
GCA_014621695.1_ASM1462169v1_genomic.gbff.gz	Streptomyces xanthii	6387810	GGTCGGCATTGTCGAACA	GlpF	0
GCA_014621695.1_ASM1462169v1_genomic.gbff.gz	Streptomyces xanthii	6388920	GTTCAGCATTGTCGAACG	GylR	0
GCA_014673495.1_ASM1467349v1_genomic.gbff.gz	Streptomyces griseofuscus DSM 40191	6685913	GGTCGGCATTGTCGAACA	GlpF	0
GCA_014673495.1_ASM1467349v1_genomic.gbff.gz	Streptomyces griseofuscus DSM 40191	6686986	GTTCGACATTGCCGAACG	GylR	0
GCA_014701095.1_ASM1470109v1_genomic.gbff.gz	Streptomyces tuirus JCM 4255	1282729	GTTCGACATTGCCGAACG	GylR	0
GCA_014701095.1_ASM1470109v1_genomic.gbff.gz	Streptomyces tuirus JCM 4255	1283728	GGTCGACATTGTCGAACA	GlpF	0
GCA_014701115.1_ASM1470111v1_genomic.gbff.gz	Streptomyces aurantiacus JCM 4677	7616452	GGTCGGCATTGTCGAACA	GlpF	0
GCA_014701115.1_ASM1470111v1_genomic.gbff.gz	Streptomyces aurantiacus JCM 4677	7617561	GTTCGGCAATGCCGAACG	GylR	1
GCA_015160855.1_ASM1516085v1_genomic.gbff.gz	Streptomyces ferrugineus	3123758	GGTCGGCATTGTCGAACA	GlpF	0
GCA_015160855.1_ASM1516085v1_genomic.gbff.gz	Streptomyces ferrugineus	3124764	GTTCGACATTGCCGAACG	GylR	0
GCA_015160875.1_ASM1516087v1_genomic.gbff.gz	Streptomyces chromofuscus DSM 40273	1627116	GTTCGGCATTGCCGAACA	GylR	0
GCA_015160875.1_ASM1516087v1_genomic.gbff.gz	Streptomyces chromofuscus DSM 40273	1628189	GGTCGGCATTGTCGAACA	GlpF	0
GCA_015244315.1_ASM1524431v1_genomic.gbff.gz	Streptomyces olivaceus	6883158	GGTCGGCATTGTCGAACA	GlpF	0
GCA_015244315.1_ASM1524431v1_genomic.gbff.gz	Streptomyces olivaceus	6884210	GTTCGGCATTGCCGAACG	GylR	0
GCA_015291085.1_ASM1529108v1_genomic.gbff.gz	Streptomyces violascens ATCC 27968	5960379	GGTCGGCATTGTCGAACA	GlpF	0
GCA_015291085.1_ASM1529108v1_genomic.gbff.gz	Streptomyces violascens ATCC 27968	5961409	GTTCAGCATTGTCGAATG	GylR	0
GCA_015601545.1_ASM1560154v1_genomic.gbff.gz	Streptomyces albidoflavus	5784740	GGTCGGCATTGTCGAACA	GlpF	0
GCA_015601545.1_ASM1560154v1_genomic.gbff.gz	Streptomyces albidoflavus	5785758	GTTCAGCATTGTCGAATG	GylR	0
GCA_015689475.1_ASM1568947v1_genomic.gbff.gz	Streptomyces solisilvae	2819923	GTTCAGCATTGTCGAACC	GylR	0
GCA_015689475.1_ASM1568947v1_genomic.gbff.gz	Streptomyces solisilvae	2820858	GGTCGGCATTGTCGAACA	GlpF	0
GCA_015708605.1_ASM1570860v1_genomic.gbff.gz	Streptomyces clavuligerus ATCC 27064	1097913	GTTCAGCATTGTCGAATC	GylR	0
GCA_015708605.1_ASM1570860v1_genomic.gbff.gz	Streptomyces clavuligerus ATCC 27064	1099000	GGTCGGCATTGTCGAACA	GlpF	0
GCA_015710995.1_ASM1571099v1_genomic.gbff.gz	Streptomyces gardneri ATCC 15439	1817153	GTTCAGCATTGTCGAACA	GylR	0
GCA_015710995.1_ASM1571099v1_genomic.gbff.gz	Streptomyces gardneri ATCC 15439	1818154	GGTCGGCATTGCCGAACA	GlpF	0
GCA_015767735.1_ASM1576773v1_genomic.gbff.gz	Streptomyces clavuligerus	5774910	GGTCGGCATTGTCGAACA	GlpF	0
GCA_015767735.1_ASM1576773v1_genomic.gbff.gz	Streptomyces clavuligerus	5775997	GTTCAGCATTGTCGAATC	GylR	0
GCA_015767755.1_ASM1576775v1_genomic.gbff.gz	Streptomyces clavuligerus	6765311	GTTCAGCATTGTCGAATC	GylR	0
GCA_015767755.1_ASM1576775v1_genomic.gbff.gz	Streptomyces clavuligerus	6766398	GGTCGGCATTGTCGAACA	GlpF	0
GCA_015767775.1_ASM1576777v1_genomic.gbff.gz	Streptomyces clavuligerus	5776369	GGTCGGCATTGTCGAACA	GlpF	0
GCA_015767775.1_ASM1576777v1_genomic.gbff.gz	Streptomyces clavuligerus	5777456	GTTCAGCATTGTCGAATC	GylR	0
GCA_015767795.1_ASM1576779v1_genomic.gbff.gz	Streptomyces clavuligerus	5786836	GGTCGGCATTGTCGAACA	GlpF	0
GCA_015767795.1_ASM1576779v1_genomic.gbff.gz	Streptomyces clavuligerus	5787923	GTTCAGCATTGTCGAATC	GylR	0
GCA_015767815.1_ASM1576781v1_genomic.gbff.gz	Streptomyces clavuligerus	1086756	GTTCAGCATTGTCGAATC	GylR	0
GCA_015767815.1_ASM1576781v1_genomic.gbff.gz	Streptomyces clavuligerus	1087843	GGTCGGCATTGTCGAACA	GlpF	0
GCA_015767835.1_ASM1576783v1_genomic.gbff.gz	Streptomyces clavuligerus	5771246	GGTCGGCATTGTCGAACA	GlpF	0
GCA_015767835.1_ASM1576783v1_genomic.gbff.gz	Streptomyces clavuligerus	5772333	GTTCAGCATTGTCGAATC	GylR	0
GCA_015767855.1_ASM1576785v1_genomic.gbff.gz	Streptomyces clavuligerus	5774973	GGTCGGCATTGTCGAACA	GlpF	0
GCA_015767855.1_ASM1576785v1_genomic.gbff.gz	Streptomyces clavuligerus	5776060	GTTCAGCATTGTCGAATC	GylR	0
GCA_015767875.1_ASM1576787v1_genomic.gbff.gz	Streptomyces clavuligerus	5779995	GGTCGGCATTGTCGAACA	GlpF	0
GCA_015767875.1_ASM1576787v1_genomic.gbff.gz	Streptomyces clavuligerus	5781082	GTTCAGCATTGTCGAATC	GylR	0
GCA_015767895.1_ASM1576789v1_genomic.gbff.gz	Streptomyces clavuligerus	1093047	GTTCAGCATTGTCGAATC	GylR	0
GCA_015767895.1_ASM1576789v1_genomic.gbff.gz	Streptomyces clavuligerus	1094134	GGTCGGCATTGTCGAACA	GlpF	0
GCA_015767915.1_ASM1576791v1_genomic.gbff.gz	Streptomyces clavuligerus	5785279	GGTCGGCATTGTCGAACA	GlpF	0
GCA_015767915.1_ASM1576791v1_genomic.gbff.gz	Streptomyces clavuligerus	5786366	GTTCAGCATTGTCGAATC	GylR	0
GCA_015767935.1_ASM1576793v1_genomic.gbff.gz	Streptomyces clavuligerus	5774912	GGTCGGCATTGTCGAACA	GlpF	0
GCA_015767935.1_ASM1576793v1_genomic.gbff.gz	Streptomyces clavuligerus	5775999	GTTCAGCATTGTCGAATC	GylR	0
GCA_015910445.1_ASM1591044v1_genomic.gbff.gz	Streptomyces bathyalis	6598240	GGTCGGCATTGTCGAACG	GlpF	0
GCA_015910445.1_ASM1591044v1_genomic.gbff.gz	Streptomyces bathyalis	6599319	GTTCGGCATTGTCGAACC	GylR	0
GCA_016128295.1_ASM1612829v1_genomic.gbff.gz	Streptomyces alfalfae	1924256	GTTCAGCATTGTCGAACG	GylR	0
GCA_016128295.1_ASM1612829v1_genomic.gbff.gz	Streptomyces alfalfae	1925366	GGTCGGCATTGTCGAACA	GlpF	0
GCA_016467295.1_ASM1646729v1_genomic.gbff.gz	Streptomyces murinus	6347740	GTTCGACATTGCCGAACG	GylR	0
GCA_016467295.1_ASM1646729v1_genomic.gbff.gz	Streptomyces murinus	6348813	GGTCGGCATTGTCGAACA	GlpF	0
GCA_016598575.1_ASM1659857v1_genomic.gbff.gz	Streptomyces sp. HSG2	4484334	GGTCGGCATTGTCGAACA	GlpF	0
GCA_016598575.1_ASM1659857v1_genomic.gbff.gz	Streptomyces sp. HSG2	4485352	GTTCGACATTGCCGAACG	GylR	0
GCA_016598615.1_ASM1659861v1_genomic.gbff.gz	Streptomyces liliifuscus	8611119	GGTCGGCATTGTCGAACA	GlpF	0
GCA_016598615.1_ASM1659861v1_genomic.gbff.gz	Streptomyces liliifuscus	8612163	GTTCGACATTGCCGAACG	GylR	0
GCA_016605905.1_ASM1660590v1_genomic.gbff.gz	Streptomyces sp. XC 2026	5557164	GGTCGACATTGTCGAACA	GlpF	0
GCA_016605905.1_ASM1660590v1_genomic.gbff.gz	Streptomyces sp. XC 2026	5558087	GTTCGGCATTGTCGAATG	GylR	0
GCA_016756395.1_ASM1675639v1_genomic.gbff.gz	Streptomyces sp. SN-593	1141979	GGTCGACATTGTCGACCC	GylR	1
GCA_016756395.1_ASM1675639v1_genomic.gbff.gz	Streptomyces sp. SN-593	1143006	GGTCGACAATGTCGAACA	GlpF	1
GCA_016772455.1_ASM1677245v1_genomic.gbff.gz	Streptomyces microflavus	1298832	GTTCAGCATTGTCGAACC	GylR	0
GCA_016772455.1_ASM1677245v1_genomic.gbff.gz	Streptomyces microflavus	1299820	GGTCGGCATTGTCGAACG	GlpF	0
GCA_016803985.1_ASM1680398v1_genomic.gbff.gz	Streptomyces koyangensis	921865	GTTCAGCATTGTCGAATG	GylR	0
GCA_016803985.1_ASM1680398v1_genomic.gbff.gz	Streptomyces koyangensis	922895	GGTCGACATTGTCGAACA	GlpF	0
GCA_016804005.1_ASM1680400v1_genomic.gbff.gz	Streptomyces pratensis	5546981	GGTCGGCATTGTCGAACA	GlpF	0
GCA_016906185.1_ASM1690618v1_genomic.gbff.gz	Streptomyces californicus	1195392	GTTCAGCATTGTCGAACC	GylR	0
GCA_016906185.1_ASM1690618v1_genomic.gbff.gz	Streptomyces californicus	1196531	GGTCGGCATTGTCGAACG	GlpF	0
GCA_016906205.1_ASM1690620v1_genomic.gbff.gz	Streptomyces californicus	6593047	GGTCGGCATTGTCGAACG	GlpF	0
GCA_016906205.1_ASM1690620v1_genomic.gbff.gz	Streptomyces californicus	6594186	GTTCAGCATTGTCGAACC	GylR	0
GCA_016906225.1_ASM1690622v1_genomic.gbff.gz	Streptomyces californicus	1189282	GTTCAGCATTGTCGAACC	GylR	0
GCA_016906225.1_ASM1690622v1_genomic.gbff.gz	Streptomyces californicus	1190421	GGTCGGCATTGTCGAACG	GlpF	0
GCA_016906245.1_ASM1690624v1_genomic.gbff.gz	Streptomyces californicus	1195821	GTTCAGCATTGTCGAACC	GylR	0
GCA_016906245.1_ASM1690624v1_genomic.gbff.gz	Streptomyces californicus	1196960	GGTCGGCATTGTCGAACG	GlpF	0
GCA_016906265.1_ASM1690626v1_genomic.gbff.gz	Streptomyces californicus	6768140	GGTCGGCATTGTCGAACA	GlpF	0
GCA_016906265.1_ASM1690626v1_genomic.gbff.gz	Streptomyces californicus	6769303	GTTCAGCATTGTCGAACC	GylR	0
GCA_016917755.1_ASM1691775v1_genomic.gbff.gz	Streptomyces noursei	2645029	GTTCAGCATTGTCGAACC	GylR	0
GCA_016917755.1_ASM1691775v1_genomic.gbff.gz	Streptomyces noursei	2645919	GGTCGGCATTGCCGAACA	GlpF	0
GCA_016919685.1_ASM1691968v1_genomic.gbff.gz	Streptomyces tsukubensis	6960533	GGTCGGCATTGTCGAACG	GlpF	0
GCA_017163995.1_ASM1716399v1_genomic.gbff.gz	Streptomyces lividans	6600325	GGTCGGCATTGTCGAACA	GlpF	0
GCA_017163995.1_ASM1716399v1_genomic.gbff.gz	Streptomyces lividans	6601350	GTTCGGCATTGCCGAACG	GylR	0
GCA_017311125.1_ASM1731112v1_genomic.gbff.gz	Streptomyces sp. M54	1170194	GTTCAGCATTGTCGAACC	GylR	0
GCA_017311125.1_ASM1731112v1_genomic.gbff.gz	Streptomyces sp. M54	1171365	GGTCGGCATTGTCGAACG	GlpF	0
GCA_017352335.1_ASM1735233v1_genomic.gbff.gz	Streptomyces nodosus	6140950	GGTCGGCATTGTCGAACA	GlpF	0
GCA_017352335.1_ASM1735233v1_genomic.gbff.gz	Streptomyces nodosus	6142067	GTTCGGCATTGCCGAACG	GylR	0
GCA_017356985.1_ASM1735698v1_genomic.gbff.gz	Streptomyces griseocarneus	5485220	GTTCAGCATTGCCGAACG	GylR	0
GCA_017356985.1_ASM1735698v1_genomic.gbff.gz	Streptomyces griseocarneus	5486219	GGTCGGCATTGTCGAACA	GlpF	0
GCA_017358145.1_ASM1735814v1_genomic.gbff.gz	Streptomyces sp. CA-256286	1258413	GTTCAGCATTGTCGAACC	GylR	0
GCA_017358145.1_ASM1735814v1_genomic.gbff.gz	Streptomyces sp. CA-256286	1259402	GGTCGGCATTGTCGAACG	GlpF	0
GCA_017498645.1_ASM1749864v1_genomic.gbff.gz	Streptomyces lividans	6580188	GGTCGGCATTGTCGAACA	GlpF	0
GCA_017498645.1_ASM1749864v1_genomic.gbff.gz	Streptomyces lividans	6581213	GTTCGGCATTGCCGAACG	GylR	0
GCA_017526105.1_ASM1752610v1_genomic.gbff.gz	Streptomyces cyanogenus	2061678	GTTCGACATTGCCGAACG	GylR	0
GCA_017526105.1_ASM1752610v1_genomic.gbff.gz	Streptomyces cyanogenus	2062705	GGTCGGCATTGTCGAACA	GlpF	0
GCA_017639205.1_ASM1763920v1_genomic.gbff.gz	Streptomyces nojiriensis JCM 3382	2445798	GTTCAGCATTGTCGAACC	GylR	0
GCA_017639205.1_ASM1763920v1_genomic.gbff.gz	Streptomyces nojiriensis JCM 3382	2446811	GGTCGGCATTGTCGAACA	GlpF	0
GCA_017916255.1_ASM1791625v1_genomic.gbff.gz	Streptomyces mobaraensis NBRC 13819 = DSM 40847	1510443	GTTCAGCAATGCCGAACG	GylR	1
GCA_017916255.1_ASM1791625v1_genomic.gbff.gz	Streptomyces mobaraensis NBRC 13819 = DSM 40847	1511486	GGTCGGCATTGTCGAACA	GlpF	0
GCA_017933115.1_ASM1793311v1_genomic.gbff.gz	Streptomyces sp. LBUM 1482	2014158	GTTCGGCATTGCCGAACG	GylR	0
GCA_017933115.1_ASM1793311v1_genomic.gbff.gz	Streptomyces sp. LBUM 1482	2015221	GGTCGACATTGTCGAACA	GlpF	0
GCA_017933235.1_ASM1793323v1_genomic.gbff.gz	Streptomyces sp. LBUM 1480	2069007	GTTCGGCATTGCCGAACG	GylR	0
GCA_017933235.1_ASM1793323v1_genomic.gbff.gz	Streptomyces sp. LBUM 1480	2070071	GGTCGACATTGTCGAACA	GlpF	0
GCA_018069625.1_ASM1806962v1_genomic.gbff.gz	Streptomyces yatensis DSM 41771	8152271	GGTCGGCATTGTCGAACA	GlpF	0
GCA_018069625.1_ASM1806962v1_genomic.gbff.gz	Streptomyces yatensis DSM 41771	8153204	GTTCAGCATTGTCGAACC	GylR	0
GCA_018114805.1_ASM1811480v1_genomic.gbff.gz	Candidatus Streptomyces philanthi	287524	GTTCAGCATTGTCGAACT	GylR	1
GCA_018114805.1_ASM1811480v1_genomic.gbff.gz	Candidatus Streptomyces philanthi	288661	GGTCGGCATTGTCGAACA	GlpF	0
GCA_018128905.1_ASM1812890v1_genomic.gbff.gz	Streptomyces sp. A2-16	6884102	GTTCGGCATTGCCGAACA	GylR	0
GCA_018128905.1_ASM1812890v1_genomic.gbff.gz	Streptomyces sp. A2-16	6885123	GGTCGGCATTGTCGAACA	GlpF	0
GCA_018141485.1_ASM1814148v1_genomic.gbff.gz	Streptomyces alfalfae	1902526	GTTCAGCATTGTCGAACG	GylR	0
GCA_018141485.1_ASM1814148v1_genomic.gbff.gz	Streptomyces alfalfae	1903604	GGTCGGCATTGTCGAACA	GlpF	0
GCA_018255875.1_ASM1825587v1_genomic.gbff.gz	Streptomyces lavendulae subsp. lavendulae	6112523	GGTCGGCATTGTCGAACA	GlpF	0
GCA_018255875.1_ASM1825587v1_genomic.gbff.gz	Streptomyces lavendulae subsp. lavendulae	6113512	GTTCAGCATTGTCGAACT	GylR	1
GCA_018310535.1_ASM1831053v1_genomic.gbff.gz	Streptomyces mirabilis	7106325	GGTCGGCATTGTCGAACA	GlpF	0
GCA_018310535.1_ASM1831053v1_genomic.gbff.gz	Streptomyces mirabilis	7107354	GTTCGACATTGCCGAACG	GylR	0
GCA_018310575.1_ASM1831057v1_genomic.gbff.gz	Streptomyces sp. V17-9	1627605	GTTCGGCATTGCCGAACG	GylR	0
GCA_018310575.1_ASM1831057v1_genomic.gbff.gz	Streptomyces sp. V17-9	1628641	GGTCGGCATTGTCGAACA	GlpF	0
GCA_018604545.1_ASM1860454v1_genomic.gbff.gz	Streptomyces sp. MG62	6886282	GGTCGACATTGTCGAACA	GlpF	0
GCA_018604545.1_ASM1860454v1_genomic.gbff.gz	Streptomyces sp. MG62	6887291	GTTCGACATTGCCGAACA	GylR	0
GCA_018866325.1_ASM1886632v1_genomic.gbff.gz	Streptomyces sp. YPW6	6513472	GGTCGGCATTGTCGAACG	GlpF	0
GCA_018866325.1_ASM1886632v1_genomic.gbff.gz	Streptomyces sp. YPW6	6514534	GTTCAGCATTGTCGAACC	GylR	0
GCA_019286195.1_ASM1928619v1_genomic.gbff.gz	Streptomyces albidoflavus	960072	GTTCAGCATTGTCGAATG	GylR	0
GCA_019286195.1_ASM1928619v1_genomic.gbff.gz	Streptomyces albidoflavus	961101	GGTCGACATTGTCGAACA	GlpF	0
GCA_019286295.1_ASM1928629v1_genomic.gbff.gz	Streptomyces albidoflavus	966292	GTTCAGCATTGTCGAATG	GylR	0
GCA_019286295.1_ASM1928629v1_genomic.gbff.gz	Streptomyces albidoflavus	967321	GGTCGACATTGTCGAACA	GlpF	0
GCA_019287315.1_ASM1928731v1_genomic.gbff.gz	Streptomyces sp. WY228	1425279	GTTCAGCATTGTCGAACC	GylR	0
GCA_019287315.1_ASM1928731v1_genomic.gbff.gz	Streptomyces sp. WY228	1426289	GGTCGGCATTGTCGAACA	GlpF	0
GCA_019378935.1_ASM1937893v1_genomic.gbff.gz	Streptomyces anulatus	1317307	GTTCAGCATTGTCGAACC	GylR	0
GCA_019378935.1_ASM1937893v1_genomic.gbff.gz	Streptomyces anulatus	1318395	GGTCGGCATTGTCGAACA	GlpF	0
GCA_019599145.1_ASM1959914v1_genomic.gbff.gz	Streptomyces sp. MG28	8307210	GGTCGACATTGTCGAACA	GlpF	0
GCA_019599145.1_ASM1959914v1_genomic.gbff.gz	Streptomyces sp. MG28	8308225	GTTCGACATTGCCGAACG	GylR	0
GCA_019774615.1_ASM1977461v1_genomic.gbff.gz	Streptomyces sp. BHT-5-2	5431001	GTTCAGCATTGTCGAACC	GylR	0
GCA_019774615.1_ASM1977461v1_genomic.gbff.gz	Streptomyces sp. BHT-5-2	5431890	GGTCGGCATTGCCGAACA	GlpF	0
GCA_019880305.1_ASM1988030v1_genomic.gbff.gz	Streptomyces decoyicus NRRL 2666	1613047	GTTCAGCATTGTCGAACC	GylR	0
GCA_019880305.1_ASM1988030v1_genomic.gbff.gz	Streptomyces decoyicus NRRL 2666	1613936	GGTCGGCATTGTCGAACA	GlpF	0
GCA_019933235.1_ASM1993323v1_genomic.gbff.gz	Streptomyces angustmyceticus JCM 4053	6491530	GGTCGGCATTGTCGAACA	GlpF	0
GCA_019933235.1_ASM1993323v1_genomic.gbff.gz	Streptomyces angustmyceticus JCM 4053	6492419	GTTCAGCATTGTCGAACC	GylR	0
GCA_020026305.1_ASM2002630v1_genomic.gbff.gz	Streptomyces sp. 135	1675458	GTTCAGCATTGTCGAACG	GylR	0
GCA_020026305.1_ASM2002630v1_genomic.gbff.gz	Streptomyces sp. 135	1676433	GGTCGGCATTGTCGAACA	GlpF	0
GCA_020034615.1_ASM2003461v1_genomic.gbff.gz	Streptomyces sp. A144	1890825	GTTCGGCATTGCCGAACG	GylR	0
GCA_020034615.1_ASM2003461v1_genomic.gbff.gz	Streptomyces sp. A144	1891830	GGTCGGCATTGTCGAACA	GlpF	0
GCA_020099395.1_ASM2009939v1_genomic.gbff.gz	Streptomyces mobaraensis DSM 40587	6060154	GGTCGGCATTGTCGAACA	GlpF	0
GCA_020099395.1_ASM2009939v1_genomic.gbff.gz	Streptomyces mobaraensis DSM 40587	6061181	GTTCAGCAATGCCGAACG	GylR	1
GCA_020341595.1_ASM2034159v1_genomic.gbff.gz	Streptomyces sp. WA6-1-16	2731851	GGTCGGCATTGTCGAACG	GlpF	0
GCA_020341595.1_ASM2034159v1_genomic.gbff.gz	Streptomyces sp. WA6-1-16	2732831	GTTCAGCATTGTCGAACC	GylR	0
GCA_020410765.1_ASM2041076v1_genomic.gbff.gz	Streptomyces marincola	631709	GTTCGACAATGCCGAACG	GylR	1
GCA_020410765.1_ASM2041076v1_genomic.gbff.gz	Streptomyces marincola	632606	GGTCGACATTGTCGAACA	GlpF	0
GCA_020535385.1_ASM2053538v1_genomic.gbff.gz	Streptomyces sp. WA1-19	4474777	GTTCAGCATTGTCGAATG	GylR	0
GCA_020535385.1_ASM2053538v1_genomic.gbff.gz	Streptomyces sp. WA1-19	4475796	GGTCGGCATTGTCGAACA	GlpF	0
GCA_020616555.1_ASM2061655v1_genomic.gbff.gz	Streptomyces sp. BH-MK-02	2436628	GTTCAGCATTGTCGAACG	GylR	0
GCA_020616555.1_ASM2061655v1_genomic.gbff.gz	Streptomyces sp. BH-MK-02	2437669	GGTCGGCATTGTCGAACA	GlpF	0
GCA_020740535.1_ASM2074053v1_genomic.gbff.gz	Streptomyces sp. MA3_2.13	492683	GTTCGACAATGCCGAACG	GylR	1
GCA_020740535.1_ASM2074053v1_genomic.gbff.gz	Streptomyces sp. MA3_2.13	493583	GGTCGATAATGTCGAACA	GlpF	2
GCA_020783455.1_ASM2078345v1_genomic.gbff.gz	Streptomyces anulatus	7077380	GGTCGGCATTGTCGAACG	GlpF	0
GCA_020783455.1_ASM2078345v1_genomic.gbff.gz	Streptomyces anulatus	7078467	GTTCAGCATTGTCGAACC	GylR	0
GCA_020783515.1_ASM2078351v1_genomic.gbff.gz	Streptomyces fungicidicus	1563931	GTTCGGCATTGCCGAACA	GylR	0
GCA_020783515.1_ASM2078351v1_genomic.gbff.gz	Streptomyces fungicidicus	1564960	GGTCGGCATTGTCGAACA	GlpF	0
GCA_020783535.1_ASM2078353v1_genomic.gbff.gz	Streptomyces fungicidicus	1563933	GTTCGGCATTGCCGAACA	GylR	0
GCA_020783535.1_ASM2078353v1_genomic.gbff.gz	Streptomyces fungicidicus	1564962	GGTCGGCATTGTCGAACA	GlpF	0
GCA_020783555.1_ASM2078355v1_genomic.gbff.gz	Streptomyces fungicidicus	1564360	GTTCGGCATTGCCGAACA	GylR	0
GCA_020783555.1_ASM2078355v1_genomic.gbff.gz	Streptomyces fungicidicus	1565389	GGTCGGCATTGTCGAACA	GlpF	0
GCA_020783575.1_ASM2078357v1_genomic.gbff.gz	Streptomyces fungicidicus ATCC 21013	1563931	GTTCGGCATTGCCGAACA	GylR	0
GCA_020783575.1_ASM2078357v1_genomic.gbff.gz	Streptomyces fungicidicus ATCC 21013	1564960	GGTCGGCATTGTCGAACA	GlpF	0
GCA_020783595.1_ASM2078359v1_genomic.gbff.gz	Streptomyces fungicidicus	1563931	GTTCGGCATTGCCGAACA	GylR	0
GCA_020783595.1_ASM2078359v1_genomic.gbff.gz	Streptomyces fungicidicus	1564960	GGTCGGCATTGTCGAACA	GlpF	0
GCA_020783615.1_ASM2078361v1_genomic.gbff.gz	Streptomyces fungicidicus	1563931	GTTCGGCATTGCCGAACA	GylR	0
GCA_020783615.1_ASM2078361v1_genomic.gbff.gz	Streptomyces fungicidicus	1564960	GGTCGGCATTGTCGAACA	GlpF	0
GCA_020783635.1_ASM2078363v1_genomic.gbff.gz	Streptomyces fungicidicus	1564364	GTTCGGCATTGCCGAACA	GylR	0
GCA_020783635.1_ASM2078363v1_genomic.gbff.gz	Streptomyces fungicidicus	1565393	GGTCGGCATTGTCGAACA	GlpF	0
GCA_020790115.1_ASM2079011v1_genomic.gbff.gz	Streptomyces lydicus	1844475	GTTCAGCATTGTCGAACC	GylR	0
GCA_020790115.1_ASM2079011v1_genomic.gbff.gz	Streptomyces lydicus	1845363	GGTCGGCATTGTCGAACA	GlpF	0
GCA_020881855.1_ASM2088185v1_genomic.gbff.gz	Streptomyces sp. OUCMDZ-3434	5790667	GGTCGGCATTGTCGAACA	GlpF	0
GCA_020881855.1_ASM2088185v1_genomic.gbff.gz	Streptomyces sp. OUCMDZ-3434	5791697	GTTCAGCATTGTCGAATG	GylR	0
GCA_021028635.1_ASM2102863v1_genomic.gbff.gz	Streptomyces huasconensis	1431467	GTTCAGCATTGTCGAACG	GylR	0
GCA_021028635.1_ASM2102863v1_genomic.gbff.gz	Streptomyces huasconensis	1432441	GGTCGGCATTGTCGAACA	GlpF	0
GCA_021029465.1_ASM2102946v1_genomic.gbff.gz	Streptomyces sp. Go40/10	7400645	GGTCGGCATTGTCGAACA	GlpF	0
GCA_021029465.1_ASM2102946v1_genomic.gbff.gz	Streptomyces sp. Go40/10	7402236	GTTCGACATTGCCGAACG	GylR	0
GCA_021216675.1_ASM2121667v1_genomic.gbff.gz	Streptomyces gobiensis	282396	GTTCGGCATTGTCGACCA	GylR	1
GCA_021216675.1_ASM2121667v1_genomic.gbff.gz	Streptomyces gobiensis	283323	GGTCGACATTGTCGAACA	GlpF	0
GCA_021233395.1_ASM2123339v1_genomic.gbff.gz	Streptomyces sp. HNM0561	2832527	GTTCAGCATTGTCGAACC	GylR	0
GCA_021233395.1_ASM2123339v1_genomic.gbff.gz	Streptomyces sp. HNM0561	2833462	GGTCGGCATTGTCGAACA	GlpF	0
GCA_021383925.1_ASM2138392v1_genomic.gbff.gz	Streptomyces sp. BSE6.1	6564062	GGTCGGCATTGTCGAACA	GlpF	0
GCA_021383925.1_ASM2138392v1_genomic.gbff.gz	Streptomyces sp. BSE6.1	6565098	GTTCGGCATTGCCGAACG	GylR	0
GCA_021441825.1_ASM2144182v1_genomic.gbff.gz	Streptomyces sp. CRSS-Y-16	1779143	GTTCGACATTGCCGAACA	GylR	0
GCA_021441825.1_ASM2144182v1_genomic.gbff.gz	Streptomyces sp. CRSS-Y-16	1780160	GGTCGGCATTGTCGAACA	GlpF	0
GCA_021491675.1_ASM2149167v1_genomic.gbff.gz	Streptomyces sp. R527F	1240730	GTTCAGCATTGTCGAACC	GylR	0
GCA_021491675.1_ASM2149167v1_genomic.gbff.gz	Streptomyces sp. R527F	1241722	GGTCGGCATTGTCGAACG	GlpF	0
GCA_021496465.1_ASM2149646v1_genomic.gbff.gz	Streptomyces collinus	1161545	GTTCGGCATTGTCGAACA	GylR	0
GCA_021496465.1_ASM2149646v1_genomic.gbff.gz	Streptomyces collinus	1162600	GGTCGGCATTGTCGAACA	GlpF	0
GCA_021496485.1_ASM2149648v1_genomic.gbff.gz	Streptomyces collinus	6030037	GGTCGGCATTGTCGAACA	GlpF	0
GCA_021496485.1_ASM2149648v1_genomic.gbff.gz	Streptomyces collinus	6031092	GTTCGGCATTGTCGAACA	GylR	0
GCA_021496785.1_ASM2149678v1_genomic.gbff.gz	Streptomyces sp. A1-5	2360316	GTTCAGCATTGTCGAACC	GylR	0
GCA_021496785.1_ASM2149678v1_genomic.gbff.gz	Streptomyces sp. A1-5	2361206	GGTCGGCATTGCCGAACA	GlpF	0
GCA_021654815.1_ASM2165481v1_genomic.gbff.gz	Streptomyces coelicolor JCM 4020	1901694	GTTCGGCATTGCCGAACG	GylR	0
GCA_021654815.1_ASM2165481v1_genomic.gbff.gz	Streptomyces coelicolor JCM 4020	1902719	GGTCGGCATTGTCGAACA	GlpF	0
GCA_021665875.1_ASM2166587v1_genomic.gbff.gz	Streptomyces sp. AMCC400023	8336182	GGTCGACATTGTCGAACA	GlpF	0
GCA_021665875.1_ASM2166587v1_genomic.gbff.gz	Streptomyces sp. AMCC400023	8337209	GTTCGACATTGCCGAACG	GylR	0
GCA_022026295.1_ASM2202629v1_genomic.gbff.gz	Streptomyces sp. NBU3104	4538913	GTTCAGCATTGTCGAATG	GylR	0
GCA_022026295.1_ASM2202629v1_genomic.gbff.gz	Streptomyces sp. NBU3104	4539941	GGTCGACATTGTCGAACA	GlpF	0
GCA_022179705.1_ASM2217970v1_genomic.gbff.gz	Streptomyces lividans	1761561	GTTCGGCATTGCCGAACG	GylR	0
GCA_022179705.1_ASM2217970v1_genomic.gbff.gz	Streptomyces lividans	1762586	GGTCGGCATTGTCGAACA	GlpF	0
GCA_022220465.1_ASM2222046v1_genomic.gbff.gz	Streptomyces sp. TYQ1024	6067253	GGTCGGCATTGTCGAACA	GlpF	0
GCA_022220465.1_ASM2222046v1_genomic.gbff.gz	Streptomyces sp. TYQ1024	6068280	GTTCAGCAATGCCGAACG	GylR	1
GCA_022221585.1_ASM2222158v1_genomic.gbff.gz	Streptomyces inhibens NRRL30439	2222054	GTTCAGCATTGTCGAACC	GylR	0
GCA_022221585.1_ASM2222158v1_genomic.gbff.gz	Streptomyces inhibens NRRL30439	2222943	GGTCGGCATTGTCGAACA	GlpF	0
GCA_022385335.1_ASM2238533v1_genomic.gbff.gz	Streptomyces deccanensis KCTC 19241	2111925	GTTCGACATTGCCGAACG	GylR	0
GCA_022385335.1_ASM2238533v1_genomic.gbff.gz	Streptomyces deccanensis KCTC 19241	2112988	GGTCGACATTGTCGAACA	GlpF	0
GCA_022647665.1_ASM2264766v1_genomic.gbff.gz	Streptomyces formicae	5405322	GTTCAGCATTGTCGAACC	GylR	0
GCA_022647665.1_ASM2264766v1_genomic.gbff.gz	Streptomyces formicae	5406312	GGTCGGCATTGTCGAACA	GlpF	0
GCA_022695595.1_ASM2269559v1_genomic.gbff.gz	Streptomyces sp. MST-110588	1194079	GTTCAGCATTGTCGAACC	GylR	0
GCA_022695595.1_ASM2269559v1_genomic.gbff.gz	Streptomyces sp. MST-110588	1194968	GGTCGGCATTGTCGAACA	GlpF	0
GCA_022695635.1_ASM2269563v1_genomic.gbff.gz	Streptomyces sp. A10(2020)	6024240	GGTCGACATTGTCGAACA	GlpF	0
GCA_022695635.1_ASM2269563v1_genomic.gbff.gz	Streptomyces sp. A10(2020)	6025269	GTTCAGCATTGTCGAATG	GylR	0
GCA_022699385.1_ASM2269938v1_genomic.gbff.gz	Streptomyces sp. 3025	1377514	GTTCGGCATTGTCGAATG	GylR	0
GCA_022699385.1_ASM2269938v1_genomic.gbff.gz	Streptomyces sp. 3025	1378518	GGTCGACATTGTCGAACG	GlpF	0
GCA_022759525.1_ASM2275952v1_genomic.gbff.gz	Streptomyces mobaraensis DSM 40587	6066923	GGTCGGCATTGTCGAACA	GlpF	0
GCA_022759525.1_ASM2275952v1_genomic.gbff.gz	Streptomyces mobaraensis DSM 40587	6067950	GTTCAGCAATGCCGAACG	GylR	1
GCA_022760195.1_ASM2276019v1_genomic.gbff.gz	Streptomyces rimosus subsp. rimosus	7588776	GGTCGGCATTGTCGAACA	GlpF	0
GCA_022760195.1_ASM2276019v1_genomic.gbff.gz	Streptomyces rimosus subsp. rimosus	7589730	GTTCAGCATTGCCGAACC	GylR	0
GCA_022760275.1_ASM2276027v1_genomic.gbff.gz	Streptomyces sp. 891-h	6300167	GGTCGACATTGTCGAACA	GlpF	0
GCA_022760275.1_ASM2276027v1_genomic.gbff.gz	Streptomyces sp. 891-h	6301205	GTTCGGCATTGTCGAATT	GylR	1
GCA_022807935.1_ASM2280793v1_genomic.gbff.gz	Streptomyces sp. HP-A2021	7804155	GGTCGACATTGTCGAACA	GlpF	0
GCA_022807935.1_ASM2280793v1_genomic.gbff.gz	Streptomyces sp. HP-A2021	7805178	GTTCGGCATTGCCGAACA	GylR	0
GCA_022827705.1_ASM2282770v1_genomic.gbff.gz	Streptomyces sp. CB09030	5870572	GTTCGGCATTGCCGAACG	GylR	0
GCA_022827705.1_ASM2282770v1_genomic.gbff.gz	Streptomyces sp. CB09030	5871624	GGTCGGCATTGTCGAACA	GlpF	0
GCA_022846655.1_ASM2284665v1_genomic.gbff.gz	Streptomyces seoulensis	2061765	GGTCGGCATTGTCGAACA	GlpF	0
GCA_022846655.1_ASM2284665v1_genomic.gbff.gz	Streptomyces seoulensis	2062734	GTTCGGCATTGCCGAACG	GylR	0
GCA_022846675.1_ASM2284667v1_genomic.gbff.gz	Streptomyces hygroscopicus	2771400	GGTCGGCATTGTCGAACA	GlpF	0
GCA_022846675.1_ASM2284667v1_genomic.gbff.gz	Streptomyces hygroscopicus	2772289	GTTCAGCATTGTCGAACC	GylR	0
GCA_022869105.1_ASM2286910v1_genomic.gbff.gz	Streptomyces sp. BJ20	5139300	GTTCGGCATTGCCGAACA	GylR	0
GCA_022869105.1_ASM2286910v1_genomic.gbff.gz	Streptomyces sp. BJ20	5140331	GGTCGGCATTGTCGAACA	GlpF	0
GCA_023168305.1_ASM2316830v1_genomic.gbff.gz	Streptomyces albus	5879782	GGTCGACATTGTCGAACA	GlpF	0
GCA_023168305.1_ASM2316830v1_genomic.gbff.gz	Streptomyces albus	5880811	GTTCAGCATTGTCGAATG	GylR	0
GCA_023168385.1_ASM2316838v1_genomic.gbff.gz	Streptomyces sp. PLM4	999165	GTTCAGCATTGTCGAATG	GylR	0
GCA_023168385.1_ASM2316838v1_genomic.gbff.gz	Streptomyces sp. PLM4	1000194	GGTCGACATTGTCGAACA	GlpF	0
GCA_023210535.1_ASM2321053v1_genomic.gbff.gz	Streptomyces sp. WAC00303	1261144	GTTCAGCATTGTCGAACC	GylR	0
GCA_023210535.1_ASM2321053v1_genomic.gbff.gz	Streptomyces sp. WAC00303	1262218	GGTCGGCATTGTCGAACG	GlpF	0
GCA_023273835.1_ASM2327383v1_genomic.gbff.gz	Streptomyces sp. LRE541	7698511	GGTCGGCATTGTCGAACA	GlpF	0
GCA_023273835.1_ASM2327383v1_genomic.gbff.gz	Streptomyces sp. LRE541	7699611	GTTCGACATTGCCGAACG	GylR	0
GCA_023277745.1_ASM2327774v1_genomic.gbff.gz	Streptomyces sp. ST13-2-2	7666848	GGTCGGCATTGCCGAACA	GlpF	0
GCA_023277745.1_ASM2327774v1_genomic.gbff.gz	Streptomyces sp. ST13-2-2	7667739	GTTCAGCATTGTCGAACC	GylR	0
GCA_023277965.1_ASM2327796v1_genomic.gbff.gz	Streptomyces sp. HNA39	1065521	GTTCAGCATTGTCGAACC	GylR	0
GCA_023277965.1_ASM2327796v1_genomic.gbff.gz	Streptomyces sp. HNA39	1066559	GGTCGGCATTGTCGAACG	GlpF	0
GCA_023330645.1_ASM2333064v1_genomic.gbff.gz	Streptomyces sp. HU2014	1978835	GTTCAGCATTGCCGAACG	GylR	0
GCA_023330645.1_ASM2333064v1_genomic.gbff.gz	Streptomyces sp. HU2014	1979907	GGTCGGCATTGTCGAACA	GlpF	0
GCA_023376055.1_ASM2337605v1_genomic.gbff.gz	Streptomyces fradiae	4142251	GGTCGGCATTGTCGAACA	GlpF	0
GCA_023376055.1_ASM2337605v1_genomic.gbff.gz	Streptomyces fradiae	4143494	GTTCAGCATTGTCGAACC	GylR	0
GCA_023498005.1_ASM2349800v1_genomic.gbff.gz	Streptomyces durmitorensis	7543454	GGTCGGCATTGTCGAACA	GlpF	0
GCA_023498005.1_ASM2349800v1_genomic.gbff.gz	Streptomyces durmitorensis	7544461	GTTCGTCATTGTCGAACG	GylR	1
GCA_023515955.1_ASM2351595v1_genomic.gbff.gz	Streptomyces sp. RerS4	1646753	GTTCAGCATTGTCGAACT	GylR	1
GCA_023515955.1_ASM2351595v1_genomic.gbff.gz	Streptomyces sp. RerS4	1647743	GGTCGGCATTGTCGAACA	GlpF	0
GCA_023702105.1_ASM2370210v1_genomic.gbff.gz	Streptomyces lydicamycinicus	6701697	GGTCGGCATTGTCGAACA	GlpF	0
GCA_023702105.1_ASM2370210v1_genomic.gbff.gz	Streptomyces lydicamycinicus	6702587	GTTCAGCATTGTCGAACC	GylR	0
GCA_023702655.1_ASM2370265v1_genomic.gbff.gz	Streptomyces sp. Caat 7-52	1842870	GTTCGGCATTGCCGAACG	GylR	0
GCA_023702655.1_ASM2370265v1_genomic.gbff.gz	Streptomyces sp. Caat 7-52	1843906	GGTCGGCATTGTCGAACA	GlpF	0
GCA_023716005.1_ASM2371600v1_genomic.gbff.gz	Streptomyces filamentosus	6770550	GGTCGGCATTGTCGAACG	GlpF	0
GCA_023716005.1_ASM2371600v1_genomic.gbff.gz	Streptomyces filamentosus	6771571	GTTCAGCATTGTCGAACC	GylR	0
GCA_023923245.1_ASM2392324v1_genomic.gbff.gz	Streptomyces phaeoluteigriseus	6488978	GTTCGACAATGCCGAACG	GylR	1
GCA_023923245.1_ASM2392324v1_genomic.gbff.gz	Streptomyces phaeoluteigriseus	6490092	GGTCGGCATTGTCGAACA	GlpF	0
GCA_024218735.1_ASM2421873v1_genomic.gbff.gz	Streptomyces rimosus subsp. rimosus	6956271	GGTCGGCATTGTCGAACA	GlpF	0
GCA_024218735.1_ASM2421873v1_genomic.gbff.gz	Streptomyces rimosus subsp. rimosus	6957225	GTTCAGCATTGCCGAACC	GylR	0
GCA_024223055.1_ASM2422305v1_genomic.gbff.gz	Streptomyces rimosus subsp. rimosus	6932907	GGTCGGCATTGTCGAACA	GlpF	0
GCA_024223055.1_ASM2422305v1_genomic.gbff.gz	Streptomyces rimosus subsp. rimosus	6933861	GTTCAGCATTGCCGAACC	GylR	0
GCA_024297125.1_ASM2429712v1_genomic.gbff.gz	Streptomyces cavourensis	6533287	GGTCGGCATTGTCGAACG	GlpF	0
GCA_024297125.1_ASM2429712v1_genomic.gbff.gz	Streptomyces cavourensis	6534330	GTTCAGCATTGTCGAACC	GylR	0
GCA_024298965.1_ASM2429896v1_genomic.gbff.gz	Streptomyces rapamycinicus NRRL 5491	9258943	GGTCGGCATTGTCGAACA	GlpF	0
GCA_024298965.1_ASM2429896v1_genomic.gbff.gz	Streptomyces rapamycinicus NRRL 5491	9259876	GTTCAGCATTGTCGAACC	GylR	0
GCA_024298985.1_ASM2429898v1_genomic.gbff.gz	Streptomyces rapamycinicus	8083759	GGTCGGCATTGTCGAACA	GlpF	0
GCA_024298985.1_ASM2429898v1_genomic.gbff.gz	Streptomyces rapamycinicus	8084692	GTTCAGCATTGTCGAACC	GylR	0
GCA_024349765.1_ASM2434976v1_genomic.gbff.gz	Streptomyces nigrescens	2144127	GGTCGGCATTGTCGAACA	GlpF	0
GCA_024349765.1_ASM2434976v1_genomic.gbff.gz	Streptomyces nigrescens	2145016	GTTCAGCATTGTCGAACT	GylR	1
GCA_024365045.1_ASM2436504v1_genomic.gbff.gz	Streptomyces cavourensis	5248971	GTTCAGCATTGTCGAACC	GylR	0
GCA_024365045.1_ASM2436504v1_genomic.gbff.gz	Streptomyces cavourensis	5250009	GGTCGGCATTGTCGAACG	GlpF	0
GCA_024442315.1_ASM2444231v1_genomic.gbff.gz	Streptomyces sp. CRLD-Y-1	6886224	GGTCGACATTGTCGAACA	GlpF	0
GCA_024442315.1_ASM2444231v1_genomic.gbff.gz	Streptomyces sp. CRLD-Y-1	6887233	GTTCGACATTGCCGAACA	GylR	0
GCA_024442335.1_ASM2444233v1_genomic.gbff.gz	Streptomyces sp. CRCS-T-1	6864820	GGTCGACATTGTCGAACA	GlpF	0
GCA_024442335.1_ASM2444233v1_genomic.gbff.gz	Streptomyces sp. CRCS-T-1	6865829	GTTCGACATTGCCGAACA	GylR	0
GCA_024499195.1_ASM2449919v1_genomic.gbff.gz	Streptomyces sp. G11C(2021)	5915952	GGTCGGCATTGTCGAACA	GlpF	0
GCA_024499195.1_ASM2449919v1_genomic.gbff.gz	Streptomyces sp. G11C(2021)	5916982	GTTCAGCATTGTCGAATG	GylR	0
GCA_024582875.1_ASM2458287v1_genomic.gbff.gz	Streptomyces albus	1136881	GTTCAGCATTGTCGAATG	GylR	0
GCA_024582875.1_ASM2458287v1_genomic.gbff.gz	Streptomyces albus	1136881	GTTCAGCATTGTCGAATG	GylR	0
GCA_024582875.1_ASM2458287v1_genomic.gbff.gz	Streptomyces albus	1137909	GGTCGGCATTGTCGAACA	GlpF	0
GCA_024582875.1_ASM2458287v1_genomic.gbff.gz	Streptomyces albus	1137909	GGTCGGCATTGTCGAACA	GlpF	0
GCA_024584805.1_ASM2458480v1_genomic.gbff.gz	Streptomyces sp. FIT100	1277499	GTTCAGCATTGTCGAACC	GylR	0
GCA_024584805.1_ASM2458480v1_genomic.gbff.gz	Streptomyces sp. FIT100	1278524	GGTCGGCATTGTCGAACA	GlpF	0
GCA_024600715.1_ASM2460071v1_genomic.gbff.gz	Streptomyces sp. HL-66	1154672	GTTCAGCATTGTCGAACC	GylR	0
GCA_024600715.1_ASM2460071v1_genomic.gbff.gz	Streptomyces sp. HL-66	1155810	GGTCGGCATTGTCGAACA	GlpF	0
GCA_024611995.1_ASM2461199v1_genomic.gbff.gz	Streptomyces sp. NBC00162	6631656	GGTCGGCATTGTCGAACA	GlpF	0
GCA_024611995.1_ASM2461199v1_genomic.gbff.gz	Streptomyces sp. NBC00162	6632646	GTTCAGCATTGTCGAACT	GylR	1
GCA_024612015.1_ASM2461201v1_genomic.gbff.gz	Streptomyces sp. CA-210063	8557782	GGTCGGCATTGTCGAACA	GlpF	0
GCA_024612015.1_ASM2461201v1_genomic.gbff.gz	Streptomyces sp. CA-210063	8558863	GTTCGACATTGCCGAACG	GylR	0
GCA_024612035.1_ASM2461203v1_genomic.gbff.gz	Streptomyces sp. DSM 40750	2531865	GTTCGGCATTGCCGAACG	GylR	0
GCA_024612035.1_ASM2461203v1_genomic.gbff.gz	Streptomyces sp. DSM 40750	2532879	GGTCGGCATTGTCGAACA	GlpF	0
GCA_024666385.1_ASM2466638v1_genomic.gbff.gz	Streptomyces yangpuensis	1593628	GTTCAGCATTGTCGAACC	GylR	0
GCA_024666385.1_ASM2466638v1_genomic.gbff.gz	Streptomyces yangpuensis	1594632	GGTCGACATTGTCGAACA	GlpF	0
GCA_024752535.1_ASM2475253v1_genomic.gbff.gz	Streptomyces albus DSM 40763	6351255	GGTCGACATTGTCGAACA	GlpF	0
GCA_024752535.1_ASM2475253v1_genomic.gbff.gz	Streptomyces albus DSM 40763	6352249	GTTCGGCATTGTCGAATC	GylR	0
GCA_024758545.1_ASM2475854v1_genomic.gbff.gz	Streptomyces lavendulae	5767284	GGTCGACATTGTCGAACA	GlpF	0
GCA_024758545.1_ASM2475854v1_genomic.gbff.gz	Streptomyces lavendulae	5768288	GTTCAGCATTGTCGAACC	GylR	0
GCA_024760485.1_ASM2476048v1_genomic.gbff.gz	Streptomyces thermocarboxydus	1313610	GTTCGGCATTGCCGAACA	GylR	0
GCA_024760485.1_ASM2476048v1_genomic.gbff.gz	Streptomyces thermocarboxydus	1314653	GGTCGGCATTGTCGAACA	GlpF	0
GCA_024927965.1_ASM2492796v1_genomic.gbff.gz	Streptomyces bryophytorum	2668500	GGTCGGCAATGTCGAACA	GlpF	1
GCA_024927965.1_ASM2492796v1_genomic.gbff.gz	Streptomyces bryophytorum	2669404	GGTCGACAATGCCGACCA	GylR	2
GCA_900104935.1_IMG-taxon_2690315611_annotated_assembly_genomic.gbff.gz	Streptomyces sp. 2114.2	1833162	GTTCGGCATTGCCGAACG	GylR	0
GCA_900104935.1_IMG-taxon_2690315611_annotated_assembly_genomic.gbff.gz	Streptomyces sp. 2114.2	1834187	GGTCGGCATTGTCGAACA	GlpF	0
GCA_900105395.1_IMG-taxon_2671180173_annotated_assembly_genomic.gbff.gz	Streptomyces sp. TLI_053	2010023	GGTCGACAATGTCGACCG	GylR	2
GCA_900105395.1_IMG-taxon_2671180173_annotated_assembly_genomic.gbff.gz	Streptomyces sp. TLI_053	2011080	GGTCGACATTGTCGAACG	GlpF	0
GCA_900129855.1_IMG-taxon_2695421014_annotated_assembly_genomic.gbff.gz	Streptomyces sp. 3214.6	7907123	GGTCGGCATTGTCGAACA	GlpF	0
GCA_900129855.1_IMG-taxon_2695421014_annotated_assembly_genomic.gbff.gz	Streptomyces sp. 3214.6	7908214	GTTCGACATTGCCGAACG	GylR	0
GCA_900221035.1_IMG-taxon_2738543001_annotated_assembly_genomic.gbff.gz	Streptomyces sp. 2323.1	6529463	GGTCGGCATTGTCGAACA	GlpF	0
GCA_900221035.1_IMG-taxon_2738543001_annotated_assembly_genomic.gbff.gz	Streptomyces sp. 2323.1	6530352	GTTCAGCATTGTCGAACC	GylR	0
GCA_900236475.1_NRRL3882_genomic.gbff.gz	Streptomyces chartreusis NRRL 3882	7218289	GGTCGACATTGTCGAACA	GlpF	0
GCA_900236475.1_NRRL3882_genomic.gbff.gz	Streptomyces chartreusis NRRL 3882	7219311	GTTCGACATTGCCGAACG	GylR	0
GCA_900236505.1_NRRL3882_genomic.gbff.gz	Streptomyces chartreusis NRRL 3882	7218289	GGTCGACATTGTCGAACA	GlpF	0
GCA_900236505.1_NRRL3882_genomic.gbff.gz	Streptomyces chartreusis NRRL 3882	7219311	GTTCGACATTGCCGAACG	GylR	0
GCA_904440635.1_Streptomyces_sp._St70_complete_genome_genomic.gbff.gz	Streptomyces sp. KY70	6557842	GGTCGGCATTGTCGAACG	GlpF	0
GCA_904440635.1_Streptomyces_sp._St70_complete_genome_genomic.gbff.gz	Streptomyces sp. KY70	6558838	GTTCAGCATTGTCGAACC	GylR	0
GCA_904440645.1_Streptomyces_sp._St75_complete_genome_genomic.gbff.gz	Streptomyces sp. KY75	1279261	GTTCAGCATTGTCGAACC	GylR	0
GCA_904440645.1_Streptomyces_sp._St75_complete_genome_genomic.gbff.gz	Streptomyces sp. KY75	1280257	GGTCGGCATTGTCGAACG	GlpF	0
